# Supplementary material for: A one-dimensional bromide-bridged PtII/PtIV mixed-valence complex with a 2-bromo­ethane­sulfonate counter-ion
Source: Acta Crystallogr E Crystallogr Commun. 2017 Jul 4;73(Pt 8):1108–12. doi: 10.1107/S2056989017009598 (PMC5598828; doi:10.1107/S2056989017009598)
Supplement: Supplementary file 1 [file e-73-01108-sup1.cif]

##############################################################################
#                                                                            #
# This CIF contains the data in a paper accepted for publication in          #
# Acta Crystallographica Section E. It conforms to the requirements of       #
# Notes for Authors for Acta Crystallographica Section E, and has been       #
# peer reviewed under the auspices of the IUCr Commission on Journals.       #
#                                                                            #
# Full details of the Crystallographic Information File format               #
# are given in the paper "The Crystallographic Information File (CIF):       #
# a New Standard Archive File for Crystallography" by S. R. Hall, F. H.      #
# Allen and I. D. Brown [Acta Cryst. (1991), A47, 655-685].                  #
#                                                                            #
# The current version of the core CIF dictionary is obtainable from          #
# ftp://ftp.iucr.org/pub/cif_core.dic.                                       #
#                                                                            #
# Software is freely available for graphical display of the structure(s)     #
# in this CIF. For information consult the CIF software page                 #
# http://www.iucr.org/resources/cif/software.                                #
#                                                                            #
# This file may be used for bona fide research purposes within the           #
# scientific community so long as proper attribution is given to the journal # 
# article from which it was obtained.                                        #
#                                                                            #
##############################################################################
data_global
_audit_creation_method     'SHELXL-2014/7'
_journal_date_recd_electronic     2017-05-19
_journal_date_accepted     2017-06-28
_journal_name_full     'Acta Crystallographica, Section E'
_journal_year     2017
_journal_volume     73
_journal_issue      8
_journal_page_first     1108
_journal_page_last     1112
_journal_paper_category     GM
_journal_paper_doi     10.1107/S2056989017009598
_journal_coeditor_code     WM5394
_publ_contact_author_name     'Prof. Nobuyuki Matsushita'
_publ_contact_author_address
; Department of Chemistry & Research Center for Smart Molecules
  Rikkyo University
  Nishi-Ikebukuro 3-34-1
  Toshima-ku
  Tokyo 171-8501
  Japan
;
_publ_contact_author_email     cnmatsu@rikkyo.ac.jp
_publ_contact_author_fax     '81 3 3985 4640'
_publ_contact_author_phone     '81 3 3985 4640'
_publ_section_title
;
A one-dimensional bromide-bridged Pt^II^/Pt^IV^ mixed-valence complex with a
2-bromoethanesulfonate counter-ion
;
loop_
    _publ_author_name
    _publ_author_address
    'Matsushita, Nobuyuki'
; Department of Chemistry & Research Center for Smart Molecules,
  Rikkyo University,
  Nishi-Ikebukuro 3-34-1
  Toshima-ku
  171-8501 Tokyo
  Japan
;
    'Taira, Ayako'
; Department of Chemistry,
  Graduate School of Arts and Sciences,
  The University of Tokyo
  Komaba 3-8-1
  Meguro-ku
  153-8902 Tokyo
  Japan
;
    'Taoka, Yoshiya'
; Department of Chemistry, Rikkyo University,
  Nishi-Ikebukuro 3-34-1
  Toshima-ku
  171-8501 Tokyo
  Japan
;
_publ_section_synopsis
;
The characteristic feature in the crystal structure of the title salt is the
formation of a columnar chain structure in the cation comprising mixed-valent
...Br---Pt^IV^---Br...Pt^II^... entities.
;
data_I
_database_code_depnum_ccdc_archive 'CCDC 1559067'
_chemical_name_systematic
;\
<i>catena</i>-Poly[[[bis(ethylenediamine)platinum(II)]-\m-bromido-\
[bis(ethylenediamine)platinum(IV)]-\m-bromido]
tetrakis(2-bromoethanesulfonate) dihydrate]
;
_chemical_formula_moiety
;
C4 H16 N4 Pt 2+, C4 H16 Br2 N4 Pt 2+, 4(C2 H4 Br O3 S -), 2(H2 O)
;
_chemical_formula_sum     'C16 H52 Br6 N8 O14 Pt2 S4'
_chemical_formula_iupac
;
[Pt (C2 H8 N2)2] [Pt Br2 (C2 H8 N2)2] (Br C2 H4 S O3)4, 2H2 O
;
_chemical_formula_weight     1578.53
_chemical_melting_point     ?
_shelx_space_group_comment
;
The symmetry employed for this shelxl refinement is uniquely defined
by the following loop, which should always be used as a source of
symmetry information in preference to the above space-group names.
They are only intended as comments.
;
_space_group_crystal_system     orthorhombic
_space_group_name_H-M_alt     'P 21 21 2'
_space_group_name_Hall     'P 2 2ab'
loop_
    _space_group_symop_operation_xyz
    'x, y, z'
    '-x, -y, z'
    '-x+1/2, y+1/2, -z'
    'x+1/2, -y+1/2, -z'
_cell_length_a     14.3568(8)
_cell_length_b     27.0628(13)
_cell_length_c     5.5212(2)
_cell_angle_alpha     90
_cell_angle_beta     90
_cell_angle_gamma     90
_cell_volume     2145.18(18)
_cell_formula_units_Z     2
_cell_measurement_reflns_used     41554
_cell_measurement_theta_min     1.42
_cell_measurement_theta_max     32.57
_cell_measurement_temperature     296(2)
_exptl_crystal_description     'needle'
_exptl_crystal_colour     'green metallic'
_exptl_crystal_size_max     0.273
_exptl_crystal_size_mid     0.127
_exptl_crystal_size_min     0.055
_exptl_crystal_density_diffrn     2.444
_exptl_crystal_density_meas     ?
_exptl_crystal_density_method     'not measured'
_exptl_crystal_F_000     1492
_exptl_absorpt_coefficient_mu     12.359
_exptl_absorpt_correction_type     multi-scan
_exptl_absorpt_process_details
;
(<i>ABSCOR</i>; Higashi, 1995)
;
_shelx_estimated_absorpt_T_min     0.133
_shelx_estimated_absorpt_T_max     0.550
_exptl_absorpt_correction_T_min     0.2679
_exptl_absorpt_correction_T_max     1.0000
_exptl_special_details     ?
_diffrn_ambient_temperature     296(2)
_diffrn_radiation_type     'Mo K\a'
_diffrn_radiation_wavelength     0.71069
_diffrn_radiation_monochromator     graphite
_diffrn_measurement_device_type     'Rigaku R-AXIS RAPID imaging-plate'
_diffrn_measurement_method     \w
_diffrn_detector_area_resol_mean     10.00
_diffrn_reflns_number     48781
_diffrn_reflns_av_R_equivalents     0.0722
_diffrn_reflns_theta_min     1.606
_diffrn_reflns_theta_max     32.570
_diffrn_reflns_theta_full     25.240
_diffrn_measured_fraction_theta_max     0.989
_diffrn_measured_fraction_theta_full     0.999
_diffrn_reflns_limit_h_min     -21
_diffrn_reflns_limit_h_max     21
_diffrn_reflns_limit_k_min     -40
_diffrn_reflns_limit_k_max     40
_diffrn_reflns_limit_l_min     -8
_diffrn_reflns_limit_l_max     7
_refine_special_details
;
 Refined as a 2-component inversion twin.
;
_reflns_number_total     7690
_reflns_number_gt     6041
_reflns_threshold_expression     'I > 2\s(I)'
_refine_ls_structure_factor_coef     Fsqd
_refine_ls_matrix_type     full
_refine_ls_R_factor_all     0.0654
_refine_ls_R_factor_gt     0.0424
_refine_ls_wR_factor_gt     0.0941
_refine_ls_wR_factor_ref     0.1026
_refine_ls_goodness_of_fit_ref     1.030
_refine_ls_restrained_S_all     1.030
_refine_ls_number_reflns     7690
_refine_ls_number_parameters     238
_refine_ls_number_restraints     0
_refine_ls_hydrogen_treatment     constr
_refine_ls_weighting_scheme     calc
_refine_ls_weighting_details
              'w=1/[\s^2^(Fo^2^)+(0.0502P)^2^+1.7628P] where P=(Fo^2^+2Fc^2^)/3'
_atom_sites_solution_hydrogens     geom
_atom_sites_solution_primary     direct
_atom_sites_solution_secondary     difmap
_refine_ls_shift/su_max     0.002
_refine_ls_shift/su_mean     0.000
_refine_diff_density_max     1.401
_refine_diff_density_min     -2.292
_refine_ls_extinction_method
;
SHELXL2014 (Sheldrick, 2015b)
;
_refine_ls_extinction_coef     0.0011(2)
_refine_ls_extinction_expression
                                  'Fc^*^=kFc[1+0.001xFc^2^\l^3^/sin(2\q)]^-1/4^'
_refine_ls_abs_structure_details
;
 Refined as an inversion twin.
;
_refine_ls_abs_structure_Flack     0.081(14)
loop_
    _atom_type_symbol
    _atom_type_description
    _atom_type_scat_dispersion_real
    _atom_type_scat_dispersion_imag
    _atom_type_scat_source
    'C' 'C' 0.0033 0.0016
                         'International Tables Vol C Tables 4.2.6.8 and 6.1.1.4'
    'H' 'H' 0.0000 0.0000
                         'International Tables Vol C Tables 4.2.6.8 and 6.1.1.4'
    'N' 'N' 0.0061 0.0033
                         'International Tables Vol C Tables 4.2.6.8 and 6.1.1.4'
    'O' 'O' 0.0106 0.0060
                         'International Tables Vol C Tables 4.2.6.8 and 6.1.1.4'
    'S' 'S' 0.1246 0.1234
                         'International Tables Vol C Tables 4.2.6.8 and 6.1.1.4'
    'Br' 'Br' -0.2901 2.4595
                         'International Tables Vol C Tables 4.2.6.8 and 6.1.1.4'
    'Pt' 'Pt' -1.7033 8.3905
                         'International Tables Vol C Tables 4.2.6.8 and 6.1.1.4'
_computing_data_collection
;
<i>RAPID-AUTO</i> (Rigaku, 2000)
;
_computing_cell_refinement
;
<i>RAPID-AUTO</i> (Rigaku, 2000)
;
_computing_data_reduction
;
<i>RAPID-AUTO</i> (Rigaku, 2000)
;
_computing_structure_solution
;
SHELXT (Sheldrick, 2015a)
;
_computing_structure_refinement
;
SHELXL2014 (Sheldrick, 2015b)
;
_computing_molecular_graphics
;
<i>DIAMOND</i> (Brandenburg, 2017)
;
_computing_publication_material
;
SHELXL2014 (Sheldrick, 2015b) and publCIF (Westrip, 2010)
;
loop_
    _atom_site_type_symbol
    _atom_site_label
    _atom_site_fract_x
    _atom_site_fract_y
    _atom_site_fract_z
    _atom_site_U_iso_or_equiv
    _atom_site_adp_type
    _atom_site_calc_flag
    _atom_site_occupancy
    _atom_site_disorder_assembly
    _atom_site_disorder_group
    Pt Pt1 0.24017(2) 0.56156(2) 0.28907(6) 0.03200(10) Uani d 1 . .
    Br Br1 0.2416(2) 0.56002(11) 0.7333(4) 0.0411(5) Uani d 0.5 . .
    Br Br2 0.2367(2) 0.56067(12) 0.8381(5) 0.0434(5) Uani d 0.5 . .
    N N1 0.3661(5) 0.5269(3) 0.2750(16) 0.0417(17) Uani d 1 . .
    H H1A 0.4016 0.5409 0.1619 0.063 Uiso calc 1 . .
    H H1B 0.3950 0.5298 0.4169 0.063 Uiso calc 1 . .
    N N2 0.1894(5) 0.4912(3) 0.2898(16) 0.0433(17) Uani d 1 . .
    H H2A 0.1439 0.4884 0.3986 0.065 Uiso calc 1 . .
    H H2B 0.1663 0.4838 0.1447 0.065 Uiso calc 1 . .
    N N3 0.2941(5) 0.6313(3) 0.2881(16) 0.0409(16) Uani d 1 . .
    H H3A 0.3394 0.6336 0.3976 0.061 Uiso calc 1 . .
    H H3B 0.3181 0.6381 0.1432 0.061 Uiso calc 1 . .
    N N4 0.1146(5) 0.5973(3) 0.2971(18) 0.0451(17) Uani d 1 . .
    H H4A 0.0776 0.5858 0.1810 0.068 Uiso calc 1 . .
    H H4B 0.0869 0.5925 0.4393 0.068 Uiso calc 1 . .
    C C1 0.3522(7) 0.4736(4) 0.217(2) 0.051(2) Uani d 1 . .
    H H1C 0.4061 0.4546 0.2667 0.077 Uiso calc 1 . .
    H H1D 0.3434 0.4693 0.0442 0.077 Uiso calc 1 . .
    C C2 0.2676(8) 0.4568(4) 0.3516(19) 0.050(2) Uani d 1 . .
    H H2C 0.2793 0.4574 0.5246 0.075 Uiso calc 1 . .
    H H2D 0.2517 0.4233 0.3050 0.075 Uiso calc 1 . .
    C C3 0.2185(9) 0.6674(4) 0.346(4) 0.081(5) Uani d 1 . .
    H H3C 0.2146 0.6716 0.5204 0.121 Uiso calc 1 . .
    H H3D 0.2337 0.6992 0.2756 0.121 Uiso calc 1 . .
    C C4 0.1329(9) 0.6517(4) 0.258(4) 0.082(5) Uani d 1 . .
    H H4C 0.1299 0.6588 0.0863 0.123 Uiso calc 1 . .
    H H4D 0.0841 0.6706 0.3372 0.123 Uiso calc 1 . .
    Br Br3 0.08492(11) 0.25167(5) -0.4944(3) 0.0718(4) Uani d 1 . .
    S S1 0.08693(18) 0.39688(9) -0.1163(5) 0.0473(6) Uani d 1 . .
    O O1 0.0837(7) 0.3825(4) 0.1320(16) 0.074(3) Uani d 1 . .
    O O2 0.1537(6) 0.4354(3) -0.1664(17) 0.074(2) Uani d 1 . .
    O O3 -0.0049(5) 0.4096(3) -0.202(2) 0.067(2) Uani d 1 . .
    C C5 0.1242(7) 0.3452(3) -0.298(2) 0.052(2) Uani d 1 . .
    H H5A 0.1201 0.3535 -0.4682 0.078 Uiso calc 1 . .
    H H5B 0.1884 0.3371 -0.2606 0.078 Uiso calc 1 . .
    C C6 0.0628(9) 0.3020(4) -0.243(2) 0.065(3) Uani d 1 . .
    H H6A -0.0020 0.3121 -0.2443 0.098 Uiso calc 1 . .
    H H6B 0.0774 0.2888 -0.0845 0.098 Uiso calc 1 . .
    Br Br4 0.68975(12) 0.71974(7) 0.1645(4) 0.1022(6) Uani d 1 . .
    S S2 0.47517(16) 0.62794(9) -0.2099(5) 0.0430(5) Uani d 1 . .
    O O4 0.4804(5) 0.5844(3) -0.0529(13) 0.0478(16) Uani d 1 . .
    O O5 0.3986(5) 0.6599(3) -0.1465(17) 0.059(2) Uani d 1 . .
    O O6 0.4751(7) 0.6155(4) -0.4668(15) 0.067(2) Uani d 1 . .
    C C7 0.5787(8) 0.6632(4) -0.158(2) 0.053(3) Uani d 1 . .
    H H7A 0.6330 0.6430 -0.1912 0.079 Uiso calc 1 . .
    H H7B 0.5799 0.6915 -0.2649 0.079 Uiso calc 1 . .
    C C8 0.5809(10) 0.6798(6) 0.094(3) 0.080(4) Uani d 1 . .
    H H8A 0.5806 0.6512 0.2002 0.120 Uiso calc 1 . .
    H H8B 0.5252 0.6989 0.1278 0.120 Uiso calc 1 . .
    O O7 0.0000 0.5000 0.525(2) 0.058(3) Uani d 1 . .
    H H7 0.0086 0.4769 0.6227 0.087 Uiso calc 1 . .
    O O8 0.5000 0.5000 0.655(2) 0.056(3) Uani d 1 . .
    H H8 0.4991 0.4763 0.7486 0.085 Uiso calc 1 . .
loop_
    _atom_site_aniso_label
    _atom_site_aniso_U_11
    _atom_site_aniso_U_22
    _atom_site_aniso_U_33
    _atom_site_aniso_U_12
    _atom_site_aniso_U_13
    _atom_site_aniso_U_23
    Pt1 0.02252(13) 0.04414(15) 0.02934(15) -0.00288(12) -0.00031(10)
                                                                    -0.00007(11)
    Br1 0.0407(11) 0.0549(10) 0.0277(9) -0.0046(17) -0.0016(14) 0.0015(14)
    Br2 0.0392(11) 0.0578(10) 0.0331(11) -0.0020(17) -0.0062(12) 0.0006(14)
    N1 0.028(3) 0.052(4) 0.045(4) 0.002(3) -0.001(3) 0.008(3)
    N2 0.033(4) 0.050(4) 0.047(4) 0.001(3) 0.004(4) -0.003(4)
    N3 0.033(4) 0.046(4) 0.044(4) -0.006(3) -0.004(4) 0.001(3)
    N4 0.031(4) 0.050(4) 0.054(5) -0.004(3) 0.003(4) 0.001(4)
    C1 0.042(5) 0.067(6) 0.045(5) 0.006(4) 0.010(5) -0.005(5)
    C2 0.050(6) 0.052(5) 0.048(5) -0.004(4) 0.006(5) 0.006(4)
    C3 0.045(7) 0.049(6) 0.149(14) 0.002(5) 0.003(8) 0.000(8)
    C4 0.052(7) 0.058(6) 0.136(15) 0.009(5) 0.001(9) -0.002(8)
    Br3 0.0743(10) 0.0543(6) 0.0867(9) 0.0003(6) 0.0018(7) -0.0150(6)
    S1 0.0378(13) 0.0503(12) 0.0537(15) -0.0055(10) 0.0055(11) -0.0100(10)
    O1 0.063(6) 0.109(7) 0.050(5) -0.022(5) 0.010(4) -0.003(5)
    O2 0.069(5) 0.083(5) 0.070(6) -0.034(5) 0.015(4) -0.020(5)
    O3 0.045(4) 0.060(4) 0.096(7) 0.010(3) -0.006(5) -0.007(5)
    C5 0.042(5) 0.052(5) 0.063(7) 0.001(4) 0.000(5) -0.011(5)
    C6 0.062(7) 0.068(7) 0.066(8) -0.001(5) 0.013(6) -0.007(6)
    Br4 0.0756(11) 0.1267(14) 0.1041(13) -0.0417(10) -0.0052(9) -0.0394(11)
    S2 0.0333(11) 0.0518(12) 0.0437(12) -0.0085(8) -0.0021(11) 0.0087(11)
    O4 0.044(4) 0.056(4) 0.043(4) -0.004(3) -0.006(3) 0.008(3)
    O5 0.038(4) 0.052(4) 0.087(6) -0.001(3) 0.006(4) 0.018(4)
    O6 0.071(6) 0.093(6) 0.038(4) -0.023(5) -0.005(4) 0.002(4)
    C7 0.036(5) 0.074(7) 0.049(6) -0.014(5) -0.001(4) 0.007(5)
    C8 0.061(9) 0.101(10) 0.079(9) -0.036(8) 0.000(8) -0.004(8)
    O7 0.039(6) 0.074(7) 0.061(8) -0.008(5) 0.000 0.000
    O8 0.080(8) 0.049(5) 0.040(6) 0.012(5) 0.000 0.000
_geom_special_details
;
 All esds (except the esd in the dihedral angle between two l.s. planes)
 are estimated using the full covariance matrix.  The cell esds are taken
 into account individually in the estimation of esds in distances, angles
 and torsion angles; correlations between esds in cell parameters are only
 used when they are defined by crystal symmetry.  An approximate (isotropic)
 treatment of cell esds is used for estimating esds involving l.s. planes.
;
loop_
    _geom_bond_atom_site_label_1
    _geom_bond_atom_site_label_2
    _geom_bond_site_symmetry_2
    _geom_bond_distance
    _geom_bond_publ_flag
    Pt1 N2 . 2.039(7) y
    Pt1 N1 . 2.039(7) y
    Pt1 N3 . 2.040(7) y
    Pt1 N4 . 2.046(8) y
    Pt1 Br1 . 2.453(2) ?
    Pt1 Br2 1_554 2.491(3) ?
    Pt1 Br2 . 3.032(3) ?
    Pt1 Br1 1_554 3.069(2) ?
    Br1 Br2 . 0.5826(18) ?
    Br1 Pt1 1_556 3.069(2) ?
    Br2 Pt1 1_556 2.491(3) ?
    N1 C1 . 1.490(13) y
    N1 H1A . 0.8900 ?
    N1 H1B . 0.8900 ?
    N2 C2 . 1.498(13) y
    N2 H2A . 0.8900 ?
    N2 H2B . 0.8900 ?
    N3 C3 . 1.494(15) y
    N3 H3A . 0.8900 ?
    N3 H3B . 0.8900 ?
    N4 C4 . 1.511(14) y
    N4 H4A . 0.8900 ?
    N4 H4B . 0.8900 ?
    C1 C2 . 1.494(14) y
    C1 H1C . 0.9700 ?
    C1 H1D . 0.9700 ?
    C2 H2C . 0.9700 ?
    C2 H2D . 0.9700 ?
    C3 C4 . 1.387(19) y
    C3 H3C . 0.9700 ?
    C3 H3D . 0.9700 ?
    C4 H4C . 0.9700 ?
    C4 H4D . 0.9700 ?
    Br3 C6 . 1.970(12) y
    Br3 Br4 2_664 3.822(2) y
    Br3 Br4 3_545 4.429(2) y
    S1 O1 . 1.425(9) y
    S1 O3 . 1.442(8) y
    S1 O2 . 1.444(8) y
    S1 C5 . 1.802(10) y
    C5 C6 . 1.493(15) y
    C5 H5A . 0.9700 ?
    C5 H5B . 0.9700 ?
    C6 H6A . 0.9700 ?
    C6 H6B . 0.9700 ?
    Br4 C8 . 1.940(12) y
    S2 O5 . 1.442(8) y
    S2 O6 . 1.459(9) y
    S2 O4 . 1.464(7) y
    S2 C7 . 1.789(10) y
    C7 C8 . 1.461(18) y
    C7 H7A . 0.9700 ?
    C7 H7B . 0.9700 ?
    C8 H8A . 0.9700 ?
    C8 H8B . 0.9700 ?
    O7 H7 . 0.8350 ?
    O8 H8 . 0.8239 ?
loop_
    _geom_angle_atom_site_label_1
    _geom_angle_atom_site_label_2
    _geom_angle_atom_site_label_3
    _geom_angle_site_symmetry_1
    _geom_angle_site_symmetry_3
    _geom_angle
    _geom_angle_publ_flag
    N2 Pt1 N1 . . 83.6(3) y
    N2 Pt1 N3 . . 178.7(3) ?
    N1 Pt1 N3 . . 95.1(3) ?
    N2 Pt1 N4 . . 97.3(3) ?
    N1 Pt1 N4 . . 178.7(4) ?
    N3 Pt1 N4 . . 84.1(3) y
    N2 Pt1 Br1 . . 89.2(3) y
    N1 Pt1 Br1 . . 91.3(3) y
    N3 Pt1 Br1 . . 90.9(3) y
    N4 Pt1 Br1 . . 89.6(3) y
    N2 Pt1 Br2 . 1_554 89.2(3) ?
    N1 Pt1 Br2 . 1_554 88.6(3) ?
    N3 Pt1 Br2 . 1_554 90.8(3) ?
    N4 Pt1 Br2 . 1_554 90.5(3) ?
    Br1 Pt1 Br2 . 1_554 178.33(6) ?
    N2 Pt1 Br2 . . 89.1(3) y
    N1 Pt1 Br2 . . 92.8(3) y
    N3 Pt1 Br2 . . 90.9(3) y
    N4 Pt1 Br2 . . 88.2(3) y
    Br2 Pt1 Br2 1_554 . 177.70(13) ?
    N2 Pt1 Br1 . 1_554 89.5(3) ?
    N1 Pt1 Br1 . 1_554 87.1(3) ?
    N3 Pt1 Br1 . 1_554 90.4(3) ?
    N4 Pt1 Br1 . 1_554 91.9(3) ?
    Br1 Pt1 Br1 . 1_554 178.06(13) ?
    Br2 Pt1 Br1 . 1_554 178.64(5) ?
    Br2 Br1 Pt1 . . 172.2(6) ?
    Pt1 Br1 Pt1 . 1_556 178.06(13) ?
    Br1 Br2 Pt1 . 1_556 172.0(6) ?
    Pt1 Br2 Pt1 1_556 . 177.70(13) ?
    C1 N1 Pt1 . . 109.5(6) y
    C1 N1 H1A . . 109.8 ?
    Pt1 N1 H1A . . 109.8 ?
    C1 N1 H1B . . 109.8 ?
    Pt1 N1 H1B . . 109.8 ?
    H1A N1 H1B . . 108.2 ?
    C2 N2 Pt1 . . 108.2(6) y
    C2 N2 H2A . . 110.1 ?
    Pt1 N2 H2A . . 110.1 ?
    C2 N2 H2B . . 110.1 ?
    Pt1 N2 H2B . . 110.1 ?
    H2A N2 H2B . . 108.4 ?
    C3 N3 Pt1 . . 109.2(6) y
    C3 N3 H3A . . 109.8 ?
    Pt1 N3 H3A . . 109.8 ?
    C3 N3 H3B . . 109.8 ?
    Pt1 N3 H3B . . 109.8 ?
    H3A N3 H3B . . 108.3 ?
    C4 N4 Pt1 . . 107.7(6) y
    C4 N4 H4A . . 110.2 ?
    Pt1 N4 H4A . . 110.2 ?
    C4 N4 H4B . . 110.2 ?
    Pt1 N4 H4B . . 110.2 ?
    H4A N4 H4B . . 108.5 ?
    N1 C1 C2 . . 107.3(8) y
    N1 C1 H1C . . 110.3 ?
    C2 C1 H1C . . 110.3 ?
    N1 C1 H1D . . 110.3 ?
    C2 C1 H1D . . 110.3 ?
    H1C C1 H1D . . 108.5 ?
    C1 C2 N2 . . 107.9(8) y
    C1 C2 H2C . . 110.1 ?
    N2 C2 H2C . . 110.1 ?
    C1 C2 H2D . . 110.1 ?
    N2 C2 H2D . . 110.1 ?
    H2C C2 H2D . . 108.4 ?
    C4 C3 N3 . . 111.6(11) y
    C4 C3 H3C . . 109.3 ?
    N3 C3 H3C . . 109.3 ?
    C4 C3 H3D . . 109.3 ?
    N3 C3 H3D . . 109.3 ?
    H3C C3 H3D . . 108.0 ?
    C3 C4 N4 . . 113.7(11) y
    C3 C4 H4C . . 108.8 ?
    N4 C4 H4C . . 108.8 ?
    C3 C4 H4D . . 108.8 ?
    N4 C4 H4D . . 108.8 ?
    H4C C4 H4D . . 107.7 ?
    C6 Br3 Br4 . 2_664 110.1(4) ?
    C6 Br3 Br4 . 3_545 72.7(4) ?
    Br4 Br3 Br4 2_664 3_545 174.67(5) ?
    O1 S1 O3 . . 110.6(6) y
    O1 S1 O2 . . 113.7(6) y
    O3 S1 O2 . . 111.8(6) y
    O1 S1 C5 . . 109.4(6) y
    O3 S1 C5 . . 105.8(5) y
    O2 S1 C5 . . 104.9(5) y
    C6 C5 S1 . . 108.7(8) y
    C6 C5 H5A . . 110.0 ?
    S1 C5 H5A . . 110.0 ?
    C6 C5 H5B . . 110.0 ?
    S1 C5 H5B . . 110.0 ?
    H5A C5 H5B . . 108.3 ?
    C5 C6 Br3 . . 107.7(8) y
    C5 C6 H6A . . 110.2 ?
    Br3 C6 H6A . . 110.2 ?
    C5 C6 H6B . . 110.2 ?
    Br3 C6 H6B . . 110.2 ?
    H6A C6 H6B . . 108.5 ?
    O5 S2 O6 . . 112.0(6) y
    O5 S2 O4 . . 112.2(5) y
    O6 S2 O4 . . 112.9(5) y
    O5 S2 C7 . . 105.9(5) y
    O6 S2 C7 . . 106.3(5) y
    O4 S2 C7 . . 106.9(5) y
    C8 C7 S2 . . 109.6(8) y
    C8 C7 H7A . . 109.8 ?
    S2 C7 H7A . . 109.8 ?
    C8 C7 H7B . . 109.8 ?
    S2 C7 H7B . . 109.8 ?
    H7A C7 H7B . . 108.2 ?
    C7 C8 Br4 . . 112.3(9) y
    C7 C8 H8A . . 109.2 ?
    Br4 C8 H8A . . 109.2 ?
    C7 C8 H8B . . 109.2 ?
    Br4 C8 H8B . . 109.2 ?
    H8A C8 H8B . . 107.9 ?
    H7 O7 H7 . 2_565 99.4 ?
    H8 O8 H8 . 2_665 102.2 ?
loop_
    _geom_hbond_atom_site_label_D
    _geom_hbond_atom_site_label_H
    _geom_hbond_atom_site_label_A
    _geom_hbond_site_symmetry_A
    _geom_hbond_distance_DH
    _geom_hbond_distance_HA
    _geom_hbond_distance_DA
    _geom_hbond_angle_DHA
    N1 H1A O4 . 0.89 2.02 2.897(11) 168.8
    N1 H1B O8 . 0.89 2.16 2.936(11) 145.9
    N2 H2A O7 . 0.89 2.20 3.022(9) 152.7
    N2 H2B O2 . 0.89 2.17 2.981(12) 151.9
    N3 H3A O6 1_556 0.89 2.14 2.962(12) 152.3
    N3 H3B O5 . 0.89 2.06 2.934(12) 166.9
    N4 H4A O1 2_565 0.89 2.48 3.039(13) 121.0
    N4 H4A O3 2_565 0.89 2.36 3.182(14) 152.9
    N4 H4B O3 2_566 0.89 2.30 3.186(13) 172.1
    O7 H7 O3 1_556 0.83 2.07 2.874(11) 161.0
    O8 H8 O4 2_666 0.82 2.00 2.811(10) 169.3
_shelx_hkl_file
;
   0   1   0    0.01    0.04
   0  -1   0    0.01    0.07
   0   1   0    0.00    0.04
   0  -1   0   -0.03    0.04
   0   2   0    1.37    0.38
   0  -2   0    1.63    0.44
   0   2   0    0.66    0.46
   0  -2   0    2.40    0.50
   0   3   0    8.84    1.94
   0  -3   0    8.20    0.85
   0   4   0   43.23    3.52
   0  -4   0   40.63    3.68
   0   4   0   36.60    2.46
   0  -4   0   33.18    2.55
   0   5   0    1.31    2.18
   0  -5   0    7.85    4.02
   0   5   0    4.20    2.56
   0  -5   0    3.05    1.58
   0   6   0 5411.35  651.10
   0  -6   0 5681.64  683.83
   0   6   0 5339.81  642.94
   0  -6   0 5381.60  651.04
   0   7   0   -0.40    5.08
   0  -7   0    1.56    3.08
   0   7   0   -1.03    3.52
   0  -7   0   -6.72    3.64
   0   8   0 1329.36   69.97
   0  -8   0 1404.54   73.59
   0   8   0 1342.26   54.70
   0  -8   0 1307.08   53.98
   0   9   0   -1.03    3.39
   0  -9   0   -0.91    5.83
   0   9   0   -1.28    3.96
   0  -9   0   -2.77    4.05
   0  10   0 3414.71  301.84
   0 -10   0 3465.92  307.47
   0  10   0 3492.47  309.03
   0 -10   0 3530.84  314.52
   0  11   0    7.92    3.77
   0  11   0    1.06    6.30
   0 -11   0    8.45    3.78
   0  12   0   74.89    5.11
   0  12   0   78.66    8.50
   0 -12   0   71.34    8.44
   0  12   0   72.65    5.63
   0 -12   0   66.79    5.79
   0  13   0    4.30    6.55
   0  13   0    1.55    3.95
   0 -13   0    6.75    6.72
   0  13   0   -4.57    4.23
   0 -13   0    2.34    4.49
   0  14   0  652.13   33.81
   0  14   0  650.60   25.52
   0 -14   0  637.95   25.52
   0  14   0  623.61   22.93
   0  14   0  637.95   20.77
   0 -14   0  640.32   26.57
   0  15   0  -11.91    4.54
   0  15   0   -3.30    7.81
   0 -15   0   -2.34    4.49
   0  15   0   -7.58    3.42
   0 -15   0   -7.08    5.08
   0  16   0 2763.21  231.18
   0  16   0 2823.12  262.05
   0 -16   0 2782.43  257.02
   0  16   0 2875.42  246.69
   0  16   0 2903.07  237.79
   0 -16   0 2705.57  212.08
   0  17   0    0.57    8.73
   0  17   0    5.42    5.35
   0 -17   0   12.30    8.56
   0  17   0   -4.65    6.42
   0  17   0    1.18    5.40
   0 -17   0   -0.90    5.55
   0  18   0 1112.09   75.42
   0  18   0 1116.98   59.35
   0 -18   0 1088.74   58.36
   0  18   0 1054.80   51.58
   0  18   0 1189.79   61.84
   0 -18   0 1168.27   61.00
   0  19   0   -4.39    5.83
   0  19   0    6.51    9.69
   0 -19   0    5.30    5.58
   0  19   0   10.41    6.89
   0  19   0    6.92    3.53
   0 -19   0   -1.87    3.52
   0  20   0  198.10   12.24
   0  20   0  197.76   12.33
   0 -20   0  209.42   18.92
   0  20   0  171.35    9.25
   0  20   0  219.79   12.59
   0 -20   0  214.96   12.55
   0  21   0   -6.08   10.53
   0  21   0   -7.44    6.32
   0 -21   0    0.10   10.19
   0  21   0    0.46    7.17
   0  21   0    2.42    5.94
   0 -21   0   -0.57    3.56
   0  22   0  743.91   54.24
   0 -22   0  703.77   36.80
   0  22   0  569.92   38.94
   0 -22   0  727.49   36.38
   0  23   0    5.45    7.17
   0 -23   0   13.49    6.92
   0  23   0    4.11    5.05
   0 -23   0   -4.80    6.77
   0  24   0  349.22   21.91
   0 -24   0  376.43   32.86
   0  24   0  305.85   24.08
   0 -24   0  399.59   16.10
   0  25   0   13.20   13.21
   0 -25   0    1.53   12.72
   0  25   0   -4.08    9.26
   0 -25   0    2.52    7.20
   0  26   0  666.73   56.20
   0 -26   0  781.22   42.37
   0  26   0  660.88   34.58
   0 -26   0  574.50   33.27
   0  27   0   -1.71    8.34
   0 -27   0    7.73   13.81
   0  27   0    0.12    9.93
   0 -27   0   11.69    7.76
   0 -28   0   23.39   14.86
   0  28   0    5.10   11.18
   0 -28   0  -10.50    7.79
   0 -29   0   -3.28    8.98
   0  29   0    8.48    6.85
   0 -29   0    3.37    7.76
   0  30   0   62.19   12.06
   0 -30   0   74.85   11.65
   0  30   0   55.42   14.40
   0 -30   0   41.77    9.66
   0  31   0   -5.71    9.41
   0 -31   0   15.10   16.49
   0  31   0    4.52   12.30
   0 -31   0   -4.39    7.86
   0  32   0  393.30   23.76
   0 -32   0  363.84   25.86
   0 -33   0   19.48   10.43
   0  33   0    7.63   12.70
   0 -33   0    6.08    5.42
   0  34   0   34.36   11.44
   0 -34   0   17.13   11.65
   0  34   0   20.88    8.32
   0 -34   0   46.07   10.09
   0  35   0   12.64   11.74
   0  35   0   18.53   12.72
   0 -35   0    3.89    5.04
   0  36   0   52.21   13.81
   0 -36   0   10.29    8.78
   0 -37   0  -12.77   11.61
   0  37   0   -4.14    7.42
   0 -37   0    2.59    5.23
   0 -37   0    3.70    5.35
   0  38   0   11.89   13.78
   0  38   0   29.50   16.17
   0  39   0   11.59    9.50
   0  40   0   23.55   16.54
  -1   0   0    4.02    1.21
  -1   0   0    4.59    1.40
  -1   1   0    4.05    0.71
   1  -1   0    1.91    0.82
   1   1   0    4.06    0.91
  -1  -1   0    3.00    1.09
   1  -1   0    4.14    0.69
  -1   1   0    2.11    0.82
  -1  -1   0    1.72    1.43
   1  -1   0    2.39    0.74
  -1   1   0    2.55    0.78
   1   2   0   28.81    1.35
   1  -2   0   25.83    1.08
  -1   3   0  104.33    4.36
   1  -3   0   99.35    2.78
   1   3   0  106.48    2.83
  -1  -3   0  106.67    2.90
  -1   3   0  102.30    3.73
   1  -3   0  103.99    2.47
   1   3   0  106.10    4.14
  -1  -3   0  105.36    4.39
   1  -3   0   98.41    3.21
  -1   4   0 7855.86 1336.98
   1  -4   0 7762.50 1323.51
   1   4   0 8690.20 1474.88
  -1  -4   0 8399.01 1404.47
  -1   4   0 7877.05 1323.82
   1  -4   0 7969.63 1342.06
   1   4   0 7844.62 1319.99
  -1  -4   0 8069.17 1340.67
  -1   5   0  351.69   12.68
   1  -5   0  351.47   13.08
   1  -5   0  346.49    9.25
   1   5   0  363.30    9.51
  -1  -5   0  377.92   13.74
  -1   5   0  353.28    8.35
   1  -5   0  351.81   10.88
   1  -5   0  345.67    7.48
   1   5   0  362.30   11.78
  -1  -5   0  330.93    8.57
  -1   6   0  680.20   27.60
   1  -6   0  689.48   28.59
   1  -6   0  683.78   22.15
   1   6   0  740.59   29.43
  -1  -6   0  756.58   30.59
  -1   6   0  722.80   21.18
   1  -6   0  715.11   25.83
   1  -6   0  687.08   19.16
   1   6   0  744.72   22.06
  -1  -6   0  719.91   21.78
  -1   7   0  244.99    7.92
   1  -7   0  258.26    8.26
   1  -7   0  261.03    8.29
   1   7   0  264.89   12.24
  -1  -7   0  272.56    8.37
  -1   7   0  258.97   10.31
   1  -7   0  250.16    8.51
   1   7   0  248.51    7.03
  -1  -7   0  267.86   11.05
  -1   8   0  818.14   37.04
   1  -8   0  814.46   29.85
   1   8   0  860.04   38.91
  -1  -8   0  849.53   30.88
  -1   8   0  867.05   34.52
   1  -8   0  809.55   30.24
   1   8   0  776.55   26.08
  -1  -8   0  819.98   33.87
  -1   9   0    5.82    5.95
   1  -9   0    4.96    5.92
   1   9   0    2.99    3.62
  -1  -9   0    0.60    6.05
  -1   9   0   -2.46    4.52
   1  -9   0    1.78    3.83
   1   9   0    5.39    2.65
  -1  -9   0    1.34    2.70
  -1  10   0 3912.97  376.45
   1 -10   0 3929.78  408.28
   1  10   0 4039.78  420.03
  -1 -10   0 4003.22  417.44
  -1  10   0 3851.77  383.52
   1 -10   0 3820.47  371.88
   1  10   0 3917.10  366.91
  -1 -10   0 3837.61  361.87
  -1  11   0  315.52   11.08
   1 -11   0  317.80   11.21
   1  11   0  322.53   16.48
  -1 -11   0  311.88   16.33
  -1  11   0  289.47    9.15
   1 -11   0  284.77   11.40
   1  11   0  320.38   12.86
  -1 -11   0  287.91    9.16
  -1  12   0 3466.66  318.32
   1 -12   0 3629.72  357.82
   1  12   0 3623.40  335.02
  -1 -12   0 3586.98  357.08
  -1  12   0 3364.77  304.28
   1  12   0 3643.47  335.92
   1 -12   0 3455.30  316.71
  -1 -12   0 3457.00  307.14
   1  13   0   10.13    7.35
   1 -13   0    8.38    4.39
  -1 -13   0   15.91    7.10
  -1  13   0    6.55    3.15
   1  13   0   11.08    2.99
   1 -13   0    4.27    2.67
  -1 -13   0    0.34    3.17
  -1  14   0 2501.51  184.46
   1  14   0 2507.46  209.09
   1 -14   0 2543.39  211.71
  -1 -14   0 2525.79  211.38
  -1  14   0 2465.87  193.21
   1  14   0 2581.55  193.65
   1 -14   0 2481.39  185.36
  -1 -14   0 2481.17  188.66
  -1  15   0   26.80    8.14
   1  15   0   11.25    5.01
   1 -15   0   18.57    8.22
  -1 -15   0   22.97    8.07
  -1  15   0   19.44    5.86
   1  15   0   11.33    5.46
   1 -15   0   11.49    4.99
  -1 -15   0   20.77    5.57
  -1  16   0   -1.35    8.00
   1  16   0   -0.65    8.06
   1 -16   0    6.48    4.86
  -1 -16   0    5.39    8.09
  -1  16   0    6.91    5.55
   1  16   0    5.71    5.23
   1 -16   0   -0.31    2.83
  -1 -16   0    1.15    5.64
  -1  17   0    6.80    8.38
   1  17   0    5.29    5.24
   1 -17   0   11.77    8.34
  -1 -17   0   -2.83    8.32
  -1  17   0    0.60    6.02
   1  17   0   -1.25    5.51
   1 -17   0    3.42    5.04
  -1 -17   0    2.42    3.46
  -1  18   0  767.36   47.54
   1  18   0  751.09   48.39
   1 -18   0  776.51   36.47
  -1 -18   0  717.26   35.14
  -1  18   0  708.85   30.00
   1  18   0  794.24   37.22
   1 -18   0  744.14   34.82
  -1 -18   0  757.39   30.24
  -1  19   0   97.76    8.48
   1  19   0  100.19    9.00
   1  19   0   98.36   14.55
   1 -19   0  106.08   14.12
  -1 -19   0   97.92    8.62
  -1  19   0   89.72    6.83
   1  19   0  109.04    8.95
   1 -19   0  102.46    8.59
  -1 -19   0   98.28    9.35
  -1  20   0 1204.80   70.22
   1  20   0 1150.19   89.17
   1  20   0 1146.92   69.78
   1 -20   0 1255.05   91.02
  -1 -20   0 1112.81   67.38
  -1  20   0 1152.93   74.49
   1  20   0 1299.85   73.81
   1 -20   0 1222.20   68.42
  -1 -20   0 1308.82   75.70
  -1  21   0   73.98    8.76
   1  21   0   66.38   14.54
   1  21   0   67.44   14.82
   1 -21   0   82.77    8.82
  -1 -21   0   65.46   13.90
   1  21   0   89.68    8.87
   1 -21   0   73.20    8.39
  -1 -21   0   68.41    5.95
  -1  22   0  596.98   46.69
   1  22   0  593.31   34.09
   1  22   0  596.52   47.07
   1 -22   0  659.28   46.47
  -1 -22   0  614.25   48.51
   1  22   0  517.92   37.17
   1  22   0  695.12   35.05
   1 -22   0  610.26   31.00
  -1 -22   0  675.02   35.68
  -1  23   0  120.04   17.14
   1  23   0  103.74   17.56
   1  23   0  113.80   10.75
   1 -23   0   97.10   16.55
  -1 -23   0  121.41   10.62
  -1  23   0   83.59    7.86
   1  23   0   92.18    8.29
   1  23   0  120.56   10.78
   1 -23   0  106.82    9.66
  -1 -23   0   96.38   10.77
  -1  24   0   -2.53   13.08
   1  24   0   12.44   13.61
   1  24   0   21.05   13.08
   1 -24   0   12.05    7.69
  -1 -24   0   11.62    7.94
  -1  24   0    0.24    8.95
   1  24   0    8.39    9.50
   1 -24   0   19.69    6.94
  -1 -24   0   14.92    8.07
  -1  25   0    8.94    8.13
   1  25   0   21.00    7.86
   1  25   0   -4.58   13.87
   1 -25   0   14.48   13.15
  -1 -25   0   16.88    7.86
  -1  25   0   10.21    9.48
   1  25   0    7.75    9.75
   1  25   0    8.41    7.72
   1 -25   0    9.03    6.88
  -1 -25   0   12.74    4.80
  -1  26   0  116.72   11.81
   1  26   0  140.99   19.53
   1  26   0  108.26   12.11
   1 -26   0  140.32   19.99
  -1 -26   0  137.47   20.53
  -1  26   0  121.97   14.52
   1  26   0  101.19    9.03
   1  26   0  100.85   11.59
   1 -26   0   96.76   10.46
  -1 -26   0   92.56   12.14
  -1  27   0    1.24   13.96
   1  27   0    3.00   14.05
   1 -27   0    5.20    7.95
  -1 -27   0   -1.94   13.67
  -1  27   0   11.56    6.32
   1  27   0   -3.36    9.97
   1 -27   0   -5.64    7.35
  -1 -27   0    1.22    4.92
  -1  28   0  428.32   41.61
   1  28   0  424.37   27.83
   1 -28   0  458.45   41.50
  -1 -28   0  449.06   27.83
  -1  28   0  436.46   33.11
   1  28   0  428.91   22.99
   1 -28   0  333.72   24.67
  -1 -28   0  337.20   27.25
  -1  29   0    1.86    9.60
   1  29   0   19.23   16.48
   1 -29   0    7.35   15.66
  -1 -29   0   25.38    9.46
  -1  29   0    1.63   11.77
   1  29   0   17.56   11.84
   1 -29   0   12.72    8.14
  -1 -29   0   22.81    8.73
  -1  30   0  243.52   19.82
   1  30   0  253.58   30.84
   1 -30   0  244.03   20.01
  -1 -30   0  258.51   31.53
  -1  30   0  258.48   15.27
   1  30   0  277.77   24.24
   1 -30   0  189.00   16.97
  -1 -30   0  202.99   12.05
   1  31   0    9.29    9.41
   1 -31   0    5.52    9.37
  -1  31   0   -1.19   11.62
   1  31   0   15.40   12.18
   1 -31   0    6.92    7.78
  -1 -31   0    2.33    8.42
   1  32   0   12.89   10.00
  -1  32   0   15.46   12.46
   1  32   0  -12.80   13.21
   1 -32   0    7.28    8.26
  -1 -32   0    3.64    9.12
   1 -33   0   -0.60   10.31
  -1 -33   0    7.98   10.01
  -1  33   0    8.03    7.10
   1  33   0    1.99    7.61
   1 -33   0   -3.23    8.19
  -1 -33   0   10.72    9.35
  -1  34   0   33.89   11.43
   1  34   0   36.95   12.16
   1 -34   0   42.28   12.16
  -1  34   0   24.92   13.73
   1  34   0   25.60   14.68
   1 -34   0   34.42    9.18
  -1 -34   0   32.71   10.78
  -1  35   0    4.65   10.69
   1  35   0   14.14   11.74
  -1  35   0   -8.17   12.62
   1  35   0   -1.94    8.14
   1 -35   0   -8.85    4.77
  -1 -35   0   -9.84    5.96
   1 -35   0   -0.52    8.62
  -1  36   0   79.96   10.13
   1  36   0   94.20   16.64
   1 -36   0   70.18   10.12
  -1 -36   0   76.73   12.36
   1 -37   0  -16.26   11.96
  -1 -37   0   10.90   11.59
  -1  37   0   -8.13   14.20
   1  37   0  -10.84   12.95
  -1 -37   0    1.33    5.66
  -1  38   0   45.73   14.46
   1  38   0   29.68   14.59
  -1  38   0   20.97   17.51
   1  38   0   28.62   14.70
  -1  39   0   21.69   15.95
   1  39   0   16.88   16.83
  -1  40   0   -5.74   15.70
   1  40   0   15.68   10.00
   2   0   0 3544.82  320.47
  -2   0   0 3742.12  319.85
   2   0   0 3502.49  307.51
  -2   0   0 3550.51  313.46
   2   1   0  266.58    9.81
  -2  -1   0  274.73   10.34
   2  -1   0  251.49    7.69
  -2   1   0  253.30    7.84
   2   1   0  257.36    8.01
  -2  -1   0  261.83    8.23
   2  -1   0  254.11   12.62
  -2   1   0  246.43    8.19
  -2   2   0 3372.25  291.59
   2  -2   0 3475.76  301.75
   2   2   0 3437.07  272.38
  -2  -2   0 3342.06  265.76
   2  -2   0 3481.28  299.45
  -2   2   0 3401.66  294.31
   2  -2   0 3315.95  269.04
   2   2   0 3365.57  273.53
  -2  -2   0 3312.42  270.94
   2  -2   0 3352.58  273.87
  -2   2   0 3332.99  286.94
  -2   3   0   16.04    4.65
   2  -3   0   14.26    2.78
   2   3   0   13.78    4.27
  -2  -3   0   17.48    4.52
   2  -3   0   16.52    2.80
  -2   3   0    8.10    5.02
  -2   3   0   13.00    2.53
   2  -3   0   15.23    4.34
   2   3   0   21.47    4.93
  -2  -3   0   15.79    2.96
   2  -3   0   16.44    4.33
  -2   3   0   13.56    4.12
  -2   4   0  915.74   32.43
   2  -4   0  887.60   31.91
   2   4   0  978.08   40.32
  -2  -4   0  982.76   34.24
   2  -4   0  931.20   40.43
  -2   4   0  929.41   33.18
  -2   4   0  920.85   37.58
   2  -4   0  932.23   31.71
   2   4   0  927.40   33.02
  -2  -4   0  929.47   33.70
   2  -4   0  967.55   37.89
  -2   4   0  930.53   30.57
  -2   5   0    2.16    2.92
   2  -5   0    2.93    2.96
   2   5   0   -0.59    2.90
  -2  -5   0    4.99    3.03
   2  -5   0    0.09    5.32
  -2   5   0    5.15    2.44
   2  -5   0    1.58    2.44
   2   5   0    4.68    4.95
  -2  -5   0    0.09    3.17
   2  -5   0   -0.59    3.86
  -2   5   0    0.75    2.08
  -2   6   0 1430.55   78.44
   2  -6   0 1409.96   66.44
   2   6   0 1555.35   83.46
  -2  -6   0 1562.35   73.08
   2  -6   0 1424.07   66.89
  -2   6   0 1451.13   74.20
   2  -6   0 1418.43   63.81
   2   6   0 1521.58   81.03
   2  -6   0 1442.01   70.75
  -2   7   0  944.44   46.85
   2  -7   0  936.93   46.05
   2   7   0 1038.92   40.31
  -2  -7   0 1022.88   40.13
  -2   7   0  982.32   36.05
   2  -7   0  953.00   34.96
   2   7   0  950.08   43.93
  -2  -7   0  974.59   38.00
   2  -7   0  957.33   39.78
  -2   8   0 9307.87 1952.35
   2  -8   0 9373.20 1913.63
   2   8   0 9999.00 2087.56
  -2  -8   0 9974.92 2048.30
  -2   8   0 9302.14 1874.84
   2  -8   0 9456.51 1945.35
   2   8   0 9512.62 1917.41
  -2  -8   0 9427.38 1969.08
   2  -8   0 9027.68 1811.35
  -2   9   0  738.23   27.10
   2  -9   0  749.30   27.67
   2  -9   0  742.99   27.67
   2   9   0  830.39   39.53
  -2  -9   0  814.94   39.62
  -2   9   0  772.99   32.46
   2  -9   0  745.77   25.17
   2  -9   0  738.58   28.25
   2   9   0  741.73   25.96
  -2  -9   0  722.74   26.38
   2  -9   0  729.44   23.27
  -2  10   0 3584.24  354.53
   2 -10   0 3607.52  333.77
   2 -10   0 3557.38  330.16
   2  10   0 3839.48  380.75
  -2 -10   0 3752.02  350.60
  -2  10   0 3756.39  356.80
   2 -10   0 3714.39  354.59
   2 -10   0 3434.26  304.12
   2  10   0 3500.71  316.17
  -2 -10   0 3800.62  368.36
  -2  11   0   18.26    6.61
   2 -11   0   27.05    6.97
   2 -11   0   11.84    3.99
   2  11   0   33.43    6.83
  -2 -11   0   14.21    7.07
  -2  11   0    7.72    5.17
   2 -11   0    7.75    3.95
   2  11   0   11.13    3.15
  -2 -11   0    8.09    5.89
  -2  12   0  543.30   19.91
   2 -12   0  554.28   28.17
   2  12   0  578.73   21.66
  -2 -12   0  592.44   29.94
  -2  12   0  562.96   18.19
   2 -12   0  533.31   20.12
   2  12   0  560.72   18.35
  -2 -12   0  577.70   19.50
  -2  13   0  605.15   23.30
   2 -13   0  623.34   32.89
   2  13   0  630.14   34.04
  -2 -13   0  637.58   25.83
  -2  13   0  629.60   27.63
   2 -13   0  592.44   23.80
   2  13   0  631.03   27.36
  -2 -13   0  633.89   22.44
  -2  14   0 2709.89  239.31
   2 -14   0 2773.77  221.60
   2  14   0 2878.94  256.95
  -2 -14   0 2813.02  228.39
  -2  14   0 2774.05  229.79
   2 -14   0 2580.95  206.05
   2  14   0 2764.14  226.99
  -2 -14   0 2765.00  213.59
  -2  15   0  323.34   19.84
   2 -15   0  326.68   20.49
   2  15   0  304.51   14.21
  -2 -15   0  322.08   14.48
  -2  15   0  321.91   15.92
   2 -15   0  299.45   13.49
   2  15   0  327.86   15.49
  -2 -15   0  321.63   11.72
  -2  16   0 1235.43   79.06
   2 -16   0 1262.14   66.73
   2  16   0 1260.78   83.74
  -2 -16   0 1223.18   65.95
  -2  16   0 1254.35   71.03
   2  16   0 1273.88   59.43
   2 -16   0 1175.18   53.98
  -2 -16   0 1256.08   61.03
  -2  17   0  277.73   19.16
   2  17   0  251.88   13.40
   2 -17   0  274.49   19.90
  -2 -17   0  251.75   13.25
  -2  17   0  264.33   15.32
   2  17   0  277.55   14.83
   2 -17   0  232.80   12.12
  -2 -17   0  259.63   10.60
  -2  18   0 2165.56  185.05
   2  18   0 2025.75  184.34
   2 -18   0 2198.02  162.47
  -2 -18   0 2061.13  156.24
  -2  18   0 2224.00  167.91
   2  18   0 2268.72  170.53
   2 -18   0 2072.58  147.60
  -2 -18   0 2198.39  169.06
  -2  19   0  218.79   19.31
   2  19   0  206.66   13.25
   2 -19   0  224.73   19.96
  -2 -19   0  210.54   13.00
  -2  19   0  218.88   14.87
   2  19   0  230.06    9.28
   2 -19   0  191.58   11.91
  -2 -19   0  217.42   14.55
  -2  20   0    6.08    6.02
   2  20   0    0.21   10.38
   2 -20   0    4.61    6.16
  -2 -20   0    5.57    6.23
  -2  20   0    1.65    7.32
   2  20   0    7.17    6.60
   2 -20   0    1.15    3.27
  -2 -20   0   -1.05    7.22
  -2  21   0  103.00    9.18
   2  21   0   91.50   15.83
   2 -21   0  110.91   15.40
  -2 -21   0   90.15    9.22
  -2  21   0   82.84   11.05
   2  21   0  109.19    6.35
   2 -21   0   91.21    8.54
  -2 -21   0   93.20   10.75
  -2  22   0  241.59   14.55
   2  22   0  202.24   15.14
   2 -22   0  243.70   23.68
  -2 -22   0  223.22   23.34
  -2  22   0  205.85   11.30
   2  22   0  266.20   15.68
  -2 -22   0  243.46   11.41
  -2  23   0   92.34    9.91
   2  23   0   81.90   10.57
   2  23   0   91.88   17.38
   2 -23   0   95.40   10.19
  -2 -23   0   95.23   16.23
   2  23   0  103.64   10.43
   2 -23   0   69.73    8.62
  -2 -23   0   66.94   10.93
  -2  24   0 1169.32   73.95
   2  24   0 1062.45   96.94
   2  24   0 1014.91   70.66
   2 -24   0 1246.58   99.78
  -2 -24   0 1097.29   93.25
  -2  24   0 1003.72   75.73
   2  24   0 1363.20   78.91
   2 -24   0 1102.62   66.36
  -2 -24   0 1233.43   77.88
  -2  25   0   44.09   14.42
   2  25   0   36.10   15.55
   2  25   0   34.27   15.36
   2 -25   0   45.85    8.97
  -2 -25   0   42.80   14.59
  -2  25   0   28.59   10.65
   2  25   0   36.36    7.33
   2  25   0   47.16    9.09
   2 -25   0   25.54    4.96
  -2 -25   0   42.03    9.88
  -2  26   0  287.75   28.59
   2  26   0  247.82   18.59
   2  26   0  276.57   29.15
   2 -26   0  300.25   29.07
  -2 -26   0  265.02   18.06
  -2  26   0  269.88   21.77
   2  26   0  276.98   23.55
  -2  27   0    2.68   13.89
   2  27   0    2.19   14.46
   2  27   0    4.15    8.69
   2 -27   0   37.30   13.87
  -2 -27   0   11.69    8.00
  -2  27   0    1.30    6.13
   2  27   0   14.45    6.61
   2  27   0    6.41    8.42
   2 -27   0    7.54    6.91
  -2 -27   0    6.21    8.97
  -2  28   0    8.63    9.34
   2  28   0   64.11   16.51
   2 -28   0   10.22    9.25
  -2 -28   0   26.75    9.15
  -2  28   0   21.59   11.40
   2  28   0   19.69   11.96
   2  28   0   12.95    9.44
   2 -28   0   30.50    7.39
  -2 -28   0   16.52    8.95
   2 -28   0   22.74    4.92
  -2  29   0   23.96    9.56
   2  29   0   19.50    9.84
  -2 -29   0   25.35   15.70
  -2  29   0   15.20   11.59
   2  29   0   35.01   12.36
   2  29   0   16.39    9.19
   2 -29   0   20.29    7.35
  -2 -29   0   12.83    5.80
   2 -29   0   23.02    8.17
   2  30   0   65.66   12.08
  -2 -30   0  110.10   20.74
  -2  30   0   99.25   14.96
   2  30   0   87.02   15.33
   2 -30   0   82.33    9.85
  -2 -30   0   71.38   12.15
   2 -30   0   49.47   10.50
   2  31   0   14.95    9.54
   2 -31   0   -5.01    9.40
  -2  31   0    3.06    6.82
   2  31   0    1.52   12.02
   2 -31   0   -0.24    7.50
  -2 -31   0    0.03    9.82
   2 -31   0    2.87    5.26
  -2  32   0   81.69   22.08
   2  32   0   86.16   13.43
  -2 -32   0  106.02   13.18
  -2  32   0   96.13   15.76
   2  32   0  114.59   16.95
   2 -32   0   77.66    7.05
  -2 -32   0   91.49    8.29
   2 -32   0   55.64   12.75
  -2  33   0    7.14   10.47
   2 -33   0   26.21   10.63
  -2 -33   0   19.47   10.65
  -2  33   0   11.50   12.86
   2  33   0   16.94   13.58
   2 -33   0   14.05    8.39
  -2 -33   0    3.62   10.37
   2 -33   0   16.97    9.99
  -2  34   0  112.06   15.21
   2  34   0  109.60   15.10
   2 -34   0  124.45   15.20
  -2  34   0  106.39   11.13
   2  34   0   99.48   11.65
   2 -34   0   97.29   10.69
  -2 -34   0  103.22   14.52
   2 -34   0   77.78   12.87
   2  35   0    9.07   11.81
  -2  35   0    1.12   13.09
   2  35   0    4.51   13.43
   2 -35   0    8.79    7.53
  -2 -35   0   14.61    6.01
   2 -35   0   14.98    8.91
  -2 -36   0    5.86   11.22
  -2  36   0  -15.76   12.87
   2  36   0   -1.53    8.07
   2 -36   0    1.91    7.04
  -2 -36   0    9.01    9.34
   2 -36   0   -3.37    5.17
   2  37   0    1.31   12.71
   2 -37   0   -1.97   12.40
  -2 -37   0   15.42   11.59
  -2  37   0    1.56   14.24
   2  37   0    0.49   14.20
  -2 -37   0    3.21    6.01
  -2  38   0   10.63   13.71
   2  38   0    9.50   13.80
  -2  38   0   18.45   15.51
   2  38   0   26.19    8.78
  -2 -38   0   17.28   10.41
  -2  39   0  -16.17   14.95
   2  39   0    8.75   16.16
  -2  40   0   31.38   10.94
   2  40   0   47.73    9.75
   3   0   0    9.20    4.17
  -3   0   0    5.74    7.38
   3   0   0   -0.69    8.84
  -3   0   0   11.83    9.32
   3   1   0  700.67   32.86
  -3  -1   0  740.35   35.08
   3  -1   0  678.08   25.91
  -3   1   0  653.25   26.02
   3   1   0  672.88   38.88
  -3  -1   0  703.86   39.38
   3  -1   0  677.88   29.00
  -3   1   0  683.22   29.07
   3  -2   0 4196.99  438.47
   3   2   0 4305.71  461.56
  -3  -2   0 4433.00  476.58
   3  -2   0 4190.01  437.11
  -3   2   0 4333.06  487.17
   3   2   0 4359.44  492.37
  -3  -2   0 4231.47  481.22
   3  -2   0 4204.37  486.91
  -3   2   0 4208.44  480.69
   3  -3   0   15.42    4.12
   3   3   0    9.00    6.08
  -3  -3   0   11.47    6.17
   3  -3   0   11.10    4.24
  -3   3   0   14.70    4.20
   3  -3   0   10.10    6.72
   3   3   0    6.29    7.38
  -3  -3   0   13.33    7.81
   3  -3   0   17.01    7.50
  -3   3   0   15.61    6.92
  -3   4   0 5341.67  654.50
   3  -4   0 5330.51  690.42
   3   4   0 5336.34  642.37
  -3  -4   0 5309.43  677.85
   3  -4   0 5401.20  702.41
  -3   4   0 5237.30  642.80
   3  -4   0 5228.24  671.26
   3   4   0 5319.89  692.29
  -3  -4   0 5109.65  634.12
   3  -4   0 5180.17  670.57
  -3   4   0 5251.33  637.17
  -3   5   0 1199.23   54.05
   3  -5   0 1197.65   66.60
   3   5   0 1285.06   67.78
  -3  -5   0 1275.31   67.38
   3  -5   0 1242.32   56.20
  -3   5   0 1235.33   56.24
  -3   5   0 1224.81   53.65
   3  -5   0 1207.12   62.95
   3   5   0 1264.18   57.57
  -3  -5   0 1231.44   57.39
   3  -5   0 1198.58   62.65
  -3   5   0 1234.80   61.65
  -3   6   0 2176.13  155.29
   3  -6   0 2108.42  151.00
   3   6   0 2255.72  156.54
  -3  -6   0 2267.52  142.08
   3  -6   0 2156.15  135.99
  -3   6   0 2170.93  137.04
  -3   6   0 2186.07  150.79
   3  -6   0 2165.91  133.27
   3   6   0 2145.87  153.65
  -3  -6   0 2181.77  139.85
   3  -6   0 2311.49  154.51
  -3   6   0 2214.03  132.15
  -3   7   0   88.06    9.00
   3  -7   0   96.21    5.54
   3   7   0   98.16    5.48
  -3  -7   0   97.08    9.18
   3  -7   0   87.69    5.45
  -3   7   0   95.27    7.86
   3  -7   0   93.22    4.49
   3   7   0   94.40    5.48
  -3  -7   0   98.19    5.77
   3  -7   0   92.75    6.97
  -3   7   0   92.06    6.52
  -3   8   0   15.70    6.64
   3  -8   0   20.13    6.85
   3   8   0   16.60    6.75
  -3  -8   0   18.87    7.29
   3  -8   0   18.22    4.08
  -3   8   0   17.23    5.64
   3  -8   0   18.57    5.51
   3   8   0   20.43    3.90
  -3  -8   0   18.20    7.22
   3  -8   0   20.43    3.02
  -3   9   0  552.52   27.23
   3  -9   0  565.74   20.60
   3   9   0  618.58   29.82
  -3  -9   0  611.87   29.99
   3  -9   0  559.59   20.35
  -3   9   0  588.17   24.74
   3  -9   0  576.18   23.99
   3   9   0  591.56   26.92
   3  -9   0  584.37   17.85
  -3  10   0 2451.65  171.65
   3 -10   0 2435.26  172.74
   3  10   0 2597.47  205.17
  -3 -10   0 2652.08  189.42
   3 -10   0 2392.29  189.56
  -3  10   0 2486.04  184.98
   3 -10   0 2433.05  180.46
   3  10   0 2501.82  188.87
  -3 -10   0 2583.10  201.74
   3 -10   0 2394.44  161.10
  -3  11   0   81.86    8.69
   3 -11   0   72.95    5.48
   3  11   0   76.94    9.32
  -3 -11   0   82.24    9.88
   3 -11   0   59.40    5.40
  -3  11   0   63.62    4.27
   3 -11   0   67.81    4.08
   3  11   0   69.57    7.73
  -3 -11   0   71.50    5.35
   3 -11   0   72.55    5.98
  -3  12   0 2825.58  225.67
   3 -12   0 2839.22  228.19
   3 -12   0 2825.00  251.80
   3  12   0 2976.42  267.04
  -3 -12   0 2935.08  238.69
  -3  12   0 2918.54  243.81
   3 -12   0 2824.04  236.71
   3 -12   0 2732.67  220.32
   3  12   0 2949.37  246.60
  -3 -12   0 3062.76  263.90
   3 -12   0 2761.77  225.76
  -3  13   0   25.48    7.56
   3 -13   0   19.16    7.58
   3 -13   0    8.01    4.52
   3  13   0   13.17    7.98
  -3 -13   0   -1.97    7.92
  -3  13   0    1.34    3.48
   3 -13   0    6.14    5.60
   3 -13   0    1.94    2.50
   3  13   0   -9.79    6.17
  -3 -13   0   -0.37    7.19
   3 -13   0    3.24    4.71
  -3  14   0 1921.60  120.78
   3 -14   0 1940.70  144.33
   3 -14   0 1943.85  125.07
   3  14   0 1933.89  124.61
  -3 -14   0 1931.92  146.01
  -3  14   0 2032.85  135.99
   3 -14   0 1780.68  103.89
   3  14   0 1987.06  119.28
  -3 -14   0 1986.71  139.68
   3 -14   0 1893.28  122.52
  -3  15   0  376.27   16.10
   3 -15   0  389.41   16.45
   3 -15   0  391.41   24.23
   3  15   0  378.67   16.49
  -3 -15   0  379.14   24.32
  -3  15   0  395.70   19.26
   3 -15   0  361.41   11.27
   3  15   0  374.76   13.37
  -3 -15   0  377.10   20.74
   3 -15   0  353.37   16.35
  -3  16   0  217.79   10.75
   3 -16   0  216.73   10.84
   3  16   0  186.11   17.79
  -3 -16   0  203.81   11.10
  -3  16   0  230.65   12.84
   3 -16   0  206.11    7.11
   3  16   0  223.77   13.15
  -3 -16   0  234.86   14.33
   3 -16   0  218.61   10.69
  -3  17   0  258.08   18.79
   3 -17   0  261.69   19.19
   3  17   0  228.19   13.42
  -3 -17   0  233.56   12.74
  -3  17   0  244.74   14.62
   3 -17   0  231.16    8.16
   3  17   0  256.26   14.68
  -3 -17   0  246.92   16.11
   3 -17   0  234.86   11.80
  -3  18   0  825.75   54.74
   3 -18   0  865.17   55.76
   3  18   0  813.71   56.83
  -3 -18   0  735.98   39.28
  -3  18   0  841.35   45.86
   3 -18   0  782.18   31.35
   3  18   0  850.78   35.77
  -3 -18   0  839.36   47.94
   3 -18   0  801.75   39.13
  -3  19   0   12.46   10.57
   3 -19   0   10.24    6.38
   3  19   0   14.51    6.66
  -3 -19   0   18.26    6.55
  -3  19   0   12.97    4.70
   3 -19   0   15.89    5.51
   3  19   0   14.59    7.39
  -3 -19   0    4.06    8.20
   3 -19   0   11.12    3.61
  -3  20   0 1425.88  108.81
   3 -20   0 1479.23  112.25
   3  20   0 1226.68  107.67
  -3 -20   0 1236.56   80.35
  -3  20   0 1346.62   76.66
   3  20   0 1479.85   93.39
   3 -20   0 1355.63   78.63
  -3 -20   0 1451.17   96.41
   3 -20   0 1404.18   73.12
  -3  21   0    4.02   11.25
   3  21   0    2.00    7.07
   3 -21   0   14.14    7.04
  -3 -21   0   10.44    7.03
  -3  21   0    4.92    4.93
   3  21   0    3.46    4.64
   3 -21   0    0.56    5.79
  -3 -21   0    5.11    8.69
   3 -21   0    4.33    6.16
  -3  22   0 1219.67   92.93
   3  22   0 1012.94   90.29
   3 -22   0 1222.41   94.30
  -3 -22   0 1014.47   64.64
  -3  22   0 1038.70   76.51
   3  22   0 1283.18   76.10
   3 -22   0  989.48   57.01
  -3 -22   0 1311.31   82.97
   3 -22   0 1229.41   68.75
  -3  23   0   36.64   13.58
   3  23   0   39.44    8.57
   3 -23   0   36.70   13.80
  -3 -23   0   38.98    8.28
  -3  23   0   21.61    9.53
   3  23   0   46.79    8.90
   3 -23   0   19.29    6.47
  -3 -23   0   26.02   10.19
   3 -23   0   34.73    7.78
  -3  24   0   -2.75    7.36
   3  24   0    2.47   13.51
   3 -24   0   -2.28    7.72
  -3 -24   0   13.06    7.44
  -3  24   0    5.66    8.70
   3  24   0    5.49    4.67
   3 -24   0   -6.98    6.21
  -3 -24   0   -1.47    5.35
   3 -24   0    5.02    6.73
  -3  25   0   -0.52    7.35
   3  25   0   -9.54    7.56
   3 -25   0   -2.06   13.00
  -3 -25   0   -2.96    7.56
   3  25   0    7.08    8.04
   3 -25   0   -5.77    6.39
  -3 -25   0   -4.57    9.18
   3 -25   0    4.58    7.10
  -3  26   0  170.21   14.18
   3  26   0  155.92   22.47
   3 -26   0  194.80   14.39
  -3 -26   0  173.17   22.18
  -3  26   0  112.21   18.00
   3  26   0  186.23   10.15
   3 -26   0  132.12   11.87
  -3 -26   0  143.21   16.89
   3 -26   0  127.94   13.48
  -3  27   0   11.87    8.76
   3  27   0   14.74    9.19
   3  27   0   19.00    9.07
   3 -27   0   -1.96   14.67
  -3 -27   0   11.55   14.52
  -3  27   0   10.82   11.27
   3  27   0   17.69    8.97
   3 -27   0   13.24    6.95
  -3 -27   0    4.76    9.31
   3 -27   0   11.87    4.80
  -3  28   0  501.06   32.68
   3  28   0  443.27   33.65
   3 -28   0  537.24   33.76
  -3 -28   0  501.21   49.18
  -3  28   0  508.75   29.84
   3  28   0  486.43   28.42
   3  28   0  571.09   34.82
  -3  29   0    6.63   15.51
   3  29   0    8.92    9.56
   3 -29   0    3.03   15.51
  -3 -29   0    5.55   14.93
  -3  29   0   10.75   11.00
   3  29   0   -4.48   12.43
   3  29   0  -10.01    9.10
   3 -29   0    8.39    6.92
  -3 -29   0   -0.19    9.10
   3 -29   0   -5.68    8.04
   3  30   0  108.34   13.31
  -3 -30   0  117.72   14.04
  -3  30   0  100.03   16.72
   3  30   0  123.83   11.49
   3  30   0  104.21   14.55
   3 -30   0  110.99   10.82
  -3 -30   0  101.72   14.30
   3 -30   0   84.08   13.40
  -3  31   0    6.42   15.67
   3  31   0    9.18   16.29
   3  31   0    2.33   16.51
   3 -31   0   12.43    9.72
  -3 -31   0    6.91    9.40
  -3  31   0    4.85   11.78
   3  31   0    4.08   13.17
   3  31   0    7.50    9.71
   3 -31   0   16.89    7.01
  -3 -31   0   -4.37    9.81
   3 -31   0    2.14    9.09
  -3  32   0    2.78    9.91
   3  32   0   14.46   10.16
  -3 -32   0   18.44    9.97
  -3  32   0   12.86    7.10
   3  32   0   -0.35    7.81
   3  32   0    2.47    9.78
   3 -32   0    9.07    7.51
  -3 -32   0   -2.84    6.16
   3 -32   0    7.30    9.26
  -3  33   0   13.14   10.18
   3  33   0   18.09   10.88
   3 -33   0   15.86   10.52
  -3 -33   0   25.68   17.53
  -3  33   0    2.50    7.23
   3  33   0    4.32   13.56
   3  33   0    3.11    6.11
   3 -33   0    6.44    7.57
  -3 -33   0    8.42   10.16
   3 -33   0   10.81    9.60
  -3  34   0   21.71   11.34
   3  34   0   11.24   11.69
   3 -34   0   18.84   11.81
   3 -34   0   18.37   11.94
  -3  34   0   25.21   12.84
   3  34   0   26.16   15.08
   3 -34   0   23.51    4.83
  -3 -34   0   19.48   10.66
   3 -35   0   14.48   11.75
  -3  35   0    1.90   12.22
   3  35   0    0.71   12.75
   3 -35   0    1.34    7.14
  -3 -35   0   -2.71    5.95
   3 -35   0   -1.02    8.37
   3 -36   0   56.26   13.90
  -3 -36   0   48.41   14.27
  -3  36   0   44.57   10.75
   3  36   0   61.13   16.19
  -3 -36   0   60.91   12.03
  -3  37   0    7.91   20.53
   3  37   0    9.25   12.37
  -3 -37   0    3.37   12.12
  -3  37   0   -0.90   14.36
   3  37   0    4.33   13.34
  -3 -37   0   -7.64   10.43
  -3  38   0   32.08   15.29
  -3  38   0   29.38   17.13
   3  38   0   45.54   16.52
  -3 -38   0   50.93   12.16
   3 -39   0   -1.69   13.43
  -3  39   0   -5.24    8.92
   3  39   0    5.61   14.32
  -3 -39   0    2.14   11.43
  -3  40   0  -18.23   13.53
   3  40   0   -9.31   14.74
   4   0   0 3950.72  442.78
  -4   0   0 4002.74  411.99
   4   0   0 3833.43  410.90
  -4   0   0 4040.51  432.34
   4   1   0 3705.32  343.19
  -4  -1   0 3726.76  384.77
   4  -1   0 3527.64  338.33
  -4   1   0 3432.37  369.29
   4   1   0 3438.38  386.45
  -4  -1   0 3630.37  404.83
   4  -1   0 3466.89  347.60
  -4   1   0 3614.21  358.44
   4   2   0 5014.56  633.43
  -4  -2   0 5264.13  667.89
   4  -2   0 4748.27  584.02
  -4   2   0 4869.55  594.92
   4   2   0 4827.76  598.58
  -4  -2   0 5055.10  626.82
   4  -2   0 4981.86  686.79
  -4   2   0 4967.19  617.79
   4  -3   0   52.83    9.78
   4   3   0   45.63    4.90
  -4  -3   0   47.35    4.95
   4  -3   0   44.31    9.85
  -4   3   0   44.55   10.31
   4   3   0   42.65   10.59
  -4  -3   0   38.70   10.50
   4  -3   0   29.62   11.13
  -4   3   0   31.15    5.79
   4  -4   0   68.45   10.03
   4   4   0   68.36    5.11
  -4  -4   0   59.72    5.21
   4  -4   0   62.46   10.10
  -4   4   0   62.40    6.08
   4  -4   0   60.53    5.51
   4   4   0   56.54    6.38
  -4  -4   0   60.29    6.42
   4  -4   0   64.73    6.19
  -4   4   0   56.20    5.57
  -4   5   0 1729.42   99.76
   4  -5   0 1746.93  118.79
   4   5   0 1764.96   97.94
  -4  -5   0 1790.91  115.98
   4  -5   0 1752.13  101.34
  -4   5   0 1740.49  100.38
   4  -5   0 1750.02  115.36
   4   5   0 1737.36  121.18
  -4  -5   0 1677.40  100.93
   4  -5   0 1785.71  121.56
  -4   5   0 1767.16   98.84
  -4   6   0 2191.40  159.38
   4  -6   0 2087.06  133.05
   4   6   0 2150.01  133.68
  -4  -6   0 2113.69  133.56
   4  -6   0 2047.93  151.06
  -4   6   0 2057.00  151.99
   4  -6   0 2015.22  143.28
   4   6   0 2106.87  134.67
  -4  -6   0 2038.86  134.30
   4  -6   0 2042.54  147.61
  -4   6   0 2079.90  128.14
  -4   7   0  600.25   30.97
   4  -7   0  596.27   22.77
   4   7   0  641.74   31.12
  -4  -7   0  670.04   33.36
   4  -7   0  605.45   23.51
  -4   7   0  610.62   23.36
  -4   7   0  595.58   28.81
   4  -7   0  608.07   21.59
   4   7   0  607.54   23.36
  -4  -7   0  603.22   33.65
   4  -7   0  610.81   21.87
  -4   7   0  604.25   20.44
  -4   8   0 5270.80  671.48
   4  -8   0 5258.45  715.42
   4   8   0 5402.48  692.18
  -4  -8   0 5573.08  758.67
   4  -8   0 5353.20  684.64
  -4   8   0 5436.75  689.36
   4  -8   0 5083.47  649.07
   4   8   0 5398.96  726.57
  -4  -8   0 5485.28  751.03
   4  -8   0 5443.91  722.53
  -4   8   0 5354.28  668.82
   4  -9   0   75.66    8.45
   4   9   0   38.57    8.45
  -4  -9   0   61.12    9.09
   4  -9   0   45.38    4.96
  -4   9   0   51.21    4.32
   4  -9   0   46.64    6.70
   4   9   0   53.18    8.26
  -4  -9   0   52.16    5.27
   4  -9   0   55.01    6.67
  -4   9   0   50.24    5.83
  -4  10   0  755.45   39.68
   4 -10   0  743.13   30.19
   4  10   0  776.26   39.66
  -4 -10   0  802.31   32.56
   4 -10   0  735.61   29.72
  -4  10   0  750.31   27.89
   4 -10   0  731.90   27.02
   4  10   0  788.74   39.57
  -4 -10   0  793.56   41.49
   4 -10   0  758.77   33.99
  -4  11   0  142.16    7.30
   4 -11   0  143.50    7.45
   4  11   0  140.31   12.27
  -4 -11   0  139.31    8.01
   4 -11   0  146.54   11.91
  -4  11   0  136.97    9.25
   4 -11   0  148.38    9.34
   4  11   0  132.09   10.84
  -4 -11   0  144.27    7.32
   4 -11   0  137.89    5.48
  -4  12   0  384.73   21.77
   4 -12   0  393.21   15.57
   4  12   0  403.36   23.00
  -4 -12   0  405.61   24.52
   4 -12   0  388.91   15.39
  -4  12   0  407.60   18.82
   4 -12   0  396.29   18.07
   4  12   0  391.31   20.24
  -4 -12   0  379.60   15.26
   4 -12   0  390.84   16.97
  -4  13   0   71.91    6.13
   4 -13   0   71.10   10.60
   4  13   0   71.24   10.49
  -4 -13   0   68.00    6.86
   4 -13   0   81.52   10.27
  -4  13   0   79.65    8.03
   4 -13   0   84.02    7.64
   4  13   0   78.54    8.88
  -4 -13   0   90.35    9.94
   4 -13   0   74.11    7.16
  -4  14   0 2191.99  176.58
   4 -14   0 2254.41  182.59
   4 -14   0 2220.39  158.41
   4  14   0 2267.75  188.76
  -4 -14   0 2250.80  161.47
   4 -14   0 2192.36  155.52
  -4  14   0 2213.50  166.02
   4 -14   0 2195.48  162.78
   4 -14   0 2104.44  137.61
   4  14   0 2194.10  149.34
  -4 -14   0 2296.85  182.46
   4 -14   0 2122.91  154.73
  -4  15   0  169.34    9.56
   4 -15   0  191.65   15.57
   4 -15   0  172.06   15.58
   4  15   0  150.22   10.34
  -4 -15   0  171.21   16.55
   4 -15   0  181.18   10.09
  -4  15   0  183.12   12.27
   4 -15   0  171.75   12.11
   4 -15   0  155.64    9.48
   4  15   0  170.78    8.26
  -4 -15   0  168.85    9.37
   4 -15   0  160.21   10.49
  -4  16   0 2602.93  210.63
   4 -16   0 2604.41  212.49
   4 -16   0 2633.52  243.86
   4  16   0 2470.45  237.76
  -4 -16   0 2514.70  209.53
   4 -16   0 2630.67  243.70
  -4  16   0 2571.82  200.28
   4 -16   0 2635.31  223.59
   4 -16   0 2434.67  197.73
   4  16   0 2694.80  230.97
  -4 -16   0 2694.57  216.08
   4 -16   0 2587.93  217.45
  -4  17   0    3.56    9.97
   4 -17   0   12.27   10.22
   4 -17   0   15.46    6.07
   4  17   0    6.17   10.37
  -4 -17   0   -1.18    6.36
   4 -17   0   -0.04    9.93
  -4  17   0   -1.78    4.34
   4 -17   0   -6.77    5.23
   4  17   0   -3.92    7.69
  -4 -17   0    3.20    5.35
   4 -17   0   14.06    5.86
  -4  18   0 1314.99   94.34
   4 -18   0 1308.55   95.51
   4  18   0 1148.21   72.19
  -4 -18   0 1197.42   72.97
   4 -18   0 1295.09   93.45
  -4  18   0 1301.70   81.52
   4 -18   0 1194.18   67.60
   4  18   0 1343.75   83.70
  -4 -18   0 1341.73   73.59
   4 -18   0 1292.22   64.61
  -4  19   0   12.75   11.03
   4 -19   0    5.42   11.08
   4  19   0   -0.97   11.91
  -4 -19   0    7.51   11.63
   4 -19   0   14.17    6.51
  -4  19   0   22.84    8.14
   4 -19   0   14.20    5.79
   4  19   0   16.20    4.80
  -4 -19   0   13.05    5.70
   4 -19   0   18.60    3.80
  -4  20   0   23.81   10.99
   4 -20   0   11.86    6.72
   4  20   0    9.85    7.30
  -4 -20   0    5.15   11.83
   4 -20   0   11.43    6.54
  -4  20   0   26.20    8.04
   4 -20   0   12.62    5.68
   4  20   0    9.50    7.81
  -4 -20   0    8.13    5.63
   4 -20   0    5.88    6.33
  -4  21   0  197.11   19.34
   4 -21   0  187.63   19.76
   4  21   0  145.49   12.90
  -4 -21   0  161.34   20.46
   4 -21   0  177.94   12.42
  -4  21   0  179.17   14.89
   4 -21   0  157.39   10.29
   4  21   0  192.59   13.74
  -4 -21   0  173.52   10.71
   4 -21   0  159.35   11.90
  -4  22   0   67.94   13.78
   4 -22   0   55.02    8.63
   4  22   0   49.10   15.27
  -4 -22   0   44.21   14.48
   4 -22   0   54.71    8.60
  -4  22   0   36.04   10.01
   4  22   0   58.22    5.85
  -4 -22   0   46.35    6.83
   4 -22   0   41.50    8.23
  -4  23   0    9.96   12.15
   4  23   0   15.95    8.10
   4 -23   0    7.01   12.50
  -4 -23   0    4.09   12.87
   4 -23   0    9.50    7.47
  -4  23   0   14.80    8.85
   4  23   0    5.58    8.54
   4 -23   0    3.89    5.77
  -4 -23   0    7.05    9.44
   4 -23   0    3.95    7.17
  -4  24   0  412.78   36.24
   4  24   0  329.59   38.69
   4 -24   0  460.45   25.95
  -4 -24   0  379.29   37.78
   4 -24   0  423.78   25.57
  -4  24   0  437.51   28.48
   4  24   0  434.64   27.51
  -4 -24   0  447.79   30.35
   4 -24   0  323.93   24.70
  -4  25   0    2.05   12.64
   4  25   0   22.87   14.15
   4 -25   0   -4.51   13.45
  -4 -25   0  -14.26   13.45
   4 -25   0   -7.14    7.78
  -4  25   0    4.23    9.51
   4  25   0    5.27    5.14
   4 -25   0   -5.82    6.26
  -4 -25   0   -7.79    9.63
   4 -25   0    1.99    4.39
  -4  26   0  268.11   27.64
   4  26   0  212.84   18.44
   4 -26   0  293.52   19.87
  -4 -26   0  241.41   29.44
   4 -26   0  272.81   18.90
  -4  26   0  181.88   23.39
   4  26   0  290.12   20.34
  -4 -26   0  270.01   20.97
  -4  27   0   47.07   17.38
   4  27   0   86.64   18.39
   4 -27   0   78.07   18.94
  -4 -27   0   65.55   18.62
   4 -27   0   65.89   11.00
  -4  27   0   37.94   13.61
   4 -27   0   57.51    8.54
  -4 -27   0   60.80    7.41
   4 -27   0   59.23    9.84
  -4  28   0   51.63   17.91
   4  28   0   68.23   11.06
   4 -28   0   37.13   18.87
  -4 -28   0   56.82   11.00
   4 -28   0   71.03   10.97
  -4  28   0   48.56   13.20
   4  28   0   43.45   11.15
   4 -28   0   44.26    8.44
  -4 -28   0   47.19    7.28
   4 -28   0   35.68    9.46
  -4  29   0  -12.00   15.92
   4  29   0    9.44    9.69
   4  29   0   17.19   16.24
   4 -29   0   16.67    9.60
  -4 -29   0   12.22    9.29
   4 -29   0   23.30   16.52
  -4  29   0    3.96    6.60
   4  29   0    3.55    9.43
   4 -29   0    2.71    6.85
  -4 -29   0   -0.75    9.54
   4 -29   0    3.39    8.00
  -4  30   0   77.48   19.82
   4  30   0  116.86   20.59
   4  30   0   85.96   12.46
   4 -30   0   95.49   21.15
  -4 -30   0  101.59   12.74
   4 -30   0   92.28   20.38
  -4  30   0   69.90    9.19
   4  30   0   47.61   12.75
   4 -30   0   65.43    6.14
  -4 -30   0   69.22   13.00
   4 -30   0   53.11   12.31
  -4  31   0   14.04    9.62
   4  31   0    8.20   16.75
   4  31   0    1.27   17.13
   4 -31   0   19.09   10.10
  -4 -31   0   22.22   10.09
   4 -31   0    3.64   17.45
  -4  31   0    1.22   12.00
   4  31   0   22.05    8.51
   4  31   0    8.06   10.22
   4 -31   0    7.57    7.50
  -4 -31   0   11.96    6.60
   4 -31   0   -5.17    5.96
  -4  32   0   99.45   14.24
   4  32   0  103.86   14.29
   4  32   0  122.06   14.71
   4 -32   0   91.71   23.49
  -4 -32   0  124.55   24.49
   4 -32   0  116.74   24.65
  -4  32   0   85.83   16.60
   4  32   0  121.02   19.81
   4 -32   0  105.93   10.71
  -4 -32   0   91.83    9.38
  -4  33   0  -11.00   10.74
   4  33   0   17.69   10.88
   4 -33   0   -3.67   10.94
  -4 -33   0   15.30   18.57
   4 -33   0   21.66   11.35
  -4  33   0   24.21   12.14
   4  33   0   19.23    8.81
   4  33   0    7.10   11.08
   4 -33   0   11.84    6.67
  -4 -33   0   18.26   10.54
   4 -33   0    3.95    9.04
  -4  34   0   93.17   25.17
   4  34   0  133.83   15.61
   4 -34   0  101.27   16.05
  -4 -34   0  112.34   26.19
   4 -34   0  125.29   16.29
  -4  34   0   94.05   10.74
   4  34   0  134.62   19.79
   4 -34   0   82.77    9.97
  -4 -34   0   98.54   15.14
   4  35   0    8.37   12.05
   4 -35   0  -15.43   12.25
  -4  35   0   -5.08   13.18
   4  35   0   -8.41    8.39
   4  35   0   -0.99   10.82
  -4 -35   0   -0.66    6.63
   4 -36   0    7.70   11.77
  -4 -36   0  -21.22   11.94
  -4  36   0    4.40   13.58
   4  36   0    1.38   13.67
  -4 -36   0   16.51   10.85
  -4  37   0    3.30   12.97
   4  37   0   12.12   13.65
  -4 -37   0   12.36   12.65
  -4  37   0   20.40   14.80
   4  37   0   15.82    8.69
  -4 -37   0   24.14   11.89
  -4  38   0   13.68   13.64
  -4  38   0   12.12    9.40
   4  38   0   26.91   14.99
  -4 -38   0   25.23    8.10
   4 -39   0   -3.06   13.58
  -4  39   0   20.04   12.84
   4  39   0   -2.03   14.55
  -4 -39   0   -5.86   12.46
  -4  40   0   13.43   15.20
   4  40   0   51.06   16.07
   5   0   0    0.77    5.43
  -5   0   0    6.20    9.51
   5   0   0   -2.58   11.59
  -5   0   0   -4.93   11.59
   5   1   0   34.74    6.02
   5  -1   0   35.98    6.42
  -5  -1   0   34.51   10.81
  -5   1   0   34.42   11.05
   5   1   0   46.61   12.28
   5  -1   0   32.28    7.78
  -5  -1   0   57.13   12.95
  -5   1   0   47.70    7.76
   5   2   0 3062.86  257.94
  -5  -2   0 3174.23  299.95
   5  -2   0 2987.82  260.90
  -5   2   0 2938.66  291.97
   5   2   0 2949.78  266.04
  -5  -2   0 3088.29  277.76
   5  -2   0 3063.89  321.71
  -5   2   0 3083.67  314.21
   5  -3   0 1124.77   73.83
   5   3   0 1125.00   53.12
  -5  -3   0 1173.53   56.51
   5  -3   0 1111.72   74.77
  -5   3   0 1124.69   74.95
   5   3   0 1115.16   59.59
  -5  -3   0 1137.42   61.30
   5  -3   0 1146.31   82.43
  -5   3   0 1135.56   77.54
   5  -4   0 5262.04  709.97
   5   4   0 5199.86  636.17
  -5  -4   0 5245.47  645.30
   5  -4   0 5070.41  687.73
  -5   4   0 5079.58  686.42
   5  -4   0 5062.05  637.24
   5   4   0 5115.71  701.38
  -5  -4   0 4531.51  591.25
   5  -4   0 5073.04  653.49
  -5   4   0 5055.04  636.64
   5  -5   0   63.59    6.05
   5   5   0   62.81    9.04
  -5  -5   0   68.03    9.65
   5  -5   0   60.81    6.21
  -5   5   0   54.43   10.88
   5  -5   0   57.61    5.95
   5   5   0   56.07   10.94
  -5  -5   0   61.28    6.86
   5  -5   0   56.88   11.15
  -5   5   0   67.45    9.60
  -5   6   0 2197.40  151.81
   5  -6   0 2166.06  172.65
   5   6   0 2265.68  172.64
  -5  -6   0 2198.67  169.37
   5  -6   0 2254.29  178.28
  -5   6   0 2254.63  155.17
   5  -6   0 2245.31  172.40
   5   6   0 2261.71  156.85
  -5  -6   0 2194.47  155.49
   5  -6   0 2273.13  179.41
  -5   6   0 2272.86  173.03
  -5   7   0    9.87    8.03
   5  -7   0   15.18    4.82
   5   7   0   13.65    4.36
  -5  -7   0    7.76    4.57
   5  -7   0    8.72    8.17
  -5   7   0    7.67    8.20
   5  -7   0    6.30    4.04
   5   7   0    3.02    4.96
  -5  -7   0   14.40    5.24
  -5   7   0   19.13    3.89
   5  -8   0    7.00    7.63
   5   8   0   -1.30    4.20
  -5  -8   0    2.05    4.40
   5  -8   0    9.54    7.78
  -5   8   0    5.86    4.62
   5  -8   0    2.49    6.33
   5   8   0   -2.42    4.46
  -5  -8   0    0.18    8.41
   5  -8   0   -3.46    6.47
  -5   8   0    2.22    5.85
  -5   9   0 2927.79  264.58
   5  -9   0 2833.18  230.88
   5   9   0 2827.57  254.76
  -5  -9   0 2947.26  243.71
   5  -9   0 2827.25  257.20
  -5   9   0 2881.02  234.76
  -5   9   0 2871.06  228.92
   5  -9   0 2828.60  247.01
   5   9   0 2839.59  230.13
  -5  -9   0 2882.43  239.84
   5  -9   0 2854.91  251.65
  -5   9   0 2826.34  238.66
  -5  10   0  995.65   45.21
   5 -10   0 1014.44   46.61
   5  10   0 1051.87   59.94
  -5 -10   0 1026.40   48.03
   5 -10   0 1016.24   60.63
  -5  10   0  981.35   43.00
   5 -10   0  966.65   51.40
   5  10   0  989.77   45.10
  -5 -10   0  987.86   60.18
   5 -10   0  954.83   51.72
  -5  10   0  931.91   38.53
  -5  11   0  126.38    8.16
   5 -11   0  129.19    7.94
   5  11   0  118.72    7.76
  -5 -11   0  147.14   13.81
   5 -11   0  129.85    7.86
  -5  11   0  119.85    6.97
   5 -11   0  131.49    6.33
   5  11   0  131.18    7.56
  -5 -11   0  130.96    8.37
   5 -11   0  125.91    6.19
  -5  12   0 4121.99  481.81
   5 -12   0 3969.75  431.56
   5  12   0 4056.30  445.76
  -5 -12   0 4099.81  450.73
   5 -12   0 3976.21  469.87
  -5  12   0 4270.32  484.18
   5 -12   0 3934.39  443.46
   5  12   0 4000.38  424.76
  -5 -12   0 4195.31  495.48
   5 -12   0 3987.97  449.34
  -5  13   0  129.91    8.29
   5 -13   0  130.91    8.39
   5  13   0  137.19   14.92
  -5 -13   0  135.61   14.59
  -5  13   0  123.62    6.97
   5 -13   0  128.76   10.29
   5  13   0  102.41   11.68
  -5 -13   0  110.25   13.42
   5 -13   0  145.89   10.28
  -5  14   0 1553.09  108.50
   5 -14   0 1458.57   87.25
   5  14   0 1497.64  110.19
  -5 -14   0 1472.10   88.73
   5 -14   0 1464.54  107.10
  -5  14   0 1571.44   99.87
   5 -14   0 1494.44   93.86
   5  14   0 1518.24  101.30
  -5 -14   0 1556.27   91.22
   5 -14   0 1482.53   92.16
  -5  15   0  229.87   17.67
   5 -15   0  216.97   17.66
   5  15   0  168.03   18.04
  -5 -15   0  201.91   18.50
   5 -15   0  208.92   10.96
  -5  15   0  196.85    9.25
   5 -15   0  196.02   12.97
   5  15   0  188.81   15.24
  -5 -15   0  194.40   10.87
   5 -15   0  205.07   12.44
  -5  16   0   12.93    5.88
   5 -16   0   11.43   10.04
   5 -16   0   15.13    6.10
   5  16   0    6.61    6.17
  -5 -16   0    8.98    6.23
   5 -16   0    8.11   10.09
  -5  16   0    6.60    7.72
   5 -16   0   13.43    7.00
   5 -16   0   11.91    3.31
   5  16   0    6.21    8.39
  -5 -16   0   11.31    9.57
   5 -16   0   10.99    6.30
  -5  17   0  122.39   14.93
   5 -17   0  110.66    9.03
   5 -17   0  116.69   14.58
   5  17   0   93.62    9.47
  -5 -17   0   95.10    9.37
   5 -17   0  117.02   14.59
  -5  17   0  108.08   10.74
   5 -17   0  103.90   10.77
   5 -17   0   88.29    8.44
   5  17   0  113.03    7.66
  -5 -17   0  121.43   13.53
   5 -17   0  107.41    6.08
  -5  18   0  995.02   70.79
   5 -18   0 1028.02   55.67
   5 -18   0 1034.31   72.52
   5  18   0  854.24   69.84
  -5 -18   0  863.81   72.14
   5 -18   0 1001.76   55.27
  -5  18   0 1024.69   50.94
   5 -18   0 1005.31   61.18
   5 -18   0  928.60   49.84
   5  18   0 1032.81   63.31
  -5 -18   0  994.21   69.78
   5 -18   0 1012.66   56.76
  -5  19   0   16.08    7.03
   5 -19   0   48.39   12.42
   5 -19   0   34.06    7.38
   5  19   0   10.35   12.47
   5 -19   0   35.86    7.48
  -5  19   0   17.76    9.13
   5 -19   0    7.79    6.27
   5  19   0   16.49    9.34
  -5 -19   0   25.32   10.40
   5 -19   0   17.39    7.35
  -5  20   0 1209.01   71.27
   5 -20   0 1221.64   72.55
   5 -20   0 1201.59   93.11
   5  20   0  940.73   65.12
  -5 -20   0 1029.98   89.60
   5 -20   0 1200.19   72.00
  -5  20   0 1236.59   81.84
   5 -20   0 1091.44   62.69
   5  20   0 1157.87   61.74
  -5 -20   0 1252.47   86.79
   5 -20   0 1209.73   71.55
  -5  21   0   23.27    7.60
   5 -21   0   30.50    8.06
   5  21   0   28.41   13.74
  -5 -21   0   13.33   13.30
   5 -21   0   27.81   13.25
  -5  21   0   31.47    9.65
   5 -21   0   18.17    6.21
   5  21   0   10.82    5.58
  -5 -21   0   23.08   10.47
   5 -21   0   22.80    7.92
  -5  22   0  379.56   21.55
   5 -22   0  385.18   33.56
   5  22   0  306.17   22.06
  -5 -22   0  304.71   21.68
   5 -22   0  396.04   34.12
  -5  22   0  366.20   26.01
   5  22   0  398.50   25.02
  -5 -22   0  384.27   28.62
   5 -22   0  410.35   22.78
  -5  23   0   89.48   10.00
   5 -23   0   83.55   16.86
   5  23   0   72.05   17.64
  -5 -23   0   70.78   10.16
   5 -23   0   83.56   16.69
  -5  23   0   61.84   11.99
   5  23   0   82.15   11.37
  -5 -23   0   81.83   13.58
   5 -23   0   57.82   10.03
  -5  24   0   51.06    9.01
   5 -24   0   62.83    9.87
   5  24   0   37.25    9.68
  -5 -24   0   47.66    9.69
   5 -24   0   59.50   15.70
  -5  24   0   44.48   11.30
   5 -24   0   38.90    7.60
   5  24   0   58.42    6.52
  -5 -24   0   42.89   11.94
   5 -24   0   51.02    9.31
  -5  25   0   16.70    8.35
   5 -25   0   10.56   14.83
   5  25   0   20.37   15.02
  -5 -25   0   27.20    8.57
   5 -25   0   28.81   14.61
  -5  25   0   24.51   10.74
   5  25   0   33.06    9.66
   5 -25   0   15.58    6.75
  -5 -25   0   24.99    6.33
   5 -25   0   12.90    8.34
  -5  26   0  113.39   11.90
   5  26   0  101.84   12.06
   5 -26   0  121.66   12.70
  -5 -26   0   94.89   12.09
   5 -26   0   95.67   20.31
  -5  26   0   80.77   15.04
   5  26   0  122.67    8.79
   5 -26   0   72.58    9.28
  -5 -26   0   82.21    9.40
   5 -26   0   77.04   11.25
  -5  27   0   -0.96    9.07
   5  27   0    6.94   16.67
   5 -27   0   -6.41   16.02
  -5 -27   0   20.19    9.13
   5 -27   0   10.90   15.67
  -5  27   0   19.94   10.97
   5  27   0   12.61    9.91
   5 -27   0   21.46    6.75
  -5 -27   0    8.62    6.30
   5 -27   0   11.66    8.16
  -5  28   0  294.14   21.50
   5  28   0  251.29   21.27
   5 -28   0  311.93   35.40
  -5 -28   0  257.75   21.09
   5 -28   0  313.40   35.01
   5  28   0  328.38   23.87
  -5 -28   0  224.93   23.40
  -5  29   0  -10.62    9.01
   5  29   0   11.62   16.02
   5 -29   0   -5.82   10.13
  -5 -29   0   11.40    9.68
   5 -29   0    4.52   16.67
  -5  29   0   -8.07   11.19
   5  29   0   16.52    5.89
   5 -29   0   -3.52    7.23
  -5 -29   0   -4.83   10.19
   5 -29   0    4.08    8.73
  -5  30   0  213.92   17.94
   5  30   0  193.96   17.79
   5 -30   0  241.57   29.84
  -5 -30   0  185.63   28.92
   5 -30   0  223.17   30.12
  -5  30   0  167.57   21.78
   5  30   0  153.75   20.44
   5 -30   0  177.27   14.27
  -5 -30   0  190.63   20.09
   5 -30   0  158.26   18.63
  -5  31   0   -0.38    9.78
   5  31   0    9.66   10.41
   5  31   0   -5.67   17.60
   5 -31   0   17.19   10.68
  -5 -31   0   15.29   17.01
   5 -31   0   20.37   10.35
  -5  31   0   15.33    7.13
   5  31   0   12.30    6.63
   5 -31   0   13.76    7.25
  -5 -31   0    0.12    7.11
   5 -31   0   14.02    5.99
  -5  32   0    1.68    9.79
   5  32   0   12.53   10.69
   5  32   0    0.12   11.78
  -5 -32   0   19.40   18.00
   5 -32   0   16.70   10.65
  -5  32   0   -0.22    7.19
   5  32   0    2.77   10.77
   5 -32   0    4.62    6.66
  -5 -32   0   11.09    6.72
   5 -32   0    6.08    8.65
  -5  33   0  -11.96   18.60
   5  33   0   -3.80   18.88
   5  33   0   23.12   19.18
   5 -33   0   20.52   10.96
  -5 -33   0   16.21   19.53
   5 -33   0    3.46   11.46
  -5  33   0    8.31   12.00
   5  33   0   21.68    9.25
   5  33   0    7.81   11.00
   5 -33   0   10.19    6.82
  -5 -33   0   10.00   11.46
   5 -33   0   -3.90    9.31
  -5  34   0   23.96   20.10
   5  34   0   32.28   12.30
   5  34   0   20.35   20.93
   5 -34   0   20.43   20.46
  -5 -34   0   59.09   20.35
   5 -34   0   24.83   12.47
  -5  34   0   11.27   12.68
   5  34   0   20.96   16.24
   5  34   0    7.29    7.30
   5 -34   0   16.82    6.95
  -5 -34   0   16.49   12.67
   5 -34   0    8.16    9.59
  -5  35   0   22.18   20.62
   5  35   0   -0.32   21.19
   5  35   0   16.19   12.46
   5 -35   0    1.21   11.99
  -5 -35   0   11.19   12.34
   5 -35   0  -10.71   21.33
  -5  35   0   12.08   14.82
   5  35   0   15.07    9.63
   5  35   0   -2.00   11.86
  -5 -35   0   15.40    7.48
  -5  36   0   63.06   26.54
   5  36   0   81.16   16.48
   5  36   0   84.40   27.02
   5 -36   0   66.63   15.46
  -5 -36   0   71.62   15.43
   5 -36   0   52.83   26.97
  -5  36   0   65.57   11.69
   5  36   0   67.11   18.06
  -5 -36   0   82.47   15.63
  -5  37   0   -5.02   13.03
   5  37   0   -9.79   21.87
   5  37   0  -13.93   12.96
   5 -37   0   25.95   21.09
  -5 -37   0    6.58   12.78
   5 -37   0   -3.55   22.67
  -5  37   0   -5.89   14.89
   5  37   0   -8.94    8.78
   5  37   0    0.91   10.97
  -5 -37   0   10.62   12.64
   5 -38   0   31.31   15.15
  -5 -38   0   30.81   24.67
  -5  38   0   33.99   16.61
   5  38   0   30.71   16.32
  -5 -38   0   34.99    9.47
   5  39   0    4.83    9.38
  -5 -39   0    5.66   13.53
   6   0   0 4843.62  654.59
  -6   0   0 4974.69  626.61
   6   0   0 4701.84  668.04
  -6   0   0 5019.83  648.11
   6   1   0  366.67   24.08
   6  -1   0  328.44   16.16
  -6  -1   0  359.66   25.61
  -6   1   0  342.84   16.55
   6   1   0  331.38   17.91
   6  -1   0  350.93   27.78
  -6  -1   0  364.87   19.26
  -6   1   0  364.09   29.09
   6   2   0  612.37   26.41
  -6  -2   0  633.15   27.73
   6  -2   0  630.50   41.15
  -6   2   0  609.25   39.66
   6   2   0  598.97   29.88
   6  -2   0  632.75   44.26
  -6  -2   0  654.25   32.16
  -6   2   0  653.84   43.74
   6  -3   0   13.59    5.66
   6   3   0   10.04    8.38
  -6  -3   0   13.31    9.03
   6  -3   0    8.04    5.85
  -6   3   0   15.70    5.89
   6   3   0   17.76    6.32
  -6  -3   0    3.73    6.61
   6  -3   0   21.81   11.16
  -6   3   0   12.78    6.04
   6  -4   0    7.13    9.35
   6   4   0    6.26    4.85
  -6  -4   0    4.26    5.04
   6  -4   0    3.59    9.56
  -6   4   0    3.62    5.66
   6   4   0    5.79    5.91
  -6  -4   0    0.87    6.13
   6  -4   0   19.60   10.12
  -6   4   0   10.18    9.18
   6  -5   0 1399.29   78.73
   6   5   0 1409.80   75.36
  -6  -5   0 1441.73   93.50
   6  -5   0 1371.41   76.95
  -6   5   0 1418.45  100.09
   6  -5   0 1356.21   75.35
   6   5   0 1386.92   79.13
  -6  -5   0 1434.62   83.17
   6  -5   0 1387.53   98.63
  -6   5   0 1375.84   76.19
   6  -6   0 2469.71  218.33
   6   6   0 2556.17  215.99
  -6  -6   0 2546.26  195.17
   6  -6   0 2600.37  231.65
  -6   6   0 2486.32  192.30
   6  -6   0 2541.92  219.79
   6   6   0 2455.36  192.56
  -6  -6   0 2443.36  224.96
   6  -6   0 2455.90  222.34
  -6   6   0 2531.87  219.56
   6  -7   0  562.07   24.96
   6   7   0  571.74   32.42
  -6  -7   0  578.16   24.55
   6  -7   0  664.96   38.29
  -6   7   0  707.55   39.43
   6  -7   0  561.00   23.53
   6   7   0  578.23   26.29
  -6  -7   0  560.79   38.92
   6  -7   0  540.98   33.84
  -6   7   0  545.58   31.03
  -6   8   0 2865.16  269.10
   6  -8   0 2866.61  241.69
   6   8   0 2888.90  240.82
  -6  -8   0 2861.03  240.54
   6  -8   0 2859.46  272.65
  -6   8   0 2857.32  270.37
   6  -8   0 2805.85  257.36
   6   8   0 2919.84  246.49
  -6  -8   0 2872.76  246.67
   6  -8   0 2894.10  273.92
  -6   8   0 2845.67  257.24
  -6   9   0  174.64    9.53
   6  -9   0  199.56   15.83
   6   9   0  158.63    9.03
  -6  -9   0  160.06    9.57
  -6   9   0  157.69    9.84
   6  -9   0  152.28   12.68
   6   9   0  164.08    9.60
  -6  -9   0  164.34   16.35
   6  -9   0  144.01   13.64
  -6   9   0  152.50   11.47
  -6  10   0 3337.16  308.10
   6 -10   0 3204.10  330.47
   6  10   0 3321.56  344.49
  -6 -10   0 3290.96  341.27
   6 -10   0 3334.04  347.02
  -6  10   0 3221.80  298.88
   6 -10   0 3186.97  290.13
   6  10   0 3244.51  298.10
  -6 -10   0 3352.59  315.36
   6 -10   0 3203.86  298.32
  -6  10   0 3153.40  281.31
  -6  11   0  605.36   34.89
   6 -11   0  567.63   34.73
   6  11   0  514.08   33.61
  -6 -11   0  510.20   35.27
   6 -11   0  532.40   23.71
   6 -11   0  534.09   28.90
   6  11   0  528.27   22.92
  -6 -11   0  539.47   35.74
   6 -11   0  502.00   28.82
  -6  11   0  514.93   24.86
  -6  12   0  105.02   12.78
   6 -12   0   94.95   12.31
   6  12   0   68.98   12.09
  -6 -12   0   78.76    7.56
   6 -12   0   99.22   12.30
  -6  12   0   91.91    6.39
   6 -12   0   88.97    9.51
   6  12   0   82.06    7.03
  -6 -12   0   98.01    8.04
   6 -12   0   84.49    9.53
  -6  12   0   79.91    4.99
  -6  13   0  348.38   16.01
   6 -13   0  360.85   23.64
   6  13   0  333.72   24.08
  -6 -13   0  328.56   24.55
   6 -13   0  349.28   16.69
  -6  13   0  347.82   20.31
   6 -13   0  346.51   19.00
   6  13   0  339.84   22.61
  -6 -13   0  362.89   17.10
   6 -13   0  331.46   13.31
  -6  14   0   10.01    9.59
   6 -14   0   20.94    9.73
   6  14   0   -3.78    9.76
  -6 -14   0    5.13    5.88
   6 -14   0    9.50    9.62
  -6  14   0   13.55    7.78
   6 -14   0    8.92    4.21
   6  14   0  -17.25    9.00
  -6 -14   0    4.24   10.37
   6 -14   0    9.84    7.16
   6 -15   0   18.51   10.52
   6  15   0    1.43    6.32
  -6 -15   0  -13.83   10.65
   6 -15   0    9.53    6.14
  -6  15   0    1.56    8.20
   6 -15   0    6.35    4.39
   6  15   0    1.83    8.91
  -6 -15   0   -7.33   10.27
   6 -15   0   -2.14    6.91
  -6  16   0 2296.12  177.20
   6 -16   0 2274.67  176.94
   6  16   0 2022.83  166.97
  -6 -16   0 2101.40  170.25
   6 -16   0 2285.59  209.94
  -6  16   0 2408.05  177.08
   6 -16   0 2242.72  163.59
   6  16   0 2313.61  172.77
  -6 -16   0 2301.67  179.59
   6 -16   0 2265.97  189.93
  -6  17   0   75.48   13.52
   6 -17   0   54.83    8.14
   6  17   0   47.76   14.18
  -6 -17   0   37.61   13.93
   6 -17   0   51.61    8.20
  -6  17   0   70.40   10.49
   6 -17   0   52.71    5.89
   6  17   0   37.72   11.31
  -6 -17   0   42.83    7.78
   6 -17   0   59.91    9.12
  -6  18   0  506.82   26.54
   6 -18   0  515.26   38.23
   6 -18   0  517.16   27.14
   6  18   0  410.32   38.72
  -6 -18   0  415.80   37.51
   6 -18   0  503.59   26.95
  -6  18   0  543.56   32.53
   6 -18   0  504.48   21.91
   6 -18   0  459.13   25.04
   6  18   0  525.06   33.30
  -6 -18   0  530.53   26.42
   6 -18   0  508.22   22.16
  -6  19   0  231.47   14.15
   6 -19   0  248.00   22.44
   6 -19   0  210.38   22.70
   6  19   0  176.95   14.67
  -6 -19   0  176.51   14.18
   6 -19   0  219.68   22.84
  -6  19   0  241.03   11.84
   6 -19   0  222.13   16.94
   6 -19   0  184.92   12.90
   6  19   0  217.05   18.48
  -6 -19   0  208.06   13.68
   6 -19   0  211.32   16.01
  -6  20   0  497.82   40.37
   6 -20   0  530.57   28.53
   6 -20   0  505.33   40.93
   6  20   0  398.47   39.88
  -6 -20   0  426.35   27.57
   6 -20   0  526.12   41.09
  -6  20   0  556.67   35.17
   6 -20   0  524.49   33.15
   6 -20   0  464.05   24.23
   6  20   0  524.90   23.65
  -6 -20   0  457.79   26.39
   6 -20   0  529.63   33.17
  -6  21   0  198.53   23.28
   6 -21   0  212.80   23.74
   6 -21   0  230.41   15.14
   6  21   0  148.60   23.11
  -6 -21   0  161.84   14.51
   6 -21   0  207.02   23.61
  -6  21   0  219.73   18.54
   6 -21   0  197.55   12.77
   6  21   0  204.79   17.26
  -6 -21   0  175.17   13.23
  -6  22   0  764.03   59.62
   6 -22   0  769.73   44.82
   6 -22   0  792.54   61.61
   6  22   0  599.57   40.66
  -6 -22   0  603.49   58.95
   6 -22   0  749.08   43.76
  -6  22   0  782.93   50.77
   6 -22   0  667.05   36.98
   6  22   0  739.58   47.45
  -6 -22   0  603.46   36.66
   6 -22   0  754.46   45.26
  -6  23   0   12.09   13.27
   6 -23   0   13.25    8.81
   6  23   0    2.16   14.33
  -6 -23   0   12.77   14.14
   6 -23   0    5.98    8.35
  -6  23   0   11.35   10.25
   6 -23   0    5.38    6.70
   6  23   0    5.33    5.76
  -6 -23   0    3.52    6.76
   6 -23   0    8.03    8.50
  -6  24   0  405.82   36.33
   6 -24   0  394.30   36.54
   6  24   0  322.24   24.40
  -6 -24   0  305.30   34.55
   6 -24   0  402.27   25.15
  -6  24   0  428.98   31.46
   6  24   0  377.23   27.14
  -6 -24   0  385.21   21.74
   6 -24   0  316.73   24.71
  -6  25   0   18.20    9.07
   6 -25   0   25.58   15.68
   6  25   0   22.99   16.33
  -6 -25   0   39.76   15.58
   6 -25   0   20.75    9.37
  -6  25   0    3.74   11.86
   6 -25   0   18.31    4.39
   6  25   0   24.65   10.35
  -6 -25   0    8.23    7.25
   6 -25   0   16.98    8.84
  -6  26   0  519.87   34.36
   6 -26   0  561.82   35.98
   6  26   0  439.35   33.87
  -6 -26   0  411.38   49.15
   6 -26   0  533.13   35.10
  -6  26   0  609.07   44.96
   6  26   0  564.53   28.60
  -6 -26   0  548.38   31.34
   6 -26   0  486.85   34.02
  -6  27   0   65.74   11.28
   6  27   0   59.56   19.34
   6 -27   0   57.10   19.37
  -6 -27   0   56.36   19.22
   6 -27   0   66.54   11.61
  -6  27   0   42.83   14.26
   6  27   0   70.04   12.74
   6 -27   0   43.42    8.39
  -6 -27   0   56.72   13.61
   6 -27   0   55.46   10.56
  -6  28   0    4.76    9.13
   6  28   0    0.60    9.60
   6 -28   0   12.08    9.69
  -6 -28   0    8.48   16.51
   6 -28   0   16.49    9.38
  -6  28   0    7.38   11.58
   6  28   0    4.11    6.21
   6 -28   0    2.68    6.86
  -6 -28   0    1.35   11.10
  -6  29   0    3.95    9.44
   6  29   0   14.43   16.54
   6 -29   0   31.93   17.83
   6 -29   0   29.10    9.94
  -6  29   0    6.60   12.22
   6  29   0   20.81   10.80
   6 -29   0   10.75    7.45
  -6 -29   0   22.31   12.14
   6 -29   0    4.24   10.80
   6  30   0   29.38   10.93
   6 -30   0   36.39   19.03
   6 -30   0   23.11   11.10
  -6  30   0    9.07   12.78
   6  30   0    7.61   11.96
   6 -30   0   31.86    7.67
  -6 -30   0   29.10   12.86
   6 -30   0   20.38   11.12
   6  31   0   12.06   17.58
   6 -31   0   11.89   11.08
   6 -31   0   13.08   10.56
  -6  31   0   14.58   12.52
   6  31   0   13.24    6.86
   6 -31   0    7.36    4.40
  -6 -31   0   -3.24    7.33
   6 -31   0    1.12    9.91
   6  32   0  117.53   15.57
   6 -32   0  156.44   26.98
   6 -32   0  141.56   16.24
  -6  32   0   95.98   18.42
   6  32   0   71.22   17.11
   6 -32   0  104.49   10.15
  -6 -32   0  108.32   11.81
  -6  33   0   11.99   17.94
   6  33   0   -5.83   11.55
   6  33   0   -0.22   19.48
   6 -33   0  -10.47   11.35
  -6 -33   0    6.98   18.42
   6 -33   0    0.88   11.77
  -6  33   0   10.53   12.43
   6  33   0    9.59   11.25
   6 -33   0   -5.07    6.49
  -6 -33   0   -5.61   12.22
   6 -33   0   -3.84    9.29
   6  34   0    2.86   21.66
   6  34   0   20.99   12.75
   6 -34   0   14.21   20.72
  -6 -34   0   11.77   11.81
   6 -34   0   18.84   21.24
  -6  34   0    7.88    9.20
   6  34   0   25.71   11.77
  -6 -34   0   36.52   13.37
   6  35   0   11.84   20.97
   6  35   0    1.56   21.81
   6 -35   0    5.60   11.99
  -6 -35   0    7.63   11.75
   6 -35   0   29.57   21.55
  -6  35   0   15.43   14.73
   6  35   0   -2.70    9.96
   6  35   0    1.15   11.81
  -6 -35   0    8.00    8.31
  -6  36   0    2.75   12.86
   6  36   0   24.71   12.86
  -6 -36   0    7.51   12.46
   6 -36   0    6.63   23.17
  -6  36   0    7.86   15.08
   6  36   0    5.01   16.97
   6  36   0    2.84    6.83
  -6 -36   0   11.83    8.39
  -6  37   0    9.22   13.34
   6  37   0    0.60   24.54
   6  37   0   22.46   13.70
   6 -37   0    6.95   13.43
  -6 -37   0   25.99   12.93
  -6  37   0    6.08   16.01
   6  37   0    2.83    9.57
   6  37   0   -2.39   11.09
  -6 -37   0    0.77   14.42
   6 -38   0   10.18   22.83
  -6 -38   0   15.40   22.40
  -6  38   0    8.23    8.82
   6  38   0    5.04   15.98
   6  38   0    5.36   11.86
  -6 -38   0   22.70   14.23
  -6  39   0  -11.50   13.61
   6  39   0    6.13   15.39
   6  39   0   -4.68   11.62
  -6 -39   0   -4.05    9.03
   7   0   0    7.91    5.83
  -7   0   0    4.98   10.04
   7   0   0  -16.14   11.35
  -7   0   0   -9.20   11.97
   7   1   0  891.29   61.28
   7  -1   0  960.67   65.32
  -7  -1   0  979.04   49.87
  -7   1   0  955.33   49.57
   7   1   0  935.77   52.16
   7  -1   0 1019.85   75.07
  -7  -1   0  985.17   72.99
  -7   1   0 1002.57   71.86
   7   2   0  979.94   50.75
   7  -2   0 1050.57   72.24
  -7  -2   0 1092.44   56.11
  -7   2   0 1002.62   71.16
   7   2   0  999.67   56.98
   7  -2   0 1047.46   79.16
  -7  -2   0 1053.60   80.65
  -7   2   0 1063.06   57.98
   7   3   0  326.51   23.39
  -7  -3   0  340.35   23.96
   7  -3   0  351.03   17.33
  -7   3   0  334.20   17.13
   7   3   0  326.14   18.09
   7  -3   0  339.67   28.76
  -7  -3   0  321.56   18.97
  -7   3   0  347.07   17.32
   7  -4   0 2119.84  154.96
   7   4   0 2141.29  152.47
  -7  -4   0 2243.30  160.21
   7  -4   0 2162.04  188.60
  -7   4   0 2185.34  190.49
   7   4   0 2053.19  156.70
   7  -4   0 2128.83  193.52
  -7  -4   0 2161.96  165.48
  -7   4   0 2185.50  161.02
   7  -5   0  403.16   28.32
   7   5   0  383.67   17.16
  -7  -5   0  397.86   18.45
  -7   5   0  385.15   19.00
   7  -5   0  388.25   27.05
   7   5   0  358.95   19.44
  -7  -5   0  376.67   20.37
   7  -5   0  355.68   29.84
  -7   5   0  373.59   27.13
   7  -6   0 4123.33  477.42
   7   6   0 4282.16  532.12
  -7  -6   0 4517.09  517.52
   7  -6   0 4319.66  549.20
  -7   6   0 4323.78  501.03
   7  -6   0 4232.60  533.65
   7   6   0 4224.59  495.12
  -7  -6   0 4418.54  578.27
   7  -6   0 4246.26  506.64
  -7   6   0 4225.73  528.83
   7  -7   0  269.47   14.04
   7   7   0  273.12   13.12
  -7  -7   0  273.08   13.86
   7  -7   0  283.64   14.55
  -7   7   0  289.48   22.15
   7  -7   0  271.21   13.15
   7   7   0  275.15   23.27
  -7  -7   0  289.34   16.07
   7  -7   0  273.02   14.23
  -7   7   0  276.71   12.64
   7  -8   0   28.25    9.66
   7   8   0   -7.70    5.27
  -7  -8   0   -4.01    5.38
  -7   8   0    9.37    9.41
   7  -8   0    0.72    8.29
   7   8   0    1.10   10.01
  -7  -8   0    9.72   10.27
   7  -8   0    2.80    9.16
  -7   8   0   -2.70    7.72
   7  -9   0  198.48   17.16
   7   9   0  157.05    9.38
  -7  -9   0  163.39    9.82
   7  -9   0  183.86   17.10
  -7   9   0  163.02   10.40
   7  -9   0  146.54   13.73
   7   9   0  160.94   17.39
  -7  -9   0  149.04   10.91
   7  -9   0  167.47   15.42
  -7   9   0  163.70   12.68
  -7  10   0  942.60   46.88
   7 -10   0  925.14   59.91
   7  10   0  902.62   60.21
  -7 -10   0  873.96   45.05
   7 -10   0  952.46   63.05
  -7  10   0  920.44   46.14
   7 -10   0  877.98   41.75
   7  10   0  929.52   62.03
  -7 -10   0  904.55   63.84
   7 -10   0  900.26   44.49
  -7  10   0  868.36   39.63
  -7  11   0   23.71    6.76
  -7 -11   0   42.00   11.46
   7 -11   0   13.77    6.98
  -7  11   0   19.12    6.54
   7 -11   0   17.76    5.20
   7  11   0   12.67    6.39
  -7 -11   0   25.17    7.13
   7 -11   0    2.08    9.26
  -7  11   0   19.72    4.71
  -7  12   0 2788.47  271.27
   7 -12   0 2662.95  263.03
   7  12   0 2595.45  260.07
  -7 -12   0 2618.12  265.29
   7 -12   0 2754.11  236.91
   7 -12   0 2728.78  249.29
   7  12   0 2670.64  227.91
  -7 -12   0 2744.52  278.61
   7 -12   0 2645.75  252.47
  -7  12   0 2614.94  235.36
   7  13   0  -13.77    6.42
  -7 -13   0    9.23    6.16
   7 -13   0    8.78    8.07
   7  13   0   10.93    5.94
  -7 -13   0   -4.64    6.80
   7 -13   0  -17.14    8.48
  -7  13   0  -15.11    6.92
  -7  14   0  464.71   33.03
   7 -14   0  436.51   32.62
   7  14   0  409.73   22.06
  -7 -14   0  407.04   33.62
   7 -14   0  452.33   22.81
   7 -14   0  461.46   26.51
   7  14   0  458.70   31.21
  -7 -14   0  459.07   24.24
   7 -14   0  453.15   27.58
  -7  15   0  129.93   10.16
   7 -15   0  128.92   16.82
   7  15   0  115.55   10.27
  -7 -15   0  114.57   10.40
   7 -15   0  154.03   17.45
   7 -15   0  124.05   12.39
   7  15   0  136.39   15.32
  -7 -15   0  133.74   18.06
   7 -15   0  119.98   12.33
  -7  16   0    5.74   11.55
   7 -16   0   25.17    6.91
   7  16   0    4.09    7.13
  -7 -16   0   13.49    7.14
   7 -16   0    8.11    7.23
  -7  16   0   10.90    5.60
   7 -16   0    7.91    8.57
   7  16   0    2.39    6.04
  -7 -16   0   17.44   12.18
   7 -16   0   17.01    4.93
  -7  17   0  411.60   22.31
   7 -17   0  407.19   22.21
   7  17   0  357.60   33.45
  -7 -17   0  345.98   32.71
   7 -17   0  430.28   23.42
  -7  17   0  437.17   28.53
   7  17   0  426.48   20.60
  -7 -17   0  438.58   33.70
   7 -17   0  417.41   27.22
  -7  18   0  295.20   16.66
   7 -18   0  262.93   26.41
   7  18   0  222.68   25.82
  -7 -18   0  226.88   16.80
   7 -18   0  269.62   26.14
  -7  18   0  283.84   14.15
   7 -18   0  287.16   19.63
   7  18   0  271.31   22.74
  -7 -18   0  275.77   25.77
   7 -18   0  235.29   19.32
   7 -19   0    4.15   13.27
   7  19   0    2.33    7.79
  -7 -19   0    9.43    7.63
   7 -19   0    1.40    7.54
  -7  19   0   -0.41    6.05
   7 -19   0   13.76    9.04
   7  19   0    2.03    6.17
  -7 -19   0   -0.06    7.32
   7 -19   0   -0.46    5.07
  -7  20   0 1092.90   91.96
   7 -20   0 1164.06   73.03
   7 -20   0 1139.92   96.57
   7  20   0  850.39   88.82
  -7 -20   0  926.08   90.91
   7 -20   0 1134.87   72.64
  -7  20   0 1255.78   86.41
   7 -20   0 1121.39   78.38
   7 -20   0 1035.99   66.41
   7  20   0 1080.38   62.71
  -7 -20   0 1136.50   70.82
   7 -20   0 1213.66   82.09
  -7  21   0   16.86    8.57
   7 -21   0    9.91   14.92
   7 -21   0    8.20    8.87
   7  21   0   15.48   15.08
  -7 -21   0    7.84   14.39
   7 -21   0   19.26    9.03
  -7  21   0   18.04   11.09
   7 -21   0   21.03    6.11
   7 -21   0    9.72    7.38
   7  21   0   11.74   10.99
  -7 -21   0    5.42    7.85
   7 -21   0   24.14    9.60
  -7  22   0  459.04   28.41
   7 -22   0  495.87   29.78
   7 -22   0  487.61   45.08
  -7 -22   0  377.21   28.19
   7 -22   0  468.83   43.56
  -7  22   0  517.36   36.72
   7 -22   0  479.84   23.77
   7 -22   0  418.72   25.13
   7  22   0  465.80   33.90
  -7 -22   0  484.61   27.50
   7 -22   0  442.03   31.34
  -7  23   0  185.98   15.27
   7 -23   0  200.72   16.13
   7 -23   0  210.88   16.17
   7  23   0  146.10   24.86
  -7 -23   0  157.08   15.49
   7 -23   0  188.06   25.15
  -7  23   0  208.31   13.36
   7 -23   0  160.29   13.23
   7  23   0  191.04   11.89
  -7 -23   0  202.05   14.43
   7 -23   0  171.72   16.72
  -7  24   0   25.10   15.92
   7 -24   0   49.79   16.01
   7  24   0   32.25   10.01
  -7 -24   0   28.60    9.47
   7 -24   0   48.66   16.16
  -7  24   0   37.60    7.85
   7 -24   0   22.27    7.63
   7  24   0   23.64   11.55
  -7 -24   0   45.45    8.31
   7 -24   0   18.28   10.00
  -7  25   0   72.80   18.04
   7 -25   0   70.12   18.32
   7  25   0   49.81   19.19
  -7 -25   0   53.15   11.10
   7 -25   0   55.83   18.92
  -7  25   0   64.55    8.87
   7  25   0   55.54    7.67
  -7 -25   0   58.04    9.18
   7 -25   0   40.26   11.00
  -7  26   0  176.79   25.08
   7 -26   0  174.61   16.39
   7  26   0  146.63   16.33
  -7 -26   0  135.77   15.23
   7 -26   0  171.37   15.83
  -7  26   0  159.12   13.24
   7 -26   0  122.72   11.65
   7  26   0  166.54   11.55
  -7 -26   0  150.44   20.71
   7 -26   0  109.73   15.57
  -7  27   0   34.70   17.04
   7 -27   0   36.86   17.72
   7  27   0   26.05   17.73
  -7 -27   0   63.06   17.78
   7 -27   0   32.36   10.82
  -7  27   0   27.35    8.34
   7 -27   0   20.41    7.69
   7  27   0   31.16   11.68
  -7 -27   0   28.34   13.92
   7 -27   0   14.46    9.85
  -7  28   0  157.44   23.90
   7 -28   0  172.16   16.85
   7  28   0  160.16   24.93
  -7 -28   0  153.00   26.14
   7 -28   0  170.68   16.29
  -7  28   0  123.98   13.92
   7  28   0  151.12   11.53
   7 -28   0  121.88   12.27
  -7 -28   0  126.10   19.82
   7 -28   0   93.39   17.22
   7  29   0   23.51   10.46
   7 -29   0   32.31   18.32
  -7 -29   0   31.75   17.54
   7 -29   0   10.40   10.46
  -7  29   0    9.00    7.76
   7  29   0   17.95   11.56
   7 -29   0   10.72    4.59
  -7 -29   0    9.38   13.27
   7 -29   0    9.07   10.80
   7  30   0  131.88   25.17
   7 -30   0  156.95   16.83
   7 -30   0  141.12   16.85
  -7  30   0   94.80   13.24
   7  30   0  130.72   17.51
   7 -30   0  127.61    7.26
  -7 -30   0   95.70   19.66
   7 -30   0   88.88   17.51
   7  31   0   20.15   19.00
   7 -31   0   37.78   20.07
   7 -31   0   17.05   12.08
  -7  31   0   15.89    8.42
   7  31   0   27.39    7.85
   7 -31   0   20.78    7.04
  -7 -31   0   22.34    8.35
   7 -31   0   16.77   10.46
   7  32   0   -1.33   11.19
   7 -32   0   19.34   12.06
  -7 -32   0    6.02   11.28
   7 -32   0   10.03   11.62
  -7  32   0   16.39   12.89
   7  32   0   -1.41   12.16
   7 -32   0    6.27    6.70
  -7 -32   0   -3.80    8.09
   7 -32   0    3.86    5.96
   7  33   0   28.57   20.52
   7 -33   0   14.87   20.90
  -7 -33   0   -6.73   11.69
  -7  33   0   29.94   13.37
   7  33   0    7.19    7.67
   7 -33   0   11.81    6.79
  -7 -33   0   13.65   14.02
   7 -33   0   13.24    9.84
   7  34   0    5.51   13.00
   7 -34   0   15.39   12.78
  -7 -34   0   20.65   12.28
  -7  34   0    4.51   15.63
   7  34   0    3.17   12.64
  -7 -34   0   36.55   15.17
  -7  35   0  -10.75   21.47
   7  35   0    9.12   12.80
  -7 -35   0   -3.92   12.25
  -7  35   0  -19.32   15.35
   7  35   0    7.66   10.96
  -7 -35   0   21.56   15.04
  -7  36   0   66.48   16.82
   7  36   0   60.46   16.55
  -7 -36   0  101.21   15.67
  -7  36   0   43.95   12.12
  -7 -36   0   58.57   11.53
   7 -37   0    8.51   13.23
  -7 -37   0   10.87   12.83
   7  37   0   -8.13   16.24
   7  37   0   -7.16   11.12
  -7 -37   0   -4.05   14.11
  -7  38   0    4.43   14.67
   7  38   0   49.84   18.04
   7  38   0    9.48   12.50
  -7 -38   0   57.41   16.16
   8   0   0 2019.70  178.66
  -8   0   0 2075.65  155.95
   8   0   0 2035.12  191.18
  -8   0   0 2127.63  164.87
   8   1   0   35.55    6.94
  -8  -1   0   24.37    7.35
   8   1   0    5.74   13.76
   8  -1   0   35.36    7.98
  -8  -1   0   17.78   13.76
  -8   1   0   20.54    8.22
   8   2   0 3775.85  426.73
   8  -2   0 3907.76  443.36
  -8  -2   0 4266.21  525.36
  -8   2   0 3922.44  495.30
   8   2   0 3818.08  502.25
   8  -2   0 4061.31  471.25
  -8  -2   0 3959.76  517.97
  -8   2   0 4107.54  468.45
   8   3   0 1625.15  130.15
   8  -3   0 1678.02  112.39
  -8   3   0 1657.25  111.88
   8   3   0 1606.06  114.24
   8  -3   0 1720.64  149.82
  -8  -3   0 1674.84  150.37
  -8   3   0 1748.73  117.48
   8  -4   0  207.92   12.47
   8  -4   0  206.54   13.58
  -8   4   0  211.99   13.51
   8   4   0  188.03   13.68
   8  -4   0  198.95   21.08
  -8  -4   0  198.57   14.74
  -8   4   0  214.09   12.95
   8  -5   0  259.95   14.76
   8   5   0  242.90   13.27
  -8  -5   0  263.28   14.24
   8  -5   0  247.13   14.02
   8   5   0  242.46   15.21
  -8  -5   0  261.97   16.45
   8  -5   0  256.46   15.10
  -8   5   0  242.31   21.49
   8   6   0  571.78   27.42
  -8  -6   0  578.98   29.13
  -8   6   0  589.91   42.69
   8  -6   0  571.81   39.15
   8   6   0  561.28   43.46
  -8  -6   0  583.43   47.48
   8  -6   0  593.65   30.37
  -8   6   0  586.45   38.92
   8  -7   0  938.11   56.26
   8   7   0  708.47   35.57
  -8  -7   0  728.51   37.14
  -8   7   0  694.90   36.73
   8  -7   0  706.26   47.26
   8   7   0  722.59   54.82
  -8  -7   0  717.57   40.66
   8  -7   0  729.08   54.20
   8  -8   0 2531.02  240.81
   8   8   0 2567.84  248.28
  -8  -8   0 2715.20  257.27
   8  -8   0 2461.87  206.16
  -8   8   0 2441.33  202.94
   8  -8   0 2420.76  228.56
   8   8   0 2551.26  253.59
  -8  -8   0 2521.80  256.94
   8  -8   0 2470.45  245.99
  -8   8   0 2353.23  217.47
   8   9   0  588.26   37.42
   8  -9   0  469.07   25.27
  -8   9   0  473.31   23.76
   8  -9   0  424.50   21.16
   8   9   0  466.24   25.61
  -8  -9   0  469.41   27.00
   8  -9   0  454.55   23.33
  -8   9   0  445.61   29.60
   8 -10   0 1174.62   69.54
   8  10   0 1257.33   95.20
  -8 -10   0 1177.54   95.80
   8 -10   0 1218.54   72.61
  -8  10   0 1248.83   72.96
   8 -10   0 1219.11   67.29
   8  10   0 1235.97   73.34
  -8 -10   0 1297.34  105.18
   8 -10   0 1240.38   91.21
  -8  10   0 1186.47   64.62
   8 -11   0  162.94   11.43
   8  11   0  169.00   19.00
  -8 -11   0  157.55   11.43
   8 -11   0  207.88   20.13
  -8  11   0  161.94   11.74
   8 -11   0  171.06    9.82
   8  11   0  168.39   19.00
  -8 -11   0  169.40   12.86
   8 -11   0  167.33   11.10
  -8  11   0  173.27   14.15
  -8  12   0   19.06    7.05
   8 -12   0   14.42   11.52
   8  12   0    5.58   11.59
  -8 -12   0   21.37   11.40
   8 -12   0   -0.77    6.98
  -8  12   0   -0.32    6.80
   8 -12   0   -4.74    9.09
   8  12   0   -3.71   11.22
  -8 -12   0   -6.51    7.45
   8 -12   0   -8.29    9.53
  -8  12   0   -5.71    8.14
  -8  13   0 1394.75  110.40
   8 -13   0 1375.27  110.26
   8  13   0 1289.79  106.64
  -8 -13   0 1234.57   81.52
   8 -13   0 1398.51   87.88
   8 -13   0 1355.21   97.30
   8  13   0 1359.11   83.62
  -8 -13   0 1388.02  114.96
   8 -13   0 1362.32   83.96
  -8  13   0 1346.17   91.19
  -8  14   0  487.82   25.96
   8 -14   0  508.63   38.48
   8  14   0  389.16   25.85
  -8 -14   0  442.72   39.04
   8 -14   0  504.55   39.82
   8 -14   0  470.93   30.65
   8  14   0  468.79   24.59
  -8 -14   0  478.79   26.77
   8 -14   0  444.80   32.14
  -8  14   0  419.23   26.41
  -8  15   0   29.20   12.71
   8 -15   0   15.36   12.36
   8  15   0   10.56    6.95
  -8 -15   0   11.24    7.64
   8 -15   0   11.63    8.09
   8 -15   0    1.16    9.28
   8  15   0   -7.67   11.56
  -8 -15   0   -7.39    7.86
   8 -15   0   -4.77    5.94
  -8  16   0 1105.55   64.33
   8 -16   0 1041.16   61.21
   8  16   0  835.49   58.56
  -8 -16   0  859.08   77.22
   8 -16   0 1095.80   65.79
   8 -16   0 1050.41   69.85
   8  16   0 1067.59   78.78
  -8 -16   0 1086.87   87.92
   8 -16   0 1100.81   75.70
  -8  17   0   47.48   14.99
   8 -17   0   33.23    8.31
   8  17   0    4.59   13.67
  -8 -17   0   14.57    8.34
   8 -17   0   28.37   14.08
   8 -17   0    3.62   10.22
   8  17   0   19.78    7.05
  -8 -17   0   23.56   13.90
   8 -17   0   15.23   10.27
  -8  18   0  507.97   41.50
   8 -18   0  485.65   41.74
   8  18   0  355.95   42.00
  -8 -18   0  396.64   41.16
   8 -18   0  490.65   29.62
   8 -18   0  500.28   32.44
   8  18   0  501.13   37.38
  -8 -18   0  495.96   40.19
   8 -18   0  466.67   24.54
  -8  19   0  504.06   29.84
   8 -19   0  504.90   44.89
  -8 -19   0  391.96   43.76
   8 -19   0  497.70   46.52
   8 -19   0  507.32   24.68
   8  19   0  501.47   39.12
  -8 -19   0  504.71   42.96
   8 -19   0  534.67   37.67
  -8  20   0   24.05   15.94
   8 -20   0   39.84    9.44
   8  20   0   26.63   15.98
  -8 -20   0   25.01    9.38
   8 -20   0   46.72   16.20
   8 -20   0   35.80    6.75
   8  20   0   45.86    7.69
  -8 -20   0    9.09   14.74
   8 -20   0   28.39   11.37
  -8  21   0   20.00   14.24
   8 -21   0   23.25   15.38
   8 -21   0   12.16    9.07
   8  21   0   17.89   14.85
  -8 -21   0    1.41    9.07
   8 -21   0   22.86   15.02
   8 -21   0   18.57    6.24
   8 -21   0   14.57    7.70
   8  21   0   12.92   11.65
  -8 -21   0    7.51    8.38
   8 -21   0   13.90   10.07
  -8  22   0  131.86   20.41
   8 -22   0  143.86   22.34
   8 -22   0  146.80   22.02
   8  22   0   99.97   13.42
  -8 -22   0  135.96   21.78
   8 -22   0  134.01   13.86
  -8  22   0  151.21   11.38
   8 -22   0  138.73   15.83
   8 -22   0   96.69   11.69
   8  22   0  158.63   17.56
  -8 -22   0  140.87   13.03
   8 -22   0  121.46   15.70
  -8  23   0   36.92    9.91
   8 -23   0   36.75   10.25
   8 -23   0   64.98   17.02
   8  23   0   32.25   17.13
  -8 -23   0   49.59   16.88
   8 -23   0   48.91   10.80
  -8  23   0   46.54    8.41
   8 -23   0   37.75   11.74
   8 -23   0   20.71    8.53
   8  23   0   47.78    7.94
  -8 -23   0   40.91    9.23
   8 -23   0   23.11   11.53
  -8  24   0  406.42   26.33
   8 -24   0  448.29   43.49
   8 -24   0  429.57   29.10
   8  24   0  310.32   40.52
  -8 -24   0  322.40   39.13
   8 -24   0  428.14   43.65
  -8  24   0  429.69   36.29
   8 -24   0  337.36   22.11
   8  24   0  420.37   31.63
  -8 -24   0  404.67   25.83
   8 -24   0  392.66   29.76
  -8  25   0    4.26    9.25
   8 -25   0    9.60    9.94
   8 -25   0   16.97   16.33
   8  25   0   -3.08    9.85
  -8 -25   0    9.60    9.71
   8 -25   0   14.06   17.22
  -8  25   0   -4.48   12.61
   8 -25   0    2.43    7.39
   8  25   0    4.58   11.25
  -8 -25   0   -0.41    8.41
   8 -25   0   12.15    9.79
  -8  26   0  159.48   15.21
   8 -26   0  156.08   15.91
   8  26   0  102.43   25.73
  -8 -26   0  117.86   15.04
   8 -26   0  134.82   26.04
  -8  26   0  154.30   19.96
   8  26   0  132.11   11.25
  -8 -26   0  140.82   20.85
   8 -26   0  103.86   15.36
  -8  27   0   48.51   16.49
   8 -27   0   31.90   17.57
   8  27   0   15.95    9.78
  -8 -27   0    4.67   10.29
   8 -27   0   33.46   16.98
  -8  27   0   22.61   12.93
   8 -27   0    7.29    4.58
   8  27   0   11.16   11.53
  -8 -27   0    1.55   13.76
   8 -27   0    5.73   11.18
  -8  28   0   20.15   17.81
   8 -28   0   46.66   11.65
   8  28   0   30.26   18.85
  -8 -28   0   51.80   11.12
   8 -28   0    8.45   18.64
  -8  28   0   27.19   14.17
   8 -28   0   23.53    5.29
   8  28   0   32.30   12.65
  -8 -28   0   29.44   14.80
   8 -28   0   19.26   12.44
  -8  29   0  151.12   23.80
   8 -29   0  143.33   25.29
   8  29   0   91.40   14.02
  -8 -29   0  100.38   14.34
   8 -29   0  131.77   24.79
  -8  29   0  103.36   18.69
   8 -29   0   74.05   10.74
   8  29   0   86.73   10.44
  -8 -29   0   88.23   19.13
   8 -29   0  103.02   15.64
  -8  30   0   57.81   19.62
   8 -30   0   44.59   12.62
  -8 -30   0   29.04   12.27
   8 -30   0   39.09   20.72
  -8  30   0   26.01   15.27
   8  30   0   43.43   13.58
   8 -30   0   34.09    8.48
  -8 -30   0   35.80   15.51
   8 -30   0   36.97   13.02
  -8  31   0    8.76   18.48
   8  31   0   10.10   11.21
   8 -31   0   69.84   20.49
  -8 -31   0    1.72   11.56
   8 -31   0   37.91   20.29
  -8  31   0    2.34   13.90
   8 -31   0   20.31    7.16
  -8 -31   0    5.24   14.67
   8 -31   0    7.19   10.71
  -8  32   0  100.62   25.46
   8 -32   0  109.34   16.33
  -8 -32   0   78.42   15.40
  -8  32   0   48.53   17.89
   8  32   0   84.05   17.45
   8 -32   0   76.85    9.15
  -8 -32   0   83.65   12.36
   8 -32   0   71.46   14.34
  -8  33   0   -3.09   20.77
   8  33   0    5.92   12.40
   8 -33   0    8.63   21.38
  -8 -33   0    3.74   12.05
  -8  33   0   15.98   15.43
   8  33   0   13.18   12.97
  -8 -33   0   -0.06    9.66
  -8  34   0   85.74   26.08
   8 -34   0   68.07   16.97
  -8 -34   0   99.59   15.57
  -8  34   0   41.62   12.40
   8  34   0   54.31   10.71
  -8 -34   0   95.83   20.18
  -8  35   0   22.68   14.04
   8  35   0   30.75   14.09
  -8 -35   0   33.67   13.33
  -8  35   0   21.71   10.57
   8  35   0   11.41   14.42
  -8 -35   0   18.50   17.66
   8 -36   0    2.92   13.23
  -8 -36   0  -11.97   12.87
   8  36   0    0.38    7.17
  -8 -36   0    7.39    9.84
   8  37   0   12.70   12.61
  -8 -37   0    9.91    9.54
   8  38   0   13.11   10.69
   8  38   0   -3.76   12.84
  -8 -38   0   16.44   14.93
   9   0   0    6.83    7.03
   9   0   0   -2.25   13.40
  -9   0   0   -2.37   13.23
   9   1   0  705.17   38.34
   9  -1   0  746.64   41.00
   9   1   0  747.88   43.87
   9  -1   0  730.59   61.34
  -9  -1   0  769.25   45.02
  -9   1   0  785.55   62.86
   9  -2   0 2894.82  269.35
  -9   2   0 2823.40  262.84
   9   2   0 2742.30  315.36
   9  -2   0 2792.54  268.97
  -9  -2   0 2811.99  272.75
  -9   2   0 3003.82  326.58
   9  -3   0   78.69    9.51
   9  -3   0   85.42    9.87
  -9   3   0   80.52    9.87
   9   3   0   67.83   18.54
   9  -3   0   78.57   10.71
  -9  -3   0   53.42   18.57
  -9   3   0   91.02   16.29
   9  -4   0 1577.74  107.27
   9  -4   0 1589.12  108.72
  -9   4   0 1617.47  111.94
   9   4   0 1536.25  110.69
   9  -4   0 1662.03  146.17
  -9  -4   0 1603.17  149.75
  -9   4   0 1682.26  113.50
   9  -5   0  139.79   11.78
   9  -5   0  160.34   12.47
   9  -5   0  141.56   11.27
   9   5   0  128.84   12.31
   9  -5   0  134.42   12.09
  -9  -5   0  129.31   13.49
  -9   5   0  141.44   11.35
   9  -6   0  962.59   55.98
   9   6   0  980.91   54.05
   9  -6   0  982.65   56.77
   9  -6   0  946.46   53.90
   9   6   0  943.75   79.00
  -9  -6   0  973.84   82.71
   9  -6   0  970.97   57.88
  -9   6   0  963.04   53.21
   9  -7   0  686.68   37.54
   9   7   0  707.04   38.01
   9  -7   0  727.26   40.06
   9  -7   0  712.37   37.95
   9   7   0  707.66   59.20
  -9  -7   0  734.90   43.87
   9  -7   0  743.77   56.17
  -9   7   0  722.21   51.35
   9  -8   0  173.47   12.71
   9   8   0  187.61   12.25
   9  -8   0  185.82   13.52
   9  -8   0  155.77   18.38
   9   8   0  170.01   14.14
  -9  -8   0  175.89   23.31
   9  -8   0  177.86   13.14
  -9   8   0  174.42   17.56
   9  -9   0  390.38   21.74
   9   9   0  395.89   21.71
  -9  -9   0  385.71   23.03
   9  -9   0  430.78   34.90
   9  -9   0  383.53   30.01
   9   9   0  404.43   23.55
  -9  -9   0  414.33   24.86
   9  -9   0  394.86   33.12
  -9   9   0  389.38   27.88
   9 -10   0  121.13   11.12
   9  10   0  122.71   10.69
  -9 -10   0   96.39   10.31
   9 -10   0  175.54   18.95
  -9  10   0  153.03   18.42
   9 -10   0  115.80   14.96
   9  10   0  102.16   18.50
  -9 -10   0  104.17   20.57
   9 -10   0  118.44   10.50
  -9  10   0  118.03   14.23
   9 -11   0   93.39    9.84
   9  11   0   85.55   10.00
  -9 -11   0   97.67   17.10
   9 -11   0   92.81   10.59
   9 -11   0   77.83   13.81
   9  11   0   74.92   17.17
  -9 -11   0   93.67   11.84
   9 -11   0   80.56   15.35
  -9  11   0   88.82   13.08
   9 -12   0 1094.65   66.33
   9  12   0 1038.57   87.64
  -9 -12   0 1067.83   66.94
   9 -12   0 1126.06   91.38
  -9  12   0 1139.70   92.02
   9 -12   0 1102.01   78.38
   9  12   0 1065.99   65.80
  -9 -12   0 1145.96   73.99
   9 -12   0 1060.45   65.45
  -9  12   0 1040.51   73.14
   9 -13   0  135.61   12.02
   9  13   0  125.20   20.12
  -9 -13   0  158.07   20.37
  -9  13   0  160.62   12.15
   9 -13   0  119.48   16.07
   9  13   0  102.78   19.16
  -9 -13   0  130.79   23.14
   9 -13   0  140.53   17.98
  -9  13   0  124.21   14.59
   9 -14   0  580.28   46.58
   9  14   0  526.42   47.11
  -9 -14   0  516.89   47.35
   9 -14   0  582.12   34.12
   9 -14   0  613.03   41.30
   9  14   0  560.81   46.55
  -9 -14   0  566.11   48.85
   9 -14   0  563.93   31.56
  -9  14   0  548.78   35.83
  -9  15   0  147.17   12.39
   9 -15   0  142.87   19.75
   9  15   0   81.80   19.16
  -9 -15   0  106.23   19.32
   9 -15   0  128.97   20.49
   9 -15   0  117.92   15.43
   9  15   0  120.47   11.84
  -9 -15   0  134.74   12.67
   9 -15   0  131.43   16.89
  -9  15   0  115.42   13.08
  -9  16   0   44.33   16.13
   9 -16   0   63.96   15.80
   9  16   0   26.57    9.07
  -9 -16   0   35.49    8.94
   9 -16   0   57.67   16.21
   9 -16   0   47.25   12.21
   9  16   0   53.87    8.85
  -9 -16   0   49.47    9.69
   9 -16   0   46.77   12.36
  -9  17   0  354.23   22.68
   9 -17   0  351.29   21.83
   9  17   0  255.71   21.03
  -9 -17   0  270.06   33.80
   9 -17   0  351.43   23.00
   9 -17   0  345.52   26.05
   9  17   0  351.85   31.09
  -9 -17   0  341.25   33.99
   9 -17   0  335.08   18.59
  -9  18   0  250.22   18.14
   9 -18   0  268.31   18.82
   9  18   0  180.03   29.15
  -9 -18   0  194.03   18.26
   9 -18   0  256.61   30.54
   9 -18   0  262.74   22.14
   9  18   0  254.46   16.32
  -9 -18   0  270.34   28.53
   9 -18   0  246.76   23.64
  -9  19   0   66.29   16.79
   9 -19   0   45.38   17.67
   9  19   0   30.71   17.42
  -9 -19   0   53.48   17.50
   9 -19   0   47.79   10.66
   9 -19   0   45.54   12.52
   9  19   0   52.86   14.83
  -9 -19   0   36.20   16.73
   9 -19   0   32.67   13.49
  -9  20   0  661.29   41.02
   9 -20   0  665.09   57.98
   9  20   0  488.25   37.26
  -9 -20   0  519.29   54.65
   9 -20   0  674.30   43.09
   9 -20   0  659.05   33.68
   9  20   0  680.72   53.05
  -9 -20   0  667.76   57.48
   9 -20   0  646.36   49.54
  -9  21   0    6.94    9.51
   9 -21   0   10.93    9.09
   9  21   0    5.39   15.26
  -9 -21   0    0.56    9.01
   9 -21   0    0.37   17.14
   9 -21   0    3.70    6.41
   9  21   0    9.90    7.56
  -9 -21   0    3.48   14.86
   9 -21   0    7.66   11.13
  -9  22   0  303.12   33.12
   9 -22   0  277.57   33.39
   9 -22   0  300.63   21.53
   9  22   0  204.76   32.75
  -9 -22   0  220.84   20.19
   9 -22   0  293.21   34.43
   9 -22   0  285.09   23.62
   9 -22   0  243.21   19.76
   9  22   0  280.01   26.61
  -9 -22   0  300.88   20.44
   9 -22   0  264.08   17.75
  -9  23   0  144.89   23.25
   9 -23   0  133.70   14.83
   9 -23   0  124.05   24.09
   9  23   0  106.89   14.64
  -9 -23   0  114.12   14.33
   9 -23   0  146.21   24.98
   9 -23   0  149.34   16.86
   9 -23   0  117.10    8.22
   9  23   0  141.66   18.53
  -9 -23   0  129.19   13.59
   9 -23   0  117.20   16.76
  -9  24   0   27.32   18.10
   9 -24   0   29.63   10.94
   9 -24   0   19.99   11.33
   9  24   0   23.28   18.31
  -9 -24   0   49.66   17.86
   9 -24   0   42.78   11.19
   9 -24   0   42.68   12.22
   9 -24   0   22.30    5.36
   9  24   0   23.51    8.14
  -9 -24   0   30.16    9.37
   9 -24   0   35.04   11.97
  -9  25   0  155.68   15.40
   9 -25   0  198.56   28.09
   9  25   0  120.63   15.36
  -9 -25   0  130.21   26.77
   9 -25   0  168.20   16.60
   9  25   0  131.91   19.35
  -9 -25   0  156.70   14.15
   9 -25   0  124.02   17.98
  -9  26   0   57.81   11.99
   9 -26   0   86.60   12.86
   9 -26   0   71.43   22.09
   9  26   0   44.73   20.38
  -9 -26   0   64.39   20.75
   9 -26   0   80.22   12.92
   9  26   0   68.88   15.04
  -9 -26   0   47.16   18.01
   9 -26   0   39.97   13.68
  -9  27   0   19.31   10.35
   9 -27   0   15.66   10.84
   9  27   0   18.45   11.02
  -9 -27   0   11.25   17.94
   9 -27   0    5.52   18.95
   9 -27   0    3.15    8.29
   9  27   0   15.33    7.91
  -9 -27   0   35.24   15.01
   9 -27   0   -0.53   13.00
  -9  28   0  193.68   18.22
  -9 -28   0  151.34   18.16
   9 -28   0  187.11   31.16
   9 -28   0  152.40   13.74
   9  28   0  187.16   22.06
  -9 -28   0  149.57   24.89
   9 -28   0  142.08   22.19
  -9  29   0   15.74   10.68
   9 -29   0   14.32   11.66
  -9 -29   0  -15.94   11.05
   9 -29   0   21.86   19.73
   9 -29   0    0.00    7.94
   9  29   0    6.66    8.19
  -9 -29   0   -5.39   14.61
   9 -29   0   -0.43   12.72
  -9  30   0   94.48   14.23
   9  30   0   75.29   13.96
  -9 -30   0   77.82   14.70
   9 -30   0   65.05   25.14
   9  30   0   68.84   17.85
   9 -30   0   59.94    9.35
  -9 -30   0   80.62   19.25
   9 -30   0   56.41    9.48
  -9  31   0   31.27   13.42
   9 -31   0   27.44   13.46
  -9 -31   0   29.88   12.65
   9 -31   0   24.15    7.88
   9  31   0   25.15   15.63
  -9 -31   0   20.31   17.97
   9 -31   0   32.06   12.47
  -9  32   0    6.04   12.18
   9  32   0    3.02   12.49
  -9 -32   0    9.82   11.72
   9  32   0   -4.20    8.31
  -9 -32   0   -8.17    9.97
  -9  33   0   46.11   14.11
   9 -33   0   33.25   14.46
  -9 -33   0   15.80   13.56
   9  33   0   30.37   15.71
  -9 -33   0   32.12   11.13
  -9  34   0   29.60   13.99
   9  34   0   35.39   13.39
  -9 -34   0   -6.36   13.28
   9  34   0    0.24    8.50
  -9 -34   0   32.21   17.95
  -9  35   0   21.63   14.14
   9 -35   0   13.43   14.40
  -9 -35   0   -0.59   13.40
   9  35   0   -1.99   14.05
  -9 -35   0   30.18   17.35
   9  36   0    6.61   14.12
  -9 -36   0   32.46   18.57
   9  37   0   -6.54    8.09
  -9 -37   0   -5.39   10.85
 -10   0   0  268.81   17.60
  10   0   0  281.28   30.35
 -10   0   0  293.58   19.79
 -10  -1   0  144.55   12.72
 -10   1   0  137.75   12.50
  10   1   0  122.59   22.72
  10  -1   0  131.43   13.46
 -10  -1   0  124.96   22.95
 -10   1   0  128.91   13.24
 -10  -2   0 1589.35  116.69
 -10   2   0 1646.37  119.72
  10   2   0 1625.53  124.12
  10  -2   0 1642.45  158.07
 -10  -2   0 1649.29  161.16
 -10   2   0 1718.36  154.55
  10  -3   0  617.36   35.36
 -10  -3   0  606.85   35.39
 -10   3   0  633.96   36.83
  10   3   0  569.42   55.38
  10  -3   0  606.02   37.51
 -10  -3   0  616.37   38.92
 -10   3   0  683.37   54.39
  10  -4   0    7.36    7.98
 -10  -4   0    0.60    7.92
 -10   4   0   11.21    8.29
  10   4   0    3.78   14.95
  10  -4   0    5.45   14.20
 -10  -4   0   -5.99   15.43
 -10   4   0   -6.17   13.27
  10  -5   0 1225.71   77.89
 -10   5   0 1238.54   80.07
  10  -5   0 1177.23   77.05
  10   5   0 1137.02   79.45
  10  -5   0 1198.95  105.01
 -10  -5   0 1200.42   84.49
 -10   5   0 1232.13  100.29
  10  -6   0  342.83   21.05
  10  -6   0  342.93   22.00
 -10   6   0  342.09   21.33
  10  -6   0  321.03   19.40
  10   6   0  310.97   34.49
  10  -6   0  331.84   21.31
 -10  -6   0  349.28   37.33
 -10   6   0  317.10   19.54
  10  -7   0   35.96    8.91
  10  -7   0   34.85    9.76
 -10   7   0   52.78    9.53
  10  -7   0   38.70    8.57
  10   7   0   27.72   17.19
  10  -7   0   34.80   14.96
 -10  -7   0   12.77   10.94
 -10   7   0   46.23    8.29
  10  -8   0 2071.07  167.53
 -10   8   0 2110.48  170.85
  10  -8   0 2018.59  163.62
  10   8   0 2101.14  176.66
 -10  -8   0 2144.07  224.15
  10  -8   0 2115.56  175.12
 -10   8   0 2041.49  161.75
  10  -9   0  118.16   11.86
 -10  -9   0  104.98   12.75
 -10   9   0  112.97   12.36
  10  -9   0  115.83   10.46
  10   9   0   93.21   21.05
 -10  -9   0  133.39   14.12
  10  -9   0   92.65   18.75
 -10   9   0   97.98    9.88
  10 -10   0 1080.54   88.98
 -10 -10   0 1044.86   93.42
  10 -10   0 1065.06   68.19
 -10  10   0  997.23   63.21
  10 -10   0  969.08   58.31
  10  10   0 1009.19   92.84
 -10 -10   0 1081.56  100.13
  10 -10   0 1023.56   65.23
 -10  10   0 1003.75   58.79
  10 -11   0  852.16   65.73
  10  11   0  723.96   66.35
 -10 -11   0  728.51   50.16
  10 -11   0  744.52   46.24
 -10  11   0  752.24   44.83
  10 -11   0  725.74   39.99
  10  11   0  746.74   46.02
 -10 -11   0  752.16   48.47
  10 -11   0  740.76   61.41
 -10  11   0  725.31   39.07
 -10 -12   0   69.17   10.99
  10 -12   0  125.02   19.56
 -10  12   0   80.16   10.68
  10 -12   0   64.62    8.92
  10  12   0   86.91   17.75
 -10 -12   0   73.86   12.24
  10 -12   0   87.72   16.70
 -10  12   0   82.80    8.23
  10 -13   0  141.05   19.25
  10  13   0   74.99   11.25
 -10 -13   0   67.35   18.76
  10 -13   0   88.04   12.11
 -10  13   0  120.93   18.92
  10 -13   0   91.47    9.40
  10  13   0   89.65   18.84
 -10 -13   0   79.66   21.09
  10 -13   0   85.46   16.88
 -10  13   0   99.98    8.60
  10 -14   0  337.77   22.42
  10  14   0  300.40   22.28
 -10 -14   0  321.72   22.96
  10 -14   0  415.17   38.72
  10 -14   0  372.13   29.57
  10  14   0  357.47   22.93
 -10 -14   0  352.13   37.42
  10 -14   0  324.98   31.72
 -10  14   0  349.50   18.11
  10 -15   0  249.98   18.23
  10  15   0  171.74   29.22
 -10 -15   0  200.62   30.63
  10 -15   0  279.78   19.69
  10 -15   0  239.42   23.68
  10  15   0  235.35   27.72
 -10 -15   0  247.70   19.97
  10 -15   0  233.30   16.39
 -10  15   0  234.09   13.77
  10 -16   0  809.98   70.04
  10  16   0  703.30   71.71
 -10 -16   0  639.17   47.26
  10 -16   0  809.64   72.74
  10 -16   0  795.37   58.54
  10  16   0  839.67   70.04
 -10 -16   0  804.86   52.44
  10 -16   0  796.87   63.27
 -10  16   0  735.70   39.48
  10 -17   0   73.62   18.29
  10  17   0   38.60    9.97
 -10 -17   0   38.17   11.09
  10 -17   0   47.73   18.17
  10 -17   0   26.29   13.40
  10  17   0   58.38    9.87
 -10 -17   0   42.37   18.88
  10 -17   0   21.90   14.17
 -10  18   0  278.50   20.65
  10 -18   0  304.25   21.50
 -10 -18   0  213.59   33.06
  10 -18   0  288.95   21.66
  10 -18   0  310.54   26.04
  10  18   0  279.04   30.47
 -10 -18   0  304.31   35.85
  10 -18   0  292.72   29.15
 -10  19   0   37.60   10.18
  10 -19   0   36.85   10.56
  10  19   0   26.20   17.35
 -10 -19   0    9.06    9.82
  10 -19   0   21.00   18.23
  10 -19   0   47.97   12.81
  10  19   0   45.86   14.89
 -10 -19   0   37.04   17.22
  10 -19   0   38.98    8.63
 -10  20   0   18.16   15.61
  10 -20   0    0.78   15.68
  10  20   0  -10.71   16.48
 -10 -20   0   -6.11    9.44
  10 -20   0    5.55   16.41
  10 -20   0   -4.86   11.55
  10  20   0  -11.52    8.34
 -10 -20   0    9.35   16.01
  10 -20   0   -2.39   12.71
 -10  21   0  626.76   60.93
  10 -21   0  655.40   63.62
 -10 -21   0  484.48   59.71
  10 -21   0  663.47   46.73
  10 -21   0  645.36   35.63
  10  21   0  603.80   54.62
 -10 -21   0  571.32   59.97
  10 -21   0  636.86   55.49
 -10  22   0   89.71   13.64
  10 -22   0   97.16   13.59
  10  22   0   42.84   22.19
 -10 -22   0   69.00   22.21
  10 -22   0   92.68   14.52
  10 -22   0   82.25    9.51
  10  22   0   80.32   11.05
 -10 -22   0   75.17   20.47
  10 -22   0   58.94   16.05
 -10  23   0    5.89   10.93
  10 -23   0   19.37   18.97
  10 -23   0   14.27   11.33
  10  23   0   17.58   10.71
 -10 -23   0   21.53   11.10
  10 -23   0   35.92   19.51
  10 -23   0   23.06   12.30
  10 -23   0   23.65    5.49
  10  23   0   -0.35   14.33
 -10 -23   0   12.58   10.15
  10 -23   0   17.36   12.39
 -10  24   0  380.63   41.53
  10 -24   0  389.00   29.76
  10 -24   0  416.23   45.60
  10  24   0  282.31   26.64
 -10 -24   0  339.34   28.00
  10 -24   0  415.14   45.55
  10 -24   0  411.04   32.33
  10  24   0  390.37   35.21
 -10 -24   0  345.46   27.16
  10 -24   0  307.01   32.05
 -10  25   0   -0.27   17.32
  10 -25   0   22.31   17.67
  10 -25   0   -3.00   10.68
  10  25   0   -0.10   17.07
 -10 -25   0   11.81   17.83
  10 -25   0   -8.81   11.05
  10 -25   0    9.84   12.27
  10 -25   0    0.47    4.73
  10  25   0    3.90    7.97
 -10 -25   0   -2.97    9.43
  10 -25   0   12.34   11.50
 -10  26   0   77.67   23.24
  10 -26   0  105.82   24.24
  10  26   0   63.70   14.02
 -10 -26   0   60.49   23.76
  10 -26   0   81.84   14.86
  10 -26   0  103.43   10.38
  10  26   0   82.37   17.19
 -10 -26   0   87.61   20.56
  10 -26   0   52.83   17.64
 -10  27   0  153.34   17.32
  10 -27   0  163.11   18.31
 -10 -27   0  136.14   27.42
  10 -27   0  152.15   18.76
  10 -27   0  103.42   13.36
  10  27   0  149.98   13.51
 -10 -27   0  128.08   24.55
  10 -27   0  112.67   21.27
 -10  28   0   12.37   12.42
  10 -28   0   32.53   12.65
  10  28   0    7.58   11.65
 -10 -28   0   41.53   20.12
  10 -28   0   20.77   13.00
  10 -28   0   29.78    9.01
  10  28   0   52.33   16.26
 -10 -28   0   21.71   17.47
  10 -28   0   18.87   14.46
 -10  29   0   22.99   12.40
 -10 -29   0   17.48   20.13
  10 -29   0   23.20   12.99
  10 -29   0   16.77    7.94
  10  29   0   15.89   15.76
 -10 -29   0   29.82   16.58
  10 -29   0    6.80   12.58
 -10  30   0   26.69   13.78
  10 -30   0   45.63   13.61
  10  30   0   15.35   13.21
  10 -30   0   24.80    8.38
  10  30   0   38.56    9.99
 -10 -30   0   25.88   20.06
  10 -30   0   31.94   13.17
 -10  31   0  -13.06   12.74
  10 -31   0   -0.32    7.42
  10  31   0   21.65   15.13
 -10 -31   0    5.55   18.34
  10 -31   0    9.07   11.91
 -10  32   0   40.59   15.58
  10 -32   0   31.59   15.45
 -10 -32   0   35.04   13.67
  10  32   0   27.16   17.28
 -10 -32   0   55.86   21.13
 -10  33   0   31.27   14.05
 -10 -33   0   25.58   13.15
  10  33   0   -3.21    9.65
 -10 -33   0    4.42   11.66
 -10  34   0   67.14   17.36
  10  34   0   43.68   28.00
  10 -34   0   41.83   17.25
 -10 -34   0   69.57   15.92
  10  34   0   34.05   18.00
 -10 -34   0   59.85   14.54
  10  35   0   12.86    9.15
 -10 -35   0   22.58   19.44
  10  36   0    8.19   14.58
 -10 -36   0   -6.63   18.73
  11   0   0   13.34    8.34
  11   0   0    0.01   16.02
 -11   0   0    2.92   15.58
  11   1   0  441.68   27.38
  11  -1   0  461.59   29.57
  11   1   0  470.45   31.37
  11  -1   0  497.18   45.02
 -11  -1   0  470.03   30.85
 -11   1   0  495.90   46.13
  11   2   0  107.55   12.03
  11  -2   0  128.50   12.59
  11   2   0  101.43   23.25
  11  -2   0  123.62   13.30
 -11  -2   0  127.36   23.37
 -11   2   0  118.10   12.83
  11  -3   0   15.60    8.87
  11   3   0   19.84    8.19
  11   3   0   10.81   10.01
  11  -3   0   -0.62   15.05
 -11  -3   0   -3.05   17.20
 -11   3   0   25.67    8.85
  11  -4   0  813.40   49.71
 -11  -4   0  804.96   50.65
  11   4   0  772.93   74.30
  11  -4   0  790.47   50.97
 -11  -4   0  788.85   54.77
 -11   4   0  828.24   67.10
  11  -5   0    5.15    8.88
  11  -5   0    4.33    8.41
  11   5   0   -7.95   15.96
  11  -5   0  -12.15   15.39
 -11  -5   0   -2.28   16.73
 -11   5   0   -1.81   13.93
  11  -6   0 1279.77   87.83
 -11   6   0 1292.57   88.35
  11  -6   0 1259.23   86.35
  11   6   0 1199.57   88.63
  11  -6   0 1316.89   91.74
 -11  -6   0 1263.54   94.87
 -11   6   0 1296.80  111.12
  11  -7   0  795.52   51.41
  11  -7   0  886.82   57.66
 -11   7   0  869.14   55.49
  11  -7   0  860.84   53.45
  11   7   0  821.76   81.56
  11  -7   0  850.01   76.10
 -11  -7   0  849.02   86.26
 -11   7   0  869.35   52.40
 -11   8   0   15.35    8.72
  11  -8   0   -1.02    8.00
  11   8   0  -18.09   10.01
  11  -8   0   -1.83    8.54
 -11  -8   0    8.25   17.36
 -11   8   0   11.08    7.60
 -11   9   0  813.96   52.39
  11  -9   0  811.38   67.60
  11   9   0  827.33   77.88
  11  -9   0  833.94   70.57
 -11  -9   0  840.88   58.53
 -11   9   0  787.01   46.52
  11  10   0  364.83   27.22
  11 -10   0  411.87   28.44
 -11  10   0  448.14   26.92
  11 -10   0  373.61   34.93
  11  10   0  377.30   43.92
  11 -10   0  398.51   25.89
 -11 -10   0  389.44   45.55
 -11  10   0  397.42   33.86
  11  11   0  245.60   19.12
 -11 -11   0  201.96   20.18
  11 -11   0  244.37   24.92
  11  11   0  247.14   19.31
 -11 -11   0  242.40   21.74
  11 -11   0  223.70   27.30
 -11  11   0  259.12   23.78
  11 -12   0  882.41   56.97
  11  12   0  801.93   58.16
 -11 -12   0  850.36   88.38
  11 -12   0  976.98   63.56
 -11  12   0 1020.56   87.26
  11 -12   0  895.50   71.60
  11  12   0  871.20   82.15
 -11 -12   0  868.48   63.48
  11 -12   0  956.86   84.20
 -11  12   0  870.53   68.07
  11 -13   0  227.44   18.57
  11  13   0  232.56   32.03
 -11 -13   0  206.46   20.65
  11 -13   0  217.47   25.42
  11  13   0  213.81   18.38
 -11 -13   0  237.05   33.81
  11 -13   0  223.52   18.01
 -11  13   0  223.84   21.96
  11 -14   0  429.44   42.56
  11  14   0  282.61   43.83
 -11 -14   0  361.78   43.18
  11 -14   0  393.47   28.34
 -11  14   0  386.67   26.44
  11 -14   0  401.01   34.74
  11  14   0  392.49   27.00
 -11 -14   0  397.58   44.01
  11 -14   0  377.14   37.53
 -11  14   0  366.27   30.93
  11 -15   0  379.76   38.03
  11  15   0  260.72   24.17
 -11 -15   0  319.48   26.13
  11 -15   0  369.26   38.75
  11 -15   0  386.38   32.50
  11  15   0  362.43   38.57
 -11 -15   0  373.46   27.13
  11 -15   0  327.77   34.06
 -11  15   0  348.75   28.64
  11 -16   0   12.83   16.02
  11  16   0   -4.70    9.41
 -11 -16   0    2.72   16.49
  11 -16   0   21.06   10.38
  11 -16   0   -8.25    7.53
  11  16   0   -0.84    8.95
 -11 -16   0    1.77   10.65
  11 -16   0    7.89    8.13
 -11  16   0   -7.17   10.57
  11 -17   0  353.62   24.06
  11  17   0  225.55   35.94
 -11 -17   0  286.20   24.15
  11 -17   0  343.25   40.90
  11 -17   0  356.40   20.75
  11  17   0  313.36   35.36
 -11 -17   0  368.07   42.05
  11 -17   0  346.70   23.00
  11 -18   0   76.45   19.37
  11  18   0   22.78   19.59
 -11 -18   0   24.02   20.27
  11 -18   0   70.09   12.36
  11 -18   0   68.98   15.10
  11  18   0   49.07   18.50
 -11 -18   0   62.42   21.15
  11 -18   0   50.52   16.94
  11 -19   0   62.83   21.83
  11  19   0   54.29   12.96
 -11 -19   0   58.39   20.81
  11 -19   0   82.15   13.61
  11 -19   0   80.28   15.92
  11  19   0   78.35   11.46
 -11 -19   0   73.17   21.89
  11 -19   0   82.92   17.69
  11 -20   0  501.43   34.85
  11  20   0  327.51   50.96
 -11 -20   0  376.04   32.87
  11 -20   0  492.72   53.46
  11 -20   0  510.06   38.95
  11  20   0  490.17   46.11
 -11 -20   0  501.40   51.27
  11 -20   0  460.79   44.58
  11 -21   0   59.78   21.59
  11  21   0   37.04   22.06
 -11 -21   0   40.13   12.95
  11 -21   0   87.66   22.61
  11 -21   0   53.81   15.04
  11  21   0   50.71   11.18
 -11 -21   0   68.57   21.02
  11 -21   0   56.91   10.32
  11 -22   0  210.85   32.02
  11  22   0  147.36   18.60
 -11 -22   0  187.88   32.30
  11 -22   0  201.62   19.73
  11 -22   0  232.83   15.02
  11  22   0  219.14   27.39
 -11 -22   0  197.54   20.66
  11 -22   0  201.40   16.05
 -11  23   0   84.08   14.54
  11 -23   0  102.52   15.46
  11  23   0   77.14   23.92
 -11 -23   0   76.97   24.30
  11 -23   0   92.67   15.05
  11 -23   0  109.97   10.93
  11  23   0   96.57   20.24
 -11 -23   0  102.25   14.95
  11 -23   0   81.07   11.15
 -11  24   0   15.13   10.91
  11 -24   0   12.64   19.41
  11 -24   0   19.44   11.46
  11  24   0   -8.04   18.97
 -11 -24   0   15.94   10.96
  11 -24   0   34.42   19.91
  11 -24   0   25.11   13.09
  11 -24   0   -1.16    9.40
  11  24   0   19.13    9.10
 -11 -24   0   14.67   11.46
  11 -24   0   10.94   13.24
 -11  25   0   93.14   24.58
  11 -25   0   93.42   15.71
  11  25   0   76.97   15.15
 -11 -25   0   92.44   15.04
  11 -25   0  124.79   25.91
  11 -25   0  133.50   18.76
  11  25   0  105.88   21.03
 -11 -25   0  107.47   15.49
  11 -25   0   96.85   17.54
 -11  26   0   83.93   22.47
  11 -26   0   86.60   23.74
  11 -26   0   64.01   14.05
  11  26   0   30.31   23.80
 -11 -26   0   61.30   13.73
  11 -26   0   61.71   24.08
  11 -26   0   57.73   16.11
  11 -26   0   45.21    6.98
  11  26   0   60.35   11.18
 -11 -26   0   64.27   12.72
  11 -26   0   46.91   17.67
 -11  27   0   16.27   19.56
  11 -27   0   40.82   21.84
  11  27   0    9.13   11.63
 -11 -27   0   23.84   19.73
  11 -27   0   14.96   12.64
  11 -27   0   15.61    8.29
  11 -27   0    8.17    5.63
  11  27   0    2.05   15.54
 -11 -27   0   23.34   10.78
  11 -27   0   18.23   15.24
 -11  28   0  106.54   24.17
  11 -28   0   77.89   15.14
 -11 -28   0   72.87   24.08
  11 -28   0   53.99   15.35
  11 -28   0   37.66   10.90
  11  28   0   77.66   18.28
 -11 -28   0   55.20   21.22
  11 -28   0   49.45   18.14
 -11  29   0   10.41   12.14
  11 -29   0  -13.20   12.61
  11  29   0   13.08   12.19
  11 -29   0    9.93   13.05
  11 -29   0   -3.14    7.88
  11  29   0   -2.46    9.53
 -11 -29   0   -4.18   17.36
  11 -29   0    3.36   12.62
 -11  30   0   56.51   14.55
  11 -30   0   32.58   15.35
  11 -30   0   21.31    9.31
  11  30   0   35.21   18.34
 -11 -30   0    7.66   21.61
  11 -30   0   45.24    9.01
 -11  31   0   54.65   15.58
  11 -31   0   52.46   15.71
  11  31   0   51.86   15.52
 -11 -31   0   33.62   25.35
  11 -31   0   67.13   16.76
  11  31   0   47.02   11.83
 -11 -31   0   25.83   23.00
 -11  32   0   15.01   13.84
  11 -32   0   -0.69   14.64
  11  32   0   14.18   16.60
 -11 -32   0   -0.13   20.41
  11 -33   0   50.71   16.20
  11  33   0   23.20   18.28
 -11 -33   0   35.58   23.56
  11  34   0    2.50    9.79
 -11 -34   0   27.02   12.81
  11  35   0   -2.53   17.50
 -11 -35   0   41.49   13.30
 -12   0   0 1431.19  108.91
  12   0   0 1433.94  110.84
 -12   0   0 1444.28  110.38
 -12   1   0  150.09   15.48
  12   1   0  163.08   26.98
  12  -1   0  159.04   26.52
 -12  -1   0  133.81   25.89
 -12   1   0  148.03   15.58
  12   2   0  369.11   24.87
  12   2   0  368.56   27.42
  12  -2   0  359.04   41.06
 -12  -2   0  373.05   27.02
 -12   2   0  348.38   39.99
  12   3   0 1165.55   85.68
  12  -3   0 1296.14   94.76
  12   3   0 1288.09  131.99
  12  -3   0 1261.50  123.65
 -12  -3   0 1295.71  131.58
 -12   3   0 1331.79   93.48
  12   4   0   50.56   10.77
  12   4   0   49.04   11.91
  12  -4   0   21.75   18.25
 -12  -4   0   32.11   12.77
 -12   4   0   58.14   10.49
 -12  -5   0  293.42   23.76
  12  -5   0  348.20   36.39
  12  -5   0  344.70   36.97
 -12  -5   0  332.09   40.32
 -12   5   0  311.43   33.61
  12  -6   0  924.77   59.45
  12  -6   0  889.54   57.82
  12   6   0  831.28   61.69
  12  -6   0  857.91   58.60
 -12  -6   0  863.90   64.26
 -12   6   0  898.85   77.57
  12  -7   0  139.66   14.65
 -12   7   0  125.15   14.29
  12  -7   0  109.22   13.27
  12   7   0   79.72   25.36
  12  -7   0  111.05   22.62
 -12  -7   0   99.57   26.36
 -12   7   0  110.59   12.74
 -12   8   0  462.83   30.41
  12  -8   0  437.58   28.13
  12   8   0  447.77   33.20
  12  -8   0  453.12   30.09
 -12  -8   0  457.74   34.40
 -12   8   0  444.24   27.79
  12   9   0   -1.28   10.12
  12  -9   0   21.08   14.54
  12   9   0   15.80   10.96
  12  -9   0   15.74   15.33
 -12  -9   0   34.36   19.60
 -12   9   0    8.22   13.81
  12  10   0  438.38   32.36
  12 -10   0  437.91   41.19
  12  10   0  458.69   50.74
  12 -10   0  462.75   30.90
 -12 -10   0  486.96   55.18
 -12  10   0  465.14   40.35
  12 -11   0  508.32   34.98
  12  11   0  476.14   36.42
 -12 -11   0  506.77   37.56
  12 -11   0  502.49   44.86
  12  11   0  494.55   35.45
  12 -11   0  536.30   50.13
 -12 -11   0  554.99   40.10
 -12  11   0  511.69   44.54
  12 -12   0   60.31   11.43
  12  12   0   62.16   20.43
 -12  12   0   48.54   11.80
  12 -12   0   38.04   16.33
  12  12   0   50.46   18.62
  12 -12   0   36.82   17.82
 -12 -12   0   42.18   21.87
 -12  12   0   26.66   15.02
  12 -13   0  312.81   35.80
  12  13   0  213.64   36.49
 -12 -13   0  273.40   24.42
  12 -13   0  328.98   37.88
 -12  13   0  293.78   23.00
  12 -13   0  311.01   20.54
  12  13   0  286.92   22.50
 -12 -13   0  325.51   40.38
  12 -13   0  305.87   21.94
 -12  13   0  284.06   27.54
  12  14   0   -4.12   10.44
 -12 -14   0   22.87   19.56
  12 -14   0   40.03   11.34
  12 -14   0   22.81    8.70
  12  14   0   30.82   17.23
 -12 -14   0   18.63   11.53
  12 -14   0  -11.75   15.43
 -12  14   0   12.50    7.58
  12 -15   0  182.53   16.67
  12  15   0  170.06   18.28
 -12 -15   0  154.48   19.04
  12 -15   0  183.17   24.23
  12  15   0  185.68   27.95
  12 -15   0  193.55   25.14
 -12 -15   0  172.19   19.73
 -12  15   0  166.72   12.89
  12 -16   0  568.52   37.50
  12  16   0  384.78   56.61
 -12 -16   0  461.71   58.94
  12 -16   0  559.69   39.62
  12 -16   0  559.07   47.44
  12  16   0  517.79   36.58
 -12 -16   0  553.34   62.75
  12 -16   0  556.48   52.39
 -12  16   0  493.12   29.06
  12 -17   0  163.81   24.74
  12  17   0   64.92   25.61
 -12 -17   0  127.75   25.54
  12 -17   0  128.51   26.73
  12 -17   0  115.38   19.59
  12  17   0  116.08   24.08
 -12 -17   0   95.27   27.38
  12 -17   0  108.26   13.49
 -12  17   0   93.33    9.96
  12 -18   0  235.29   33.23
 -12 -18   0  193.55   21.91
  12 -18   0  236.99   35.71
  12 -18   0  249.14   27.60
  12  18   0  234.96   20.57
 -12 -18   0  254.67   35.18
  12 -18   0  233.92   19.68
  12 -19   0  234.26   19.71
  12  19   0  108.94   31.55
 -12 -19   0  155.12   32.21
  12 -19   0  194.24   22.25
  12 -19   0  203.81   15.76
  12  19   0  198.07   28.51
 -12 -19   0  207.54   33.34
  12 -19   0  215.49   27.44
  12 -20   0   96.79   24.51
  12  20   0   43.00   22.92
 -12 -20   0   69.84   23.95
  12 -20   0   69.31   24.24
  12 -20   0   78.59   10.65
  12  20   0   66.08   20.85
 -12 -20   0   89.12   14.70
  12 -21   0  208.39   32.43
  12  21   0  147.97   18.90
 -12 -21   0  159.68   19.62
  12 -21   0  168.38   31.33
  12 -21   0  209.31   23.34
  12  21   0  177.66   18.11
 -12 -21   0  209.12   20.46
  12 -21   0  166.45   24.45
  12 -22   0   71.52   14.15
  12  22   0   70.85   23.14
 -12 -22   0   45.36   24.18
  12 -22   0   79.84   14.86
  12 -22   0   79.06   17.47
  12  22   0   79.75   21.55
 -12 -22   0   88.67   15.24
  12 -22   0   70.62   18.06
  12 -23   0   -8.26   19.26
  12  23   0    8.22   11.58
 -12 -23   0    2.18   20.47
  12 -23   0   -1.05   12.27
  12 -23   0   -1.63   14.02
  12  23   0   25.63   10.25
 -12 -23   0   12.22   12.37
  12 -23   0   35.07   13.96
  12 -24   0  134.45   18.26
  12  24   0  101.38   16.89
 -12 -24   0   99.75   27.58
  12 -24   0  142.25   17.69
  12 -24   0  135.29   12.58
  12  24   0  128.70   24.86
 -12 -24   0  120.82   17.23
  12 -24   0  105.07   21.63
  12 -25   0  -24.06   20.31
  12 -25   0  -16.48   12.70
  12  25   0    8.34   20.12
 -12 -25   0  -19.19   12.05
  12 -25   0   26.94   20.65
  12 -25   0   -2.99    8.42
  12 -25   0   -1.90   10.03
  12  25   0    1.84   10.07
 -12 -25   0  -19.65   11.33
  12 -25   0   -0.44   15.80
  12 -26   0  136.21   27.47
  12 -26   0   89.37   28.22
  12  26   0   87.72   16.17
 -12 -26   0   72.16   16.32
  12 -26   0  104.01   28.38
  12 -26   0   86.08   19.60
  12 -26   0   67.81   12.46
  12  26   0  116.64   22.19
 -12 -26   0   90.79   15.46
  12 -26   0  114.55   21.81
  12 -27   0   58.13   14.79
  12 -27   0   44.74   14.86
  12  27   0    3.24   22.47
 -12 -27   0   59.31   13.98
  12 -27   0   49.22   24.82
  12 -27   0   54.02   16.17
  12 -27   0   24.30   10.22
  12  27   0   58.23   18.97
 -12 -27   0   27.04   13.08
  12 -27   0   23.25   18.39
  12 -28   0   -0.09   13.64
  12  28   0   -9.84   12.44
 -12 -28   0   19.62   21.15
  12 -28   0   11.43   13.62
  12 -28   0   13.62    5.49
  12  28   0  -10.01    9.97
 -12 -28   0    7.41   11.43
  12 -28   0   17.56   13.81
  12 -29   0   92.58   16.63
 -12 -29   0   56.77   26.60
  12 -29   0   62.27   17.26
  12  29   0   70.74   22.05
 -12 -29   0   65.60   14.52
  12 -29   0   45.45   17.45
  12 -30   0   24.27   14.09
  12  30   0    2.65   13.52
 -12 -30   0    8.62   22.78
  12 -30   0    2.56   15.20
  12 -30   0   11.10    5.30
  12  30   0   16.55   10.72
 -12 -30   0   -4.29   19.47
  12 -30   0   -7.35   13.93
 -12  31   0   20.78   14.49
  12 -31   0   11.50   15.39
  12  31   0   22.06   17.95
 -12 -31   0    2.89   22.44
  12 -32   0   69.59   17.33
  12  32   0   40.57   20.80
 -12 -32   0   38.32   25.40
  12  33   0  -20.75   18.47
 -12 -33   0   -0.96   23.37
  12  34   0   23.81   18.53
 -12 -34   0   17.72   24.15
  13   0   0   19.57   10.22
  13   0   0  -14.52   18.31
 -13   0   0    0.68   16.64
  13   1   0  783.15   56.83
  13  -1   0  810.48   56.58
 -13  -1   0  799.55   57.47
 -13   1   0  818.30   80.72
  13  -2   0  370.85   27.16
 -13  -2   0  373.96   28.32
 -13   2   0  419.25   29.13
  13   2   0  391.56   45.85
  13  -2   0  374.93   44.46
 -13  -2   0  385.04   44.89
 -13   2   0  362.49   27.95
  13   3   0   13.81   11.27
  13  -3   0   18.23   10.54
 -13  -3   0   18.57   11.24
 -13   3   0   19.34   16.39
  13   4   0  527.39   38.38
  13  -4   0  588.19   40.56
  13  -4   0  558.57   39.65
  13   4   0  570.07   61.53
  13  -4   0  598.22   58.31
 -13  -4   0  540.97   61.59
 -13   4   0  571.18   38.00
  13   5   0   99.28   14.11
  13  -5   0  127.82   22.86
  13   5   0  100.68   16.10
  13  -5   0  106.04   14.54
 -13  -5   0  122.30   16.44
 -13   5   0  120.46   13.64
  13  -6   0  298.44   34.67
  13   6   0  257.17   38.00
  13  -6   0  268.10   33.95
 -13  -6   0  256.30   40.44
 -13   6   0  279.01   32.47
  13  -7   0  842.01   56.73
 -13   7   0  854.92   60.22
  13  -7   0  830.14   59.09
  13   7   0  784.86   60.15
  13  -7   0  816.98   57.91
 -13  -7   0  843.94   64.86
 -13   7   0  879.29   78.91
  13  -8   0    0.35    9.65
  13   8   0    6.07   18.11
  13  -8   0   15.26    9.48
 -13  -8   0   -8.81   12.00
 -13   8   0    6.38    9.40
  13   9   0  188.63   19.59
  13  -9   0  218.57   29.50
  13   9   0  233.31   22.15
  13  -9   0  238.82   31.06
 -13  -9   0  243.27   38.14
 -13   9   0  251.49   17.72
  13  10   0  196.94   20.09
  13 -10   0  209.78   27.81
  13  10   0  189.28   34.43
  13 -10   0  223.25   19.18
 -13 -10   0  218.98   21.50
 -13  10   0  219.41   26.76
  13 -11   0  197.08   17.94
  13 -11   0  163.92   26.42
  13  11   0  157.35   18.23
  13 -11   0  188.36   27.76
 -13 -11   0  158.84   20.35
 -13  11   0  184.14   24.76
  13 -12   0  419.97   44.76
  13 -12   0  401.53   31.41
 -13  12   0  386.95   29.65
  13 -12   0  396.76   27.36
  13  12   0  361.47   45.35
  13 -12   0  393.33   43.20
 -13 -12   0  415.67   52.33
 -13  12   0  393.68   37.85
  13  13   0   16.32   12.65
 -13 -13   0   72.62   14.33
  13 -13   0   46.24   10.87
  13  13   0   32.22   12.43
  13 -13   0   46.41   11.43
 -13 -13   0   39.71   23.42
 -13  13   0   53.20    9.51
  13 -14   0  397.36   30.71
  13  14   0  332.05   33.18
 -13 -14   0  379.01   51.99
  13 -14   0  500.63   34.15
 -13  14   0  512.50   50.01
  13 -14   0  405.43   41.68
  13  14   0  406.02   47.39
  13 -14   0  380.45   29.44
 -13 -14   0  395.71   35.49
 -13  14   0  373.72   24.30
  13 -15   0  325.86   25.96
  13  15   0  221.32   42.11
 -13 -15   0  265.08   27.11
  13 -15   0  391.81   44.27
 -13  15   0  352.81   25.91
  13 -15   0  348.91   35.71
  13  15   0  316.60   42.24
  13 -15   0  317.04   36.20
 -13 -15   0  295.26   30.10
 -13  15   0  308.04   30.90
  13 -16   0   49.26   19.63
  13  16   0   -5.99   19.60
 -13 -16   0   44.14   12.37
  13 -16   0   73.83   21.37
  13 -16   0   -7.48   15.39
  13  16   0    5.63   11.37
  13 -16   0   -2.92   17.26
 -13 -16   0    9.93   21.56
 -13  16   0  -13.43   12.50
  13 -17   0  288.67   39.84
  13  17   0  208.08   24.64
 -13 -17   0  205.46   40.01
  13 -17   0  306.01   26.29
  13 -17   0  304.56   20.40
  13  17   0  298.60   38.84
  13 -17   0  268.08   35.54
 -13 -17   0  301.43   44.12
 -13  17   0  262.46   26.52
  13 -18   0   60.74   14.52
  13  18   0   19.73   22.64
 -13 -18   0   74.80   15.24
  13 -18   0   88.29   25.10
  13 -18   0   60.32   11.30
  13  18   0   79.13   14.08
 -13 -18   0   89.34   25.66
  13 -18   0   69.66   12.65
  13 -19   0   70.59   22.47
  13  19   0   -4.71   21.84
 -13 -19   0   37.08   24.36
  13 -19   0   47.79   14.40
  13 -19   0   46.52   17.41
  13  19   0   75.92   21.65
 -13 -19   0   69.63   15.11
  13 -19   0   52.62   18.95
  13 -20   0  173.68   33.25
 -13 -20   0  168.00   33.36
  13 -20   0  188.20   20.77
  13 -20   0  187.27   25.60
  13  20   0  191.21   19.23
  13 -20   0  166.67   27.83
 -13 -20   0  206.91   22.64
  13 -21   0   40.93   13.17
  13  21   0   25.66   20.97
 -13 -21   0   37.41   13.08
  13 -21   0   17.63   21.94
  13 -21   0   34.29   15.73
  13  21   0   10.91   19.84
  13 -21   0   16.36   16.67
 -13 -21   0    3.49   13.51
  13 -22   0   68.95   24.93
  13  22   0   43.55   15.17
 -13 -22   0   59.97   14.80
  13 -22   0   97.29   25.57
  13 -22   0   64.93   10.93
  13  22   0   77.82   13.58
 -13 -22   0   60.69   15.29
  13 -22   0   58.72   19.57
  13 -23   0   99.97   16.32
  13  23   0   50.38   16.08
 -13 -23   0  104.43   28.09
  13 -23   0  107.63   17.63
  13 -23   0  107.79   11.93
  13  23   0   94.24   24.01
 -13 -23   0   81.77   17.39
  13 -23   0   78.38   21.03
  13 -24   0    1.89   21.81
  13  24   0    1.87   20.66
 -13 -24   0   -4.52   20.43
  13 -24   0   10.88   13.08
  13 -24   0   17.20   14.48
  13  24   0   27.22   18.51
 -13 -24   0    0.72   12.86
  13 -24   0  -19.66   15.55
  13 -25   0  124.54   32.61
  13  25   0   96.14   19.12
 -13 -25   0  121.58   31.03
  13 -25   0  127.83   33.67
  13 -25   0  134.51   21.91
  13  25   0  142.96   16.83
 -13 -25   0  111.09   19.65
  13 -25   0  116.64   25.91
  13 -26   0   15.51   13.06
  13 -26   0  -16.01   22.39
  13  26   0   -7.03   22.06
 -13 -26   0   -3.99   13.09
  13 -26   0   21.37   23.67
  13 -26   0    4.51   14.54
  13 -26   0    9.59    9.76
  13  26   0   -1.68   18.42
 -13 -26   0   -5.80   12.83
  13 -26   0   12.28   17.22
  13 -27   0   26.27   23.78
  13 -27   0   29.16   14.51
  13  27   0    9.66   14.65
 -13 -27   0   16.85   14.20
  13 -27   0    9.63   24.76
  13 -27   0   33.68   10.32
  13 -27   0   22.37   10.29
  13  27   0   22.70   12.80
 -13 -27   0   33.62   13.81
  13 -27   0   36.51   18.70
  13 -28   0   59.38   16.36
  13 -28   0   34.37   27.16
  13  28   0   33.83   26.08
 -13 -28   0   38.00   15.96
  13 -28   0   54.45   27.69
  13 -28   0   42.21   17.98
  13 -28   0   41.56   11.16
  13  28   0   80.91   22.47
 -13 -28   0   38.20   14.82
  13 -28   0   28.31   17.26
  13 -29   0   27.66   14.45
  13  29   0    0.87   22.90
 -13 -29   0  -13.46   23.81
  13 -29   0   -8.72   14.79
  13 -29   0   21.34    9.37
  13  29   0    5.02   11.86
 -13 -29   0   -9.63   13.56
  13 -29   0    3.05   14.86
  13 -30   0   47.69   16.97
  13 -30   0   85.98   28.90
  13  30   0   30.97   17.00
 -13 -30   0   72.93   28.29
  13 -30   0   50.82   17.98
  13  30   0   31.47   22.75
 -13 -30   0   54.86   16.39
  13 -31   0   50.43   17.95
  13  31   0   44.05   22.47
 -13 -31   0   38.48   17.04
  13  32   0   21.40   11.97
 -13 -32   0    1.94   24.73
 -14   0   0  375.32   29.51
  14   0   0  369.22   29.69
 -14   0   0  439.32   30.65
  14   1   0    8.17   18.85
  14  -1   0   -4.20   18.44
 -14  -1   0   24.17   18.34
 -14   1   0    5.23   17.54
  14   2   0  190.78   31.21
  14  -2   0  191.69   19.38
 -14  -2   0  184.83   20.29
 -14   2   0  184.45   30.88
  14   3   0  596.96   45.76
  14  -3   0  611.25   62.99
 -14  -3   0  583.47   65.71
 -14   3   0  603.21   42.30
 -14   4   0   24.85   11.06
  14  -4   0    7.85   18.34
  14   4   0   -5.86   19.01
  14  -4   0   -9.35   10.84
 -14  -4   0  -25.92   11.34
 -14   4   0   -8.29   16.60
  14   5   0  377.17   31.31
  14  -5   0  495.49   33.65
  14  -5   0  420.09   33.55
  14   5   0  401.12   34.09
  14  -5   0  463.00   48.98
 -14  -5   0  395.37   33.76
 -14   5   0  450.22   30.82
  14  -6   0  190.01   33.03
  14   6   0  205.29   35.11
  14  -6   0  212.97   32.14
 -14  -6   0  203.17   35.92
 -14   6   0  223.12   19.38
  14  -7   0  453.09   51.44
  14   7   0  426.45   36.63
  14  -7   0  433.56   32.89
 -14  -7   0  445.15   37.58
 -14   7   0  447.36   45.86
 -14   8   0  311.57   25.21
  14  -8   0  283.30   24.17
  14   8   0  281.27   43.45
  14  -8   0  287.29   36.21
 -14  -8   0  272.50   45.11
 -14   8   0  307.80   36.75
  14   9   0   53.89   13.89
  14  -9   0   52.36   12.42
  14   9   0   52.24   14.95
  14  -9   0   51.65   20.40
 -14  -9   0   82.21   24.54
 -14   9   0   72.19   11.72
  14 -10   0  201.35   29.68
  14  10   0  218.72   35.71
  14 -10   0  208.89   19.76
 -14 -10   0  205.21   24.23
 -14  10   0  234.58   29.31
  14 -11   0  439.19   34.08
 -14  11   0  490.87   35.54
  14 -11   0  442.87   47.95
  14  11   0  411.78   34.92
  14 -11   0  435.61   47.89
 -14 -11   0  431.82   60.59
 -14  11   0  448.64   46.19
  14 -12   0   37.69   10.88
  14  12   0    6.76   21.15
  14 -12   0   43.59   19.09
 -14 -12   0   46.58   24.37
 -14  12   0   38.14   16.83
  14  13   0  252.47   27.60
 -14 -13   0  303.09   30.46
 -14  13   0  433.09   44.62
  14 -13   0  330.48   25.58
  14  13   0  344.17   28.91
  14 -13   0  345.65   27.23
 -14 -13   0  373.83   32.61
 -14  13   0  336.57   23.64
  14 -14   0  152.59   17.91
  14  14   0   69.48   30.69
 -14 -14   0  159.72   30.59
  14 -14   0  155.76   19.04
 -14  14   0  195.65   29.53
  14 -14   0  127.55   24.45
  14  14   0  122.08   29.09
  14 -14   0  141.21   16.07
 -14 -14   0  134.98   20.68
 -14  14   0  127.13   21.43
  14 -15   0   98.03   23.03
 -14 -15   0   59.81   24.64
  14 -15   0   27.25   14.15
 -14  15   0   54.39   12.92
  14 -15   0   38.04   18.23
  14  15   0   50.96   21.77
  14 -15   0   37.11   19.73
 -14 -15   0   46.58   26.04
 -14  15   0   48.16   16.26
  14 -16   0  204.06   32.09
  14  16   0  130.40   18.94
 -14 -16   0  133.71   21.38
  14 -16   0  193.81   32.74
  14 -16   0  211.71   17.36
  14  16   0  151.09   18.88
  14 -16   0  190.76   28.28
 -14 -16   0  214.65   36.30
 -14  16   0  164.74   23.55
  14 -17   0   37.42   12.95
 -14 -17   0   63.25   23.20
  14 -17   0   42.47   13.86
  14 -17   0   20.13   10.63
  14  17   0   33.23   20.59
  14 -17   0   31.52   18.91
 -14 -17   0   34.93   25.10
 -14  17   0   36.55   14.86
  14 -18   0  233.92   33.42
 -14 -18   0  166.11   22.50
  14 -18   0  209.53   35.70
  14 -18   0  184.42   27.10
  14  18   0  193.53   20.99
  14 -18   0  171.90   18.63
 -14 -18   0  188.97   23.95
 -14  18   0  150.10   14.49
  14 -19   0  200.16   35.27
 -14 -19   0  195.15   23.53
  14 -19   0  228.92   37.19
  14 -19   0  207.70   28.64
  14  19   0  198.92   35.23
  14 -19   0  187.79   19.71
 -14 -19   0  198.31   25.17
  14 -20   0   16.35   12.08
  14  20   0    9.66   20.01
 -14 -20   0   21.22   22.21
  14 -20   0    0.25   14.49
  14 -20   0  -13.83   15.39
  14  20   0  -14.85   11.55
  14 -20   0   -0.93   16.07
 -14 -20   0   14.98   13.84
  14 -21   0  143.80   30.18
  14  21   0   83.46   29.18
 -14 -21   0  100.75   30.85
  14 -21   0  100.35   18.90
  14 -21   0  139.04   13.95
  14  21   0  109.68   27.48
  14 -21   0   58.54   23.08
 -14 -21   0  105.80   19.18
  14 -22   0    6.49   13.28
  14  22   0    0.87   13.27
 -14 -22   0   16.72   13.58
  14 -22   0   30.63   22.70
  14 -22   0   18.04   15.61
  14  22   0    5.40   12.34
  14 -22   0   -1.13   16.23
 -14 -22   0   -4.58   23.39
  14 -23   0   33.99   15.26
  14  23   0    8.84   25.30
 -14 -23   0   24.09   26.13
  14 -23   0   14.77   26.11
  14 -23   0   61.00   18.19
  14  23   0   34.14   22.58
  14 -23   0   57.81   18.07
 -14 -23   0   42.47   26.04
  14 -24   0   88.36   29.20
  14  24   0   59.12   17.61
 -14 -24   0   86.38   30.25
  14 -24   0  101.66   18.16
  14 -24   0   81.88   21.40
  14  24   0   78.91   16.10
  14 -24   0   66.21   22.70
 -14 -24   0   91.63   29.93
  14 -25   0   46.14   15.33
  14  25   0    4.29   24.74
 -14 -25   0   43.27   24.71
  14 -25   0   27.22   15.77
  14 -25   0   18.38   10.97
  14  25   0   50.68   23.80
  14 -25   0   35.35   19.16
 -14 -25   0   28.47   25.64
  14 -26   0   13.67   26.36
  14 -26   0   32.16   16.36
  14  26   0    9.18   26.23
 -14 -26   0   37.25   15.71
  14 -26   0   65.17   26.95
  14 -26   0   29.29   18.35
  14 -26   0   38.41   11.90
  14  26   0   56.38   14.71
  14 -26   0   23.68   19.63
 -14 -26   0   48.25   26.57
  14 -27   0    8.10   15.13
  14 -27   0   26.64   25.95
  14  27   0    6.64   15.57
 -14 -27   0   25.82   15.35
  14 -27   0   20.31   26.67
  14 -27   0   23.92   17.70
  14 -27   0   29.22    6.98
  14  27   0   31.27   22.80
  14 -27   0    3.14   16.44
 -14 -27   0   53.02   25.52
  14 -28   0   -7.53   24.87
  14 -28   0   -1.05   14.83
  14  28   0   -6.85   24.58
 -14 -28   0    5.40   14.51
  14 -28   0    3.76   25.95
  14 -28   0   14.01   15.30
  14 -28   0    5.91    6.26
  14  28   0   12.30   21.66
  14 -28   0   -4.67   15.38
 -14 -28   0   23.80   24.24
  14 -29   0   80.56   31.15
  14 -29   0   85.58   31.46
 -14 -29   0  -14.05   31.77
  14 -29   0   68.07   11.66
  14  29   0   57.14   16.10
 -14 -29   0   75.39   29.81
  14  30   0   27.61   22.75
 -14 -30   0   35.71   16.14
 -14 -31   0   11.93   15.08
  15   0   0    6.69   18.94
 -15   0   0   -7.75   18.11
  15   1   0  430.88   53.77
  15  -1   0  449.85   35.21
 -15  -1   0  432.24   34.79
 -15   1   0  478.04   54.05
  15   2   0  148.89   18.48
  15  -2   0  138.54   28.25
 -15  -2   0  114.01   28.84
 -15   2   0  149.42   27.56
  15   3   0  105.74   16.05
  15  -3   0  136.88   17.67
  15   3   0  111.49   28.04
  15  -3   0   97.36   16.94
 -15  -3   0  115.91   27.48
 -15   3   0   98.88   25.74
  15  -4   0  341.68   49.40
  15   4   0  410.04   33.81
  15  -4   0  357.44   48.87
 -15  -4   0  390.50   32.58
 -15   4   0  392.96   29.78
 -15   5   0   59.40   13.30
  15  -5   0   24.49   21.56
  15   5   0   41.86   23.31
  15  -5   0   35.73   21.87
 -15  -5   0   51.74   23.73
 -15   5   0   44.48   20.24
  15   6   0  131.43   18.28
  15  -6   0  152.25   19.29
  15   6   0  183.03   20.27
  15  -6   0  158.63   18.35
 -15  -6   0  151.50   20.16
 -15   6   0  147.89   17.29
  15  -7   0  557.71   64.85
  15   7   0  563.34   76.05
  15  -7   0  599.19   65.89
 -15  -7   0  582.52   74.45
 -15   7   0  648.16   63.89
  15  -8   0    8.04   18.22
  15   8   0    0.69   13.68
  15  -8   0   -1.21   18.06
 -15  -8   0    5.15   21.93
 -15   8   0  -14.06   17.69
  15  -9   0  315.62   26.86
  15   9   0  314.02   49.31
  15  -9   0  329.10   27.54
 -15  -9   0  315.90   33.03
 -15   9   0  342.41   25.30
  15 -10   0  145.24   27.02
  15  10   0  133.65   20.28
  15 -10   0  143.11   17.02
 -15 -10   0  165.65   34.82
 -15  10   0  144.37   15.94
  15 -11   0   49.41   21.31
  15  11   0   71.60   25.05
  15 -11   0   56.13   20.99
 -15 -11   0   98.19   27.66
 -15  11   0   68.88   19.06
 -15  12   0  104.27   16.04
  15 -12   0   80.54   14.30
  15  12   0   89.17   15.80
  15 -12   0  115.15   22.62
 -15 -12   0   98.85   19.01
 -15  12   0  115.04   21.15
  15  13   0   23.36   12.37
  15 -13   0   15.27   11.09
  15  13   0    6.24   21.15
  15 -13   0   17.82   10.94
 -15 -13   0   24.74   14.90
 -15  13   0   29.90    9.78
  15 -14   0   94.59   16.86
  15 -14   0  105.35   23.33
  15  14   0   91.96   16.61
  15 -14   0  103.03   14.33
 -15 -14   0   90.19   30.82
 -15  14   0  113.71   20.56
  15 -15   0  228.73   37.45
  15  15   0  115.99   38.11
 -15 -15   0  180.99   38.51
  15 -15   0  263.24   25.42
 -15  15   0  221.40   24.32
  15 -15   0  214.79   31.86
  15  15   0  215.96   36.88
  15 -15   0  223.68   33.00
 -15 -15   0  241.60   43.23
 -15  15   0  210.28   28.47
  15 -16   0   96.83   23.33
  15  16   0    9.82   14.21
 -15 -16   0   79.63   15.49
  15 -16   0   82.58   24.58
  15 -16   0   12.42   11.66
  15  16   0   24.55   13.18
  15 -16   0   34.85   20.15
 -15 -16   0   39.56   25.80
 -15  16   0   11.44   16.63
  15 -17   0  206.10   21.75
  15  17   0   88.19   35.01
 -15 -17   0  131.60   37.23
  15 -17   0  195.35   22.58
  15 -17   0  197.94   28.78
  15  17   0  159.94   34.34
  15 -17   0  225.99   31.34
 -15 -17   0  207.17   25.24
 -15  17   0  168.92   15.67
  15 -18   0   33.02   21.72
  15  18   0    8.88   13.12
 -15 -18   0  -30.75   14.48
  15 -18   0   -1.80   22.74
  15 -18   0   22.55   17.16
  15  18   0   13.74   11.96
  15 -18   0   25.40   10.96
 -15 -18   0  -15.67   15.10
 -15  18   0    8.25    8.75
  15 -19   0   46.73   15.39
 -15 -19   0   43.49   16.51
  15 -19   0   59.38   26.21
  15 -19   0   69.09   19.72
  15  19   0   68.29   24.93
  15 -19   0   43.11   12.71
 -15 -19   0   37.19   17.41
  15 -20   0   93.39   17.50
  15  20   0   56.72   29.15
 -15 -20   0  113.24   31.63
  15 -20   0   82.43   18.81
  15 -20   0   93.93   13.74
  15  20   0   94.98   16.83
  15 -20   0   85.27   14.59
 -15 -20   0   95.40   32.83
  15 -21   0   39.07   25.29
  15  21   0   25.14   15.05
 -15 -21   0   47.64   26.49
  15 -21   0   14.74   15.82
  15 -21   0   22.89   18.16
  15  21   0   17.63   23.17
  15 -21   0   48.90   18.75
 -15 -21   0   29.04   26.41
  15 -22   0  141.07   20.81
  15  22   0   61.06   34.32
 -15 -22   0  110.65   21.31
  15 -22   0  147.26   35.08
  15 -22   0  143.02   24.58
  15  22   0  134.27   19.63
  15 -22   0   90.93   24.98
 -15 -22   0  109.54   36.04
  15 -23   0  125.95   32.46
  15  23   0   59.62   34.96
 -15 -23   0  113.67   21.43
  15 -23   0  121.90   35.24
  15 -23   0  120.31   24.43
  15  23   0  106.46   30.22
  15 -23   0  106.60   27.17
 -15 -23   0   98.06   34.62
  15 -24   0    1.25   14.06
  15  24   0   -8.56   14.93
 -15 -24   0   -7.17   25.26
  15 -24   0  -10.62   15.35
  15 -24   0    3.24   10.22
  15  24   0   12.81   12.49
  15 -24   0   28.13   18.53
 -15 -24   0  -40.04   24.02
  15 -25   0  122.41   34.29
  15  25   0   51.41   34.43
 -15 -25   0   97.70   35.18
  15 -25   0  117.86   22.56
  15 -25   0  135.95   24.52
  15  25   0  156.54   34.01
  15 -25   0   75.52   27.38
 -15 -25   0  126.61   34.85
  15 -26   0   25.04   26.63
  15  26   0   19.26   16.19
 -15 -26   0    3.45   16.38
  15 -26   0   33.98   27.72
  15 -26   0   15.71   18.09
  15  26   0   25.33   15.17
  15 -26   0   21.05   19.44
 -15 -26   0   20.35   26.13
  15 -27   0   10.63   15.70
  15 -27   0    8.51   15.73
 -15 -27   0   12.40   16.20
  15 -27   0   19.50   10.60
  15 -27   0   12.64   12.09
  15  27   0   -4.12   24.11
  15 -27   0    2.80   16.77
 -15 -27   0   -0.09   26.49
 -15 -28   0   27.69   19.13
  15 -28   0   40.66   11.78
  15 -28   0   42.68   13.33
  15  28   0   71.60   16.51
  15 -28   0   26.85   18.64
 -15 -28   0   81.46   29.76
  15 -29   0   33.39   17.13
 -15 -29   0   20.19   28.42
  16   0   0  151.75   19.87
 -16   0   0  188.60   32.53
  16   1   0  127.66   30.50
  16  -1   0  119.63   29.32
 -16  -1   0  133.27   28.47
 -16   1   0  129.09   28.42
  16  -2   0  171.04   20.69
  16   2   0  121.96   30.90
  16  -2   0  120.75   19.28
 -16  -2   0  110.26   30.88
 -16   2   0  108.38   29.09
  16  -3   0  485.42   70.15
  16   3   0  541.49   46.14
  16  -3   0  571.62   66.41
 -16  -3   0  539.19   45.11
 -16   3   0  549.59   42.09
  16  -4   0   87.57   15.67
  16   4   0   45.99   26.19
  16  -4   0   47.63   24.74
 -16  -4   0   29.09   26.48
 -16   4   0   38.39   23.15
  16  -5   0  516.76   65.77
  16   5   0  513.34   43.05
  16  -5   0  534.12   42.61
 -16  -5   0  493.47   45.11
 -16   5   0  541.44   40.75
  16  -6   0   19.68   13.73
  16   6   0   45.24   23.45
  16  -6   0   33.96   21.38
 -16  -6   0   21.72   24.58
 -16   6   0   52.25   20.87
  16  -7   0   24.14   12.14
  16   7   0   25.95   22.09
  16  -7   0    3.77   19.57
 -16  -7   0    2.14   23.09
 -16   7   0    2.86   11.34
  16  -8   0  205.83   35.91
  16   8   0  219.48   25.40
  16  -8   0  227.50   22.74
 -16  -8   0  246.73   26.48
 -16   8   0  229.72   33.40
  16  -9   0   32.64   11.91
  16   9   0  -24.20   21.96
  16  -9   0   19.13   12.02
 -16  -9   0   19.71   24.17
 -16   9   0   24.26   18.84
  16 -10   0   57.10   14.18
  16  10   0   43.64   15.96
  16 -10   0   62.53   22.52
 -16 -10   0   59.93   28.63
 -16  10   0   75.05   12.93
  16 -11   0  245.02   39.03
  16  11   0  260.04   43.71
  16 -11   0  280.01   38.04
 -16 -11   0  263.49   30.41
 -16  11   0  264.51   34.59
  16 -12   0    0.88   11.35
  16  12   0    4.99   13.77
  16 -12   0    6.05   11.19
 -16 -12   0   22.77   15.36
 -16  12   0   15.26   17.22
  16  13   0  112.99   21.72
  16 -13   0  178.11   20.19
  16  13   0  182.72   35.76
  16 -13   0  172.87   19.22
 -16 -13   0  204.77   40.31
 -16  13   0  207.32   17.83
  16 -14   0   98.97   17.95
  16 -14   0   88.75   25.43
  16  14   0  102.24   17.97
  16 -14   0  105.11   25.67
 -16 -14   0  107.11   34.09
 -16  14   0  100.43   22.15
  16 -15   0  136.99   29.97
  16  15   0   23.73   30.13
  16 -15   0  120.91   19.07
 -16 -15   0  111.24   32.49
 -16  15   0  129.13   18.91
  16 -15   0  122.03   25.83
  16  15   0   64.65   30.49
  16 -15   0  114.09   26.11
 -16 -15   0  106.05   35.02
 -16  15   0   96.26   22.56
  16 -16   0   49.26   14.89
  16  16   0   16.16   14.73
 -16 -16   0   52.92   16.10
  16 -16   0   39.20   26.55
  16 -16   0   61.09   12.81
  16  16   0   29.01   15.11
  16 -16   0   11.03   20.90
 -16 -16   0   15.30   17.30
 -16  16   0   32.15   18.10
  16 -17   0   78.29   15.49
 -16 -17   0   31.07   28.26
  16 -17   0   55.91   17.04
  16 -17   0   50.18   20.56
  16  17   0   62.86   25.63
  16 -17   0   39.01   21.66
 -16 -17   0   35.17   17.91
 -16  17   0   31.38   11.00
  16 -18   0  112.50   29.45
  16  18   0   55.12   17.58
 -16 -18   0   83.27   19.23
  16 -18   0  161.35   32.05
  16 -18   0   53.33   23.02
  16  18   0   58.01   17.97
  16 -18   0   94.93   14.57
 -16 -18   0   69.79   20.01
 -16  18   0   59.32   19.20
  16 -19   0  114.46   20.10
  16  19   0   73.42   32.27
 -16 -19   0  123.37   21.31
  16 -19   0  122.74   34.90
  16 -19   0  108.89   15.96
  16  19   0  132.00   33.24
  16 -19   0  111.46   15.24
 -16 -19   0  132.12   36.36
  16 -20   0   28.50   23.42
 -16 -20   0   -3.61   25.55
  16 -20   0   39.34   15.95
  16 -20   0  -23.05   17.64
  16  20   0   17.36   13.61
  16 -20   0   -5.27   10.35
 -16 -20   0   -2.02   26.82
  16 -21   0  112.09   32.87
  16  21   0  104.80   20.25
 -16 -21   0  112.64   35.68
  16 -21   0  117.42   21.87
  16 -21   0  115.73   25.27
  16  21   0  131.72   31.88
  16 -21   0   95.60   23.55
 -16 -21   0  112.86   35.40
  16 -22   0  -23.45   14.45
  16  22   0    4.76   25.18
 -16 -22   0   26.88   15.51
  16 -22   0   -0.90   25.73
  16 -22   0  -16.47   18.31
  16  22   0  -12.62   13.87
  16 -22   0   15.49   16.11
 -16 -22   0   11.22   25.38
  16 -23   0   25.51   26.36
  16  23   0    9.91   16.66
 -16 -23   0   33.95   17.29
  16 -23   0   16.04   27.97
  16 -23   0   27.10   11.93
  16  23   0   26.57   25.39
  16 -23   0   -1.27   20.47
 -16 -23   0   37.04   27.56
  16 -24   0   60.63   17.70
  16  24   0   33.03   29.71
 -16 -24   0   46.20   32.16
  16 -24   0   62.78   18.66
  16 -24   0   55.29   21.30
  16  24   0   44.98   16.61
  16 -24   0   47.89   22.08
 -16 -24   0   36.38   30.24
  16 -25   0   16.21   25.60
 -16 -25   0  -16.39   26.60
  16 -25   0    0.22   17.66
  16  25   0   30.63   23.70
  16 -25   0    3.98   18.88
 -16 -25   0    0.97   26.57
  16 -26   0    5.21   10.62
  16 -26   0   18.98   16.60
 -16 -26   0  -21.35   26.86
  16 -27   0   40.41   11.83
  16 -27   0   57.69   14.64
  16 -27   0   34.70   18.82
 -16 -27   0   67.61   30.72
  17   0   0  -27.17   22.42
 -17   0   0    1.52   22.44
  17   1   0  460.03   60.84
  17  -1   0  430.81   38.88
 -17  -1   0  466.33   62.28
 -17   1   0  453.90   60.94
  17  -2   0   33.58   26.38
  17   2   0   51.25   15.66
  17  -2   0   59.88   23.81
 -17  -2   0   40.12   15.39
 -17   2   0   69.65   24.36
  17  -3   0   45.96   15.66
  17   3   0   49.15   24.80
  17  -3   0   23.55   22.89
 -17  -3   0    9.44   25.01
 -17   3   0   53.25   23.09
  17  -4   0  148.42   39.34
  17   4   0  234.30   25.39
  17  -4   0  211.07   22.37
 -17  -4   0  216.55   25.02
 -17   4   0  183.25   36.70
  17  -5   0   42.00   15.26
  17   5   0   55.15   26.51
  17  -5   0   25.29   22.03
 -17  -5   0   65.26   26.36
 -17   5   0   38.82   23.37
  17  -6   0   41.50   23.28
  17   6   0   27.16   24.49
  17  -6   0   15.99   21.56
 -17  -6   0   38.03   26.61
 -17   6   0   26.57   12.84
  17  -7   0  181.84   24.08
  17   7   0  211.46   25.94
  17  -7   0  211.78   22.58
 -17  -7   0  251.06   26.85
 -17   7   0  238.51   36.33
  17  -8   0  -12.19   21.58
  17   8   0    7.29   22.24
  17  -8   0   20.59   12.03
 -17  -8   0   -4.36   24.12
 -17   8   0   -5.79   11.55
  17  -9   0  282.21   45.17
  17   9   0  256.82   30.49
  17  -9   0  286.13   41.61
 -17  -9   0  312.63   52.24
 -17   9   0  324.96   40.32
  17 -10   0   42.77   13.58
  17  10   0   -4.46   26.04
  17 -10   0   15.21   21.77
 -17 -10   0   29.40   16.52
 -17  10   0   39.54   20.52
  17 -11   0   62.95   24.73
  17  11   0   76.19   17.85
  17 -11   0   74.96   14.92
 -17 -11   0   64.98   19.10
 -17  11   0   64.21   13.86
  17 -12   0   79.78   24.73
  17  12   0   43.14   29.38
  17 -12   0   68.32   14.17
 -17 -12   0   62.95   31.22
 -17  12   0   52.21   20.96
  17  13   0    3.56   14.83
  17 -13   0   21.71   13.00
  17  13   0   38.10   24.42
  17 -13   0   28.35   20.03
 -17 -13   0   14.23   28.03
 -17  13   0   30.68   18.38
  17 -14   0  124.90   18.95
  17 -14   0   55.17   27.14
  17  14   0   82.34   19.73
  17 -14   0   75.98   26.86
 -17 -14   0  124.57   21.91
 -17  14   0   82.61   14.51
  17 -15   0  316.04   46.92
 -17 -15   0  245.48   33.02
 -17  15   0  291.10   31.31
  17 -15   0  277.66   41.50
  17  15   0  233.75   50.03
  17 -15   0  251.83   42.71
 -17 -15   0  310.32   35.29
 -17  15   0  239.25   36.20
  17 -16   0   36.10   14.64
  17  16   0  -22.99   14.80
  17 -16   0  -17.02   12.15
  17  16   0    3.06   14.99
  17 -16   0   -6.80   19.66
 -17 -16   0    4.67   16.47
 -17  16   0    7.48   16.60
  17 -17   0  117.17   20.32
  17  17   0   47.63   35.04
 -17 -17   0   97.29   36.20
  17 -17   0  138.03   22.21
  17 -17   0  123.83   28.23
  17  17   0  113.15   35.21
  17 -17   0  130.56   18.29
 -17 -17   0  146.38   37.82
 -17  17   0  130.16   15.49
  17 -18   0   21.34   24.24
  17  18   0  -13.28   15.30
  17 -18   0   37.98   25.51
 -17 -18   0  -12.44   15.68
  17 -18   0    9.13   19.78
  17  18   0   -0.10   14.83
  17 -18   0   23.84   11.06
 -17 -18   0   50.21   26.26
 -17  18   0   -0.52   16.97
  17 -19   0   35.30   14.92
  17  19   0  -23.39   26.36
 -17 -19   0   28.41   15.96
  17 -19   0   18.51   27.92
  17 -19   0    2.89   12.18
  17  19   0   37.44   25.74
  17 -19   0   19.00   11.25
 -17 -19   0   42.37   27.81
  17 -20   0   33.61   25.45
  17  20   0   -4.23   26.83
 -17 -20   0   34.49   28.53
  17 -20   0   24.06   17.33
  17 -20   0   20.90   19.78
  17  20   0   21.24   15.83
  17 -20   0   26.47   18.57
 -17 -20   0   24.99   28.32
  17 -21   0   26.69   15.66
  17  21   0   18.56   16.66
 -17 -21   0    6.86   28.31
  17 -21   0   29.79   17.48
  17 -21   0   22.24   20.96
  17  21   0    3.99   25.92
  17 -21   0   29.23   18.11
 -17 -21   0   25.86   28.85
  17 -22   0   27.45   26.29
 -17 -22   0   -9.04   16.69
  17 -22   0   29.10   28.81
  17 -22   0   11.35   12.39
  17  22   0   19.53   15.63
  17 -22   0   27.22   20.68
 -17 -22   0    8.16   17.20
  17 -23   0   14.96   29.93
 -17 -23   0   23.62   18.75
  17 -23   0   45.23   12.55
  17 -23   0   21.16   22.58
 -17 -23   0   60.03   19.03
  17 -24   0  -10.54   19.48
 -17 -24   0   15.05   16.57
  17 -25   0   62.99   20.53
  17 -25   0   21.19   18.17
  18   0   0  178.48   28.37
  18   0   0  231.62   25.24
 -18   0   0  257.58   42.44
  18  -1   0   10.54   30.90
  18   1   0   98.56   28.23
  18  -1   0   64.90   27.08
 -18  -1   0   70.47   17.47
 -18   1   0   77.50   27.67
  18  -2   0   77.73   17.79
  18   2   0   21.25   26.88
  18  -2   0   18.69   25.29
 -18  -2   0   43.33   27.33
 -18   2   0   29.99   25.35
  18  -3   0  249.81   50.78
  18   3   0  286.79   31.87
  18  -3   0  284.42   28.42
 -18  -3   0  292.19   31.55
 -18   3   0  308.85   46.66
  18  -4   0   52.03   16.45
  18   4   0   40.80   26.29
  18  -4   0    6.13   22.72
 -18  -4   0   27.16   25.99
 -18   4   0    5.71   24.04
  18  -5   0  233.18   49.18
  18   5   0  281.22   50.85
  18  -5   0  269.41   42.89
 -18  -5   0  280.28   51.18
 -18   5   0  273.62   43.06
  18  -6   0   54.54   15.95
  18   6   0   54.68   17.85
  18  -6   0   46.38   14.65
 -18  -6   0   62.50   18.01
 -18   6   0   37.05   24.64
  18  -7   0   25.52   25.52
  18   7   0   47.25   27.47
  18  -7   0   45.23   14.30
 -18  -7   0   18.37   29.13
 -18   7   0   37.89   22.67
  18  -8   0    0.53   14.15
  18   8   0   29.38   15.17
  18  -8   0   32.49   21.34
 -18  -8   0   30.71   27.48
 -18   8   0   -5.24   21.12
  18  -9   0    3.09   23.36
  18   9   0   37.73   26.92
  18  -9   0   -5.15   22.56
 -18  -9   0   26.33   16.27
 -18   9   0   33.30   12.77
  18 -10   0    6.08   25.01
  18  10   0   19.47   28.19
  18 -10   0   33.71   14.20
 -18 -10   0   59.50   18.01
 -18  10   0   39.50   21.59
  18 -11   0  220.21   26.08
  18  11   0  211.56   30.60
  18 -11   0  227.20   25.57
 -18 -11   0  283.75   51.46
 -18  11   0  256.69   23.71
  18 -12   0    1.33   21.86
  18  12   0   -8.84   25.91
  18 -12   0   13.00   20.38
 -18 -12   0    6.98   27.86
 -18  12   0   -1.56   18.81
  18 -13   0  131.09   23.11
  18  13   0  180.29   27.30
  18 -13   0  198.47   36.30
 -18 -13   0  213.39   28.03
 -18  13   0  190.00   31.33
  18 -14   0   18.19   21.72
  18  14   0    9.87   25.99
  18 -14   0  -10.88   21.27
 -18 -14   0    6.66   17.19
 -18  14   0   10.91   11.13
  18 -15   0   88.09   27.94
 -18  15   0   66.80   18.16
  18 -15   0   43.83   24.79
  18  15   0   40.10   18.03
  18 -15   0   72.52   24.83
 -18 -15   0   38.97   32.21
 -18  15   0   21.72   21.08
  18 -16   0   70.69   27.54
  18  16   0   21.35   17.41
  18 -16   0   94.73   28.97
 -18 -16   0   76.45   30.47
  18 -16   0   45.20   14.95
  18  16   0   46.79   30.29
  18 -16   0   26.98   14.51
 -18 -16   0   35.26   30.77
 -18  16   0   37.28   21.75
  18 -17   0   18.22   14.92
  18  17   0  -43.02   26.49
  18 -17   0   20.84   15.71
 -18 -17   0   24.54   28.59
  18 -17   0   -1.35   20.63
  18  17   0   27.92   25.88
  18 -17   0   -7.29   12.53
 -18 -17   0   26.44   28.39
 -18  17   0    5.07   10.97
  18 -18   0   78.11   27.33
  18  18   0   31.75   16.89
  18 -18   0   34.20   28.92
 -18 -18   0   32.02   19.13
  18 -18   0    9.59   21.69
  18  18   0   -2.37   16.64
  18 -18   0   27.14   12.28
 -18 -18   0   48.32   30.75
 -18  18   0   12.80   11.56
  18 -19   0  125.92   20.75
 -18 -19   0   92.61   23.52
  18 -19   0   76.97   17.78
  18  19   0   61.61   33.84
  18 -19   0   51.27   25.33
 -18 -19   0  134.03   23.36
  18 -20   0   78.39   28.39
 -18 -20   0   46.86   32.02
  18 -20   0    0.66   21.24
  18 -20   0   10.09   19.44
 -18 -20   0   20.68   18.44
  18 -21   0   60.78   24.54
  18 -21   0   42.37   22.81
 -18 -21   0   91.13   22.28
  18 -22   0   11.10   12.14
  18 -22   0    8.11   17.35
  19   0   0    9.88   28.22
  19   0   0   -7.53   23.73
 -19   0   0  -11.53   14.52
  19   1   0  110.57   27.04
  19  -1   0  118.22   25.96
  19   1   0  194.20   24.20
  19  -1   0  184.58   23.99
 -19  -1   0  227.10   41.34
 -19   1   0  210.69   39.00
  19  -2   0   -4.12   25.85
  19   2   0   15.17   15.01
  19  -2   0    9.44   13.70
 -19  -2   0  -14.54   14.62
 -19   2   0   -0.19   22.90
  19  -3   0   10.01   29.15
  19   3   0   37.28   28.59
  19  -3   0   47.76   24.96
 -19  -3   0   46.33   28.13
 -19   3   0   40.93   15.96
  19  -4   0   -6.67   28.35
  19   4   0   56.01   17.39
  19  -4   0   26.41   24.90
 -19  -4   0   39.16   29.07
 -19   4   0   55.83   24.82
  19  -5   0   19.72   16.23
  19   5   0   43.09   17.50
  19  -5   0   25.66   14.23
 -19  -5   0   32.11   17.58
 -19   5   0   34.93   14.70
  19  -6   0   30.34   26.95
  19   6   0   35.42   27.75
  19  -6   0   27.67   14.08
 -19  -6   0   28.35   28.48
 -19   6   0   27.63   23.36
  19  -7   0  154.01   25.04
  19   7   0  190.65   25.91
  19  -7   0  158.17   36.76
 -19  -7   0  191.94   45.79
 -19   7   0  194.76   22.90
  19  -8   0   52.15   25.40
  19   8   0   24.77   27.47
  19  -8   0    9.97   22.95
 -19  -8   0    6.16   17.61
 -19   8   0   -3.67   22.43
  19  -9   0  160.23   26.26
  19   9   0  233.06   45.61
  19  -9   0  223.53   24.27
 -19  -9   0  175.86   30.37
 -19   9   0  205.11   37.16
  19 -10   0   34.68   23.78
  19  10   0  -10.85   16.82
  19 -10   0   10.96   13.34
 -19 -10   0   43.52   27.69
 -19  10   0   21.80   13.00
  19 -11   0   17.05   14.79
  19  11   0   25.66   29.12
  19 -11   0   45.20   22.53
 -19 -11   0   37.69   30.60
 -19  11   0   24.02   21.72
  19 -12   0   46.54   26.41
  19  12   0   47.07   19.50
  19 -12   0   19.44   23.99
 -19 -12   0   41.41   19.84
 -19  12   0   62.47   13.99
  19 -13   0   -0.07   24.42
  19  13   0    9.35   29.76
  19 -13   0   34.09   22.97
 -19 -13   0   32.12   19.07
 -19  13   0   36.02   20.46
  19 -14   0   17.23   14.99
  19  14   0   19.84   28.54
  19 -14   0   20.75   22.08
 -19 -14   0   34.17   30.87
 -19  14   0   17.13   20.40
  19 -15   0  137.72   32.92
  19  15   0  118.70   23.81
  19 -15   0  121.58   18.09
 -19 -15   0  120.72   42.36
 -19  15   0   98.16   17.57
  19 -16   0    5.07   23.33
  19 -16   0    3.96   12.25
 -19 -16   0  -15.08   30.47
 -19  16   0    6.35   17.86
  19 -17   0  117.92   21.63
 -19 -17   0  101.46   40.10
  19 -17   0   96.64   18.82
  19 -17   0   87.48   17.17
 -19 -17   0  118.57   24.21
 -19  17   0   90.91   24.55
  19 -18   0    7.29   23.11
  19 -18   0   10.44   20.21
 -19  18   0   18.88   11.05
  19 -19   0   27.48   14.51
  19 -19   0   20.19   20.60
  20   0   0   11.75   16.80
  20   0   0   12.47   15.32
 -20   0   0  -14.12   25.24
  20   1   0   46.32   30.21
  20  -1   0   -4.33   29.84
  20  -1   0   69.38   26.70
  20   1   0   12.70   27.44
 -20  -1   0   15.27   16.69
 -20   1   0   34.09   16.29
  20   2   0   13.80   18.67
  20  -2   0   46.57   18.51
  20   2   0   31.97   28.28
  20  -2   0   33.71   26.91
 -20  -2   0   57.45   28.37
 -20   2   0   35.39   27.48
  20  -3   0  126.61   41.96
  20   3   0  153.34   25.32
  20  -3   0  133.55   37.19
 -20  -3   0  164.02   40.16
 -20   3   0  157.63   36.95
  20  -4   0   11.96   27.81
  20   4   0   21.65   28.70
  20  -4   0    9.99   14.59
 -20  -4   0   17.83   16.88
 -20   4   0   27.86   15.26
  20  -5   0   70.47   39.13
  20   5   0  137.78   39.96
  20  -5   0  148.73   34.62
 -20  -5   0  154.14   40.91
 -20   5   0  176.23   34.80
  20  -6   0    8.94   26.39
  20   6   0   15.86   17.23
  20  -6   0   -8.51   24.64
 -20  -6   0    3.02   30.09
 -20   6   0   36.89   14.45
  20  -7   0   62.55   30.68
  20   7   0   71.80   32.86
  20  -7   0   37.19   27.17
 -20  -7   0   49.32   20.43
 -20   7   0   57.50   26.57
  20  -8   0   18.78   16.19
  20   8   0    9.69   30.26
  20  -8   0   45.73   14.98
 -20  -8   0   57.10   31.59
 -20   8   0   36.44   15.18
  20  -9   0   19.25   25.95
  20   9   0   16.55   17.82
  20  -9   0   26.70   14.11
 -20  -9   0   34.05   32.11
 -20   9   0    0.53   22.95
  20 -10   0    8.54   14.98
  20 -10   0   -4.95   21.94
 -20 -10   0   -2.05   29.85
 -20  10   0   21.12   22.21
  20 -11   0  121.96   36.54
  20 -11   0  139.19   33.37
 -20 -11   0  142.19   27.50
 -20  11   0  126.29   32.50
  20 -12   0   20.41   15.54
  20 -12   0   -0.85   22.99
 -20 -12   0   13.09   18.42
 -20  12   0   12.40   22.37
  20 -13   0  183.05   40.60
  20 -13   0  201.83   37.58
 -20  13   0  184.39   22.70
  20 -14   0   -2.71   24.71
  20 -14   0   -6.49   12.86
 -20  14   0   -7.89   20.63
  20 -15   0    5.61   15.17
  20 -15   0   17.14   12.92
 -20  15   0    8.84   12.56
  21   0   0   14.34   30.66
 -21   0   0    1.41   16.14
  21   1   0  122.25   26.72
  21  -1   0   70.37   26.64
 -21  -1   0  168.67   40.03
 -21   1   0  170.07   38.07
  21   2   0   44.20   32.47
  21  -2   0   37.95   31.50
 -21  -2   0   52.86   29.75
 -21   2   0    9.07   16.30
  21   3   0   19.35   33.68
  21  -3   0   36.48   30.57
 -21  -3   0   29.94   18.35
 -21   3   0   25.35   27.64
  21   4   0   -9.38   19.23
  21  -4   0  -10.04   27.58
 -21  -4   0   12.53   27.85
 -21   4   0   35.77   24.80
  21  -5   0   35.11   30.56
 -21  -5   0   63.09   32.47
 -21   5   0   33.64   16.51
  21  -6   0   -9.78   17.10
 -21   6   0  -37.57   25.39
  21  -7   0   54.77   34.18
 -21   7   0   92.12   19.19
  21  -8   0  -13.42   26.85
 -21   8   0   -2.03   23.12
  21  -9   0   71.50   34.85
 -21   9   0  101.41   19.29
 -21  10   0   -9.04   23.23
   0   0  -1   69.91    3.53
   0   0   1   72.43    3.68
   0   0  -1   65.33    2.33
   0   1   1 1284.75   43.74
   0  -1  -1 1244.60   43.17
   0  -1  -1 1334.43   50.53
   0   1  -1 1275.96   48.10
   0   1   1 1299.64   48.63
   0  -1  -1 1254.00   47.72
   0   2   1    2.14    1.72
   0   2   1    2.34    1.72
   0   2  -1    0.49    1.18
   0  -2  -1   -0.01    1.78
   0  -2   1    2.44    1.27
   0  -2  -1    1.63    1.59
   0   2   1    1.50    1.50
   0   2  -1    2.11    2.06
   0   2   1    0.38    2.11
   0  -2  -1    5.21    2.12
   0   2  -1    3.81    2.06
   0   3   1  586.49   16.41
   0   3   1  582.97   13.92
   0   3  -1  558.58   14.34
   0  -3  -1  585.86   13.90
   0  -3   1  592.94   15.18
   0   3   1  571.82   13.34
   0   3  -1  581.13   16.73
   0   3   1  556.99   16.02
   0  -3  -1  547.05   15.92
   0   3  -1  586.30   14.99
   0   4   1 1141.72   40.28
   0   4   1 1154.30   46.27
   0   4  -1 1083.35   40.87
   0  -4  -1 1141.07   40.31
   0  -4   1 1127.61   42.80
   0   4  -1 1133.26   52.52
   0   4   1 1082.73   50.59
   0  -4  -1 1071.45   49.47
   0   4  -1 1127.77   44.82
   0  -4   1 1163.59   37.97
   0   5  -1  405.20   12.58
   0   5   1  420.79   14.48
   0  -5  -1  426.33   10.85
   0  -5   1  409.79   13.05
   0   5  -1  421.53   17.54
   0   5   1  411.35   16.97
   0  -5  -1  391.82   11.84
   0   5  -1  426.77   11.25
   0  -5   1  379.63    9.68
   0   6   1  108.78    4.20
   0   6   1  109.01    6.80
   0   6  -1  102.64    3.64
   0  -6  -1  107.94    6.75
   0  -6   1  116.30    6.13
   0   6  -1  110.88    8.37
   0   6   1  107.78    4.82
   0  -6  -1   96.74    4.79
   0   6  -1  111.41    3.37
   0  -6   1  117.25    5.23
   0   7   1 1677.92   82.16
   0   7   1 1713.76   94.23
   0   7  -1 1619.09   77.20
   0  -7  -1 1709.83   93.81
   0  -7   1 1680.38   89.97
   0   7  -1 1679.51   85.61
   0   7   1 1647.03   82.40
   0  -7  -1 1548.12   90.01
   0   7  -1 1598.26   70.09
   0  -7   1 1470.49   79.57
   0   8   1  342.90   10.43
   0   8   1  343.36   14.95
   0   8  -1  330.18   13.39
   0  -8  -1  334.65   14.37
   0  -8   1  328.41   13.42
   0   8  -1  335.37   11.40
   0   8   1  326.45   10.60
   0  -8  -1  303.77   10.15
   0   8  -1  340.56    8.31
   0  -8   1  331.03   11.19
   0   9   1  263.59    8.60
   0   9  -1  255.08    7.97
   0   9   1  262.33    8.67
   0   9  -1  246.16   11.33
   0  -9  -1  253.71    8.41
   0  -9   1  258.66   11.47
   0   9  -1  258.48    9.29
   0   9   1  254.03    8.50
   0  -9  -1  246.27   12.68
   0   9  -1  265.18    7.05
   0  10  -1  872.15   32.50
   0  10   1  886.39   42.02
   0  10   1  900.78   34.12
   0  10  -1  881.72   40.25
   0 -10  -1  870.17   33.30
   0 -10   1  861.53   32.08
   0  10  -1  859.57   43.33
   0  10   1  853.43   32.47
   0  10  -1  890.72   29.73
   0 -10  -1  819.66   31.84
   0 -10   1  883.77   29.68
   0  11   1  774.71   36.94
   0  11  -1  754.22   34.86
   0  11   1  774.24   29.13
   0  11  -1  751.72   28.13
   0 -11  -1  750.57   35.96
   0 -11   1  747.51   27.48
   0  11  -1  755.40   37.97
   0  11   1  760.50   27.70
   0  11  -1  783.88   26.07
   0 -11  -1  721.31   34.45
   0 -11   1  762.00   25.01
   0  12   1  264.59   14.61
   0  12  -1  264.83   13.58
   0  12   1  269.00   14.89
   0  12  -1  259.17    9.65
   0 -12  -1  261.03   13.81
   0 -12   1  251.25    9.31
   0  12  -1  265.18   15.27
   0  12   1  262.10   13.59
   0  12  -1  272.80    7.20
   0 -12  -1  243.61    8.81
   0 -12   1  279.87    8.44
   0  13   1  138.70    6.75
   0  13  -1  129.07   10.03
   0  13   1  134.73   10.85
   0  13  -1  134.89   10.03
   0 -13  -1  128.06   10.28
   0 -13   1  133.24    9.78
   0  13  -1  141.05   10.87
   0  13   1  149.41    9.69
   0  13  -1  146.36    6.26
   0 -13  -1  124.71    9.46
   0 -13   1  145.04    7.35
   0  14   1  125.95    6.85
   0  14  -1  123.48    6.51
   0  14  -1  118.98   10.03
   0  14   1  131.46   10.93
   0 -14  -1  123.61    6.60
   0 -14   1  120.06   10.31
   0  14  -1  131.60    7.03
   0  14   1  139.07    9.75
   0  14  -1  133.67    4.93
   0 -14  -1  121.94    6.10
   0 -14   1  136.51    5.74
   0  15  -1  229.09    9.60
   0  15   1  238.42   15.80
   0  15  -1  227.97    9.63
   0  15   1  246.32   10.65
   0 -15  -1  219.85   14.90
   0 -15   1  228.70    9.85
   0  15  -1  234.98   10.32
   0  15   1  237.14    9.16
   0  15  -1  234.51    7.44
   0 -15  -1  230.23   13.55
   0 -15   1  240.28    8.85
   0  16   1  821.17   46.89
   0  16  -1  771.79   43.61
   0  16   1  802.78   35.46
   0  16  -1  743.71   32.83
   0 -16  -1  759.54   44.01
   0 -16   1  777.30   33.51
   0  16  -1  770.01   44.17
   0  16   1  815.86   33.71
   0  16   1  797.20   32.59
   0  16  -1  776.48   28.17
   0 -16  -1  731.10   40.66
   0 -16   1  765.61   29.73
   0  17  -1  335.48   21.03
   0  17   1  364.09   22.49
   0  17   1  358.48   23.21
   0  17  -1  322.97   20.82
   0 -17  -1  326.80   21.90
   0 -17   1  343.84   21.25
   0  17  -1  315.18   20.52
   0  17   1  319.91   14.11
   0  17   1  355.55   19.71
   0  17  -1  353.50   11.56
   0 -17  -1  331.46   13.56
   0 -17   1  342.75   12.62
   0  18   1  101.59    7.82
   0  18  -1   76.64    7.28
   0  18   1   95.80   12.67
   0  18  -1   88.53   11.65
   0 -18  -1  103.48    7.48
   0 -18   1   92.19   11.63
   0  18  -1   87.05    6.98
   0  18   1  102.37    7.22
   0  18   1  101.40   10.24
   0  18  -1   94.51    5.38
   0 -18  -1   96.16    9.99
   0 -18   1   82.99    6.01
   0  19  -1   33.40    6.08
   0  19   1   29.88    6.75
   0  19   1   46.39    6.70
   0  19  -1   32.15    6.10
   0 -19  -1   38.54    6.41
   0 -19   1   39.75    9.99
   0  19   1   26.64    5.92
   0  19  -1   29.09    6.04
   0  19   1   49.88    8.69
   0  19  -1   45.52    4.40
   0 -19  -1   45.61    5.20
   0 -19   1   44.31    5.24
   0  20  -1  170.65   16.66
   0  20   1  192.92   18.25
   0  20  -1  165.05   11.00
   0  20   1  192.81   11.68
   0 -20  -1  181.78   17.29
   0 -20   1  172.68   10.63
   0  20  -1  146.44   15.67
   0  20   1  152.59   10.29
   0  20   1  196.33    9.53
   0  20  -1  193.71    8.04
   0 -20  -1  160.16   14.02
   0 -20   1  182.72    9.62
   0  21   1   77.32   13.59
   0  21  -1   60.29   12.43
   0 -21   1   64.54    7.54
   0 -21  -1   68.79   12.62
   0  21   1   50.97    7.16
   0  21  -1   63.52   11.63
   0 -21  -1   70.21    6.30
   0 -21   1   59.91    6.49
   0  22   1  144.36   10.87
   0  22  -1  122.89   10.15
   0 -22  -1  134.96   10.18
   0 -22   1  116.08   15.33
   0  22  -1  108.03    9.56
   0 -22  -1  124.31   12.89
   0 -22   1  119.13    7.94
   0  23  -1  141.19   11.22
   0  23   1  173.03   12.16
   0 -23  -1  147.61   11.24
   0 -23   1  131.16   16.76
   0  23  -1  130.88   10.38
   0  23   1  132.99   10.72
   0 -23  -1  149.69   13.98
   0  24   1   31.00   14.15
   0  24  -1   21.09   12.75
   0 -24  -1   31.28   12.75
   0 -24   1   27.66    7.14
   0  24   1   23.25    7.53
   0  24  -1   15.43   11.37
   0 -24  -1   24.57    9.32
   0 -24   1   18.45    5.91
   0  25  -1  219.85   23.34
   0  25   1  227.88   24.11
   0 -25  -1  227.11   23.64
   0 -25   1  233.03   14.73
   0  25   1  204.54   14.21
   0  25  -1  196.35   21.12
   0 -25  -1  218.22   17.17
   0 -25   1  179.04   12.09
   0  26  -1   27.76    8.56
   0  26   1   50.90    9.29
   0 -26  -1   52.33    8.63
   0 -26   1   42.12   14.12
   0  26   1   38.79    8.53
   0  26  -1   42.21    8.01
   0 -26  -1   30.28    6.23
   0 -26   1   45.51    6.60
   0  27   1    2.72    8.90
   0  27  -1    8.70    7.64
   0 -27  -1    5.54   13.46
   0 -27   1   30.41   13.24
   0  27   1   10.28    4.43
   0  27  -1    7.86   11.75
   0 -27  -1    6.44    8.82
   0 -27   1    4.48    5.82
   0  28   1   14.52   15.71
   0  28  -1   18.39   14.68
   0 -28  -1   28.07   15.36
   0 -28   1   31.96    8.47
   0  28   1   18.79    8.19
   0  28  -1   23.42   13.25
   0 -28  -1   11.27    5.52
   0 -28   1   24.32    6.42
   0  29   1   21.90   16.94
   0  29  -1    4.87   15.13
   0 -29   1    8.87    8.59
   0 -29  -1   16.95    9.03
   0  29   1   18.66    7.98
   0  29  -1   -1.27    7.91
   0 -29  -1   12.64    8.75
   0 -29   1   11.38    6.38
   0  30   1   15.04    9.71
   0  30  -1    7.00    9.22
   0 -30  -1    0.93    9.37
   0  30   1   20.32    8.22
   0  30  -1   13.67   13.64
   0 -30  -1    5.15    9.38
   0 -30   1    8.98    6.66
   0 -31  -1   17.33   17.78
   0  31   1    9.60    8.92
   0  31  -1   15.51   15.07
   0 -31  -1   23.09   10.10
   0 -31   1   34.23    6.49
   0 -32   1   18.26   10.06
   0  32   1   28.94    6.38
   0  32  -1   27.35    9.07
   0 -32  -1   17.63   10.43
   0 -32   1   22.21    6.63
   0  33   1   41.10   12.56
   0  33  -1   39.48   11.78
   0 -33  -1   38.09   12.58
   0 -33   1   33.92   18.56
   0  33   1   52.28   11.40
   0  33  -1   44.15   16.63
   0 -33  -1   42.43    7.10
   0  34   1    6.38   11.19
   0  34  -1    2.92   10.09
   0 -34  -1    5.94   11.13
   0  34   1   -3.52    6.16
   0  34  -1   -6.01   15.52
   0 -34  -1   -2.50    9.99
   0 -35   1   26.70   10.78
   0  35   1   28.81   11.18
   0  35  -1   37.89   10.28
   0 -35  -1    9.23    6.61
   0 -36   1   -6.66   10.15
   0  36   1    2.15    9.32
   0  36  -1   -6.01   16.60
   0 -36  -1   -7.28   10.54
   0  37  -1   15.29   12.16
   0  37   1   11.10   13.68
   0 -37  -1   11.37   12.90
   0  37   1   14.46    9.59
   0  37  -1   18.28   17.78
   0 -37  -1    7.58    6.51
   0  38   1   15.15   13.64
   0  38  -1    5.61   10.43
   0 -38  -1  -10.72   11.24
   0 -39   1   16.13   12.39
   0  39  -1   34.37   18.35
   0 -39  -1   26.29    7.39
   0 -39  -1   17.01    9.25
   0  40  -1   -0.68   17.58
   0 -40  -1  -19.01   12.78
   0 -40  -1   -7.25   12.24
   1   0   1   16.36    1.65
  -1   0  -1   16.61    3.15
   1   0  -1   12.84    2.67
  -1   0   1   18.23    3.77
  -1   0  -1   12.37    3.71
   1   0   1   12.96    3.98
   1   0   1   13.08    3.20
  -1   0  -1   13.05    2.99
   1   0  -1   12.47    2.30
  -1   0   1   15.38    2.36
   1   1   1  101.65    2.89
  -1  -1   1  106.89    5.32
   1  -1  -1   93.71    4.05
  -1   1  -1   96.58    3.92
   1   1   1   99.65    5.02
  -1   1  -1   94.37    5.66
   1   1   1   92.96    3.21
  -1   1  -1   88.57    3.56
  -1  -1   1   99.41    5.58
   1  -1  -1   90.37    3.55
   1  -1   1   91.31    3.03
  -1  -1  -1   99.56    3.14
   1   1  -1   86.67    2.99
   1  -1   1   92.58    4.58
  -1   1   1   95.43    3.56
  -1  -1  -1   99.50    5.20
   1  -1   1   93.56    5.80
   1  -1   1   91.71    3.64
  -1  -1  -1   89.69    3.09
   1   1  -1   91.60    3.37
  -1   2  -1  469.25   12.50
   1  -2  -1  452.44   12.70
   1   2   1  487.73   12.72
  -1  -2   1  472.87   12.39
   1  -2  -1  440.23   12.99
   1   2   1  466.86   14.83
  -1   2  -1  461.87   17.54
   1   2   1  455.17   12.47
  -1   2  -1  454.53   11.05
  -1  -2   1  480.51   12.36
  -1   2   1  476.77   13.37
   1  -2   1  486.46   11.81
   1   2  -1  521.41   12.74
  -1  -2  -1  521.38   13.53
   1  -2   1  505.06   12.89
   1  -2   1  488.58   17.83
   1  -2   1  491.49   11.52
  -1  -2  -1  494.14   12.97
   1   2  -1  525.77   17.42
  -1   3  -1 2902.20  205.58
   1  -3  -1 2567.56  180.43
   1   3   1 3204.70  219.57
  -1  -3   1 3223.46  228.28
   1  -3  -1 2973.30  215.92
  -1   3  -1 3099.29  240.51
   1   3   1 3063.20  220.37
  -1   3  -1 2938.07  197.50
  -1  -3   1 3116.25  232.61
  -1   3   1 2816.82  206.69
   1  -3   1 2900.40  204.56
   1   3  -1 3018.06  213.59
  -1  -3  -1 3037.90  219.41
   1  -3   1 2956.29  209.62
   1  -3   1 2884.23  210.75
   1  -3   1 2741.17  183.33
  -1  -3  -1 2893.49  208.53
  -1   4  -1  423.74   13.51
   1  -4  -1  425.46   11.28
   1   4   1  458.55   15.43
  -1  -4   1  461.87   14.86
  -1   4  -1  435.59   13.83
   1   4   1  432.35   18.75
  -1   4   1  492.77   15.98
   1  -4   1  503.12   14.51
   1   4  -1  516.80   15.08
  -1  -4  -1  506.77   12.55
   1  -4   1  481.21   14.33
  -1  -4  -1  473.84   13.86
   1   4  -1  466.07   19.87
  -1   5  -1  381.09   12.78
   1  -5  -1  384.24   14.05
   1  -5  -1  387.17   14.06
   1   5   1  401.71   10.65
  -1  -5   1  413.59   14.04
  -1   5  -1  386.20   16.94
   1  -5  -1  376.66   16.57
   1   5   1  404.55   17.38
  -1  -5   1  394.20   16.47
  -1   6   1  195.33    9.18
   1  -6   1  187.27    5.46
   1  -6   1  193.27    8.38
   1   6  -1  193.49    8.26
  -1  -6  -1  198.78    6.16
   1  -6   1  185.63    7.14
  -1  -6  -1  193.39   10.41
   1   6  -1  203.55    7.85
  -1   7  -1  144.30    7.75
   1  -7  -1  152.55    8.53
   1   7   1  162.30    5.71
  -1  -7   1  157.58    8.32
  -1   7  -1  150.38    9.57
   1  -7  -1  142.58    9.07
   1   7   1  158.72    6.23
  -1  -7   1  130.88    9.47
  -1   7   1  156.30    8.75
   1  -7   1  146.07    7.73
   1   7  -1  155.61    8.07
  -1  -7  -1  145.82    8.39
   1  -7   1  152.83    6.48
  -1  -7  -1  145.64    9.25
   1   7  -1  152.62    5.89
  -1   8  -1  302.56   13.34
   1  -8  -1  315.67   14.77
   1   8   1  350.91   15.83
  -1  -8   1  340.48   10.46
  -1   8  -1  311.46   10.88
   1   8   1  318.57   11.03
  -1  -8   1  333.39   18.45
  -1   8   1  365.36   15.15
   1  -8   1  371.82   10.35
   1   8  -1  395.58   15.39
  -1  -8  -1  368.81   11.08
  -1   8   1  371.96    9.48
  -1  -8  -1  335.54   10.96
   1   8  -1  350.84   10.22
   1  -8   1  339.10    6.21
  -1   9  -1  180.72    6.05
   1  -9  -1  183.36    6.82
   1   9   1  198.51    7.07
  -1  -9   1  197.88    6.67
  -1   9  -1  180.04    7.08
   1  -9  -1  174.23    6.58
   1   9   1  188.91   10.87
  -1  -9   1  167.19    8.09
  -1  10  -1   54.45    6.02
   1 -10  -1   58.25    6.92
   1  10   1   58.41    7.25
  -1 -10   1   59.56    6.70
  -1  10  -1   55.11    7.05
   1 -10  -1   45.55    6.57
   1  10   1   68.31    7.04
  -1 -10   1   47.82    5.02
  -1  10   1   47.53    4.06
   1 -10   1   46.10    3.84
   1  10  -1   43.14    3.93
  -1 -10  -1   45.92    6.72
  -1 -10  -1   40.72    6.80
   1  10  -1   49.15    3.51
   1 -10   1   46.19    2.87
  -1  11  -1 1444.75   83.28
   1 -11  -1 1500.39   76.74
   1  11   1 1588.80   81.43
  -1 -11   1 1535.78   88.78
  -1  11  -1 1506.02   90.82
   1 -11  -1 1421.08   84.26
   1  11   1 1538.74   77.54
  -1 -11   1 1564.90   79.56
  -1  11   1 1504.82   88.90
   1  11  -1 1525.65   89.17
   1 -11   1 1490.85   86.21
  -1 -11  -1 1455.68   87.98
  -1 -11  -1 1405.37   85.49
   1  11  -1 1532.22   71.74
   1 -11   1 1566.92   70.04
  -1  12  -1   44.58    6.85
   1  12   1   45.45    7.89
   1 -12  -1   44.40    7.64
  -1 -12   1   40.43    7.04
  -1  12  -1   43.49    7.61
   1  12   1   54.20    7.44
   1 -12  -1   42.71    4.15
  -1 -12   1   50.25    4.92
  -1  12   1   48.16    7.61
   1  12  -1   42.80    4.48
   1 -12   1   55.21    4.32
  -1 -12  -1   45.46    7.45
  -1  12   1   46.29    3.61
   1  12  -1   55.68    3.81
  -1 -12  -1   47.66    4.42
   1 -12   1   54.12    2.83
  -1  13   1  439.42   22.27
   1  13  -1  452.58   22.02
   1 -13   1  448.45   21.94
  -1 -13  -1  423.47   22.31
  -1  13   1  440.04   14.06
   1  13  -1  451.57   13.98
  -1 -13  -1  425.37   15.27
   1 -13   1  450.78   12.46
  -1  14  -1   34.27    7.14
   1  14   1   16.26    8.19
   1 -14  -1   34.57    8.06
  -1 -14   1   27.73    7.42
  -1  14  -1   37.29    7.63
   1  14   1   24.80    4.36
   1 -14  -1   24.24    6.83
  -1 -14   1   37.00    4.64
  -1  14   1   46.08    8.01
   1  14  -1   33.05    4.57
   1 -14   1   46.69    4.64
  -1 -14  -1   36.39    7.84
  -1  14   1   39.60    3.96
   1  14  -1   43.12    3.78
  -1 -14  -1   41.88    7.28
   1 -14   1   41.81    3.18
  -1  15  -1  240.75   15.05
   1  15   1  273.99   17.16
   1 -15  -1  267.57   11.24
  -1 -15   1  250.90   15.66
  -1  15  -1  253.31   15.43
   1  15   1  270.26   14.86
   1 -15  -1  254.40    9.72
  -1 -15   1  261.03   10.29
  -1  15   1  251.78   16.51
   1  15  -1  229.29   15.48
   1 -15   1  266.88   15.94
  -1 -15  -1  258.38   16.32
  -1  15   1  243.99    9.41
   1  15  -1  276.15    9.31
  -1 -15  -1  250.97   15.10
   1 -15   1  258.35    8.06
  -1  16  -1  102.46   10.77
   1  16   1  123.05    7.78
   1 -16  -1  110.38   12.14
  -1 -16   1  106.89   11.05
  -1  16  -1   98.44   10.85
   1  16   1  120.74   10.35
   1 -16  -1  114.93    9.75
  -1 -16   1  124.82    6.82
  -1  16   1  111.46   11.77
   1  16  -1  122.18   11.10
   1 -16   1  117.20   11.09
  -1 -16  -1  114.43   11.49
  -1  16   1  110.79    6.30
   1  16  -1  131.60    6.07
  -1 -16  -1  115.12    6.66
   1 -16   1  116.07    6.72
  -1  17  -1  133.89    7.53
   1  17   1  141.15   13.81
   1 -17  -1  152.75   12.80
  -1 -17   1  140.78   12.55
  -1  17  -1  121.72    7.64
   1  17   1  150.88    7.25
   1 -17  -1  127.44    6.83
  -1 -17   1  141.50    7.75
  -1  17   1  127.05    8.07
   1  17  -1  110.68    7.76
   1 -17   1  130.04    7.97
  -1 -17  -1  106.58    7.89
  -1  17   1  111.02    7.10
   1  17  -1  123.80    6.51
  -1 -17  -1  134.26   11.33
   1 -17   1  115.42    5.61
  -1  18  -1   10.34    5.02
   1  18   1   12.47    5.76
   1  18   1    8.42    9.72
   1 -18  -1   18.04    5.45
  -1 -18   1   25.76    8.94
  -1  18  -1   12.59    4.95
   1  18   1   20.71    7.69
   1 -18  -1   17.29    7.14
  -1 -18   1   24.01    5.07
  -1  18   1    6.89    5.49
   1  18  -1   12.87    5.11
   1  18  -1    6.14    8.85
   1 -18   1   24.45    8.59
  -1 -18  -1   10.00    5.30
  -1  18   1    4.04    4.62
   1  18  -1   14.79    4.21
  -1 -18  -1    9.50    7.75
   1 -18   1   14.08    3.67
  -1  19  -1  207.88   11.38
   1  19   1  235.86   19.75
   1  19   1  219.68   12.97
   1 -19  -1  236.79   18.84
  -1 -19   1  221.50   18.13
  -1  19  -1  199.34   10.90
   1 -19  -1  221.30   10.12
  -1 -19   1  224.58   11.37
  -1  20  -1   54.33   11.72
   1  20   1   59.40   13.36
   1  20   1   61.09   13.49
   1 -20  -1   60.97   12.34
  -1 -20   1   56.20    7.69
  -1  20  -1   41.49   11.12
   1  20   1   69.69    6.29
   1 -20  -1   64.71    9.44
  -1 -20   1   57.05    6.79
  -1  20   1   91.35   13.03
   1  20  -1   75.88   12.31
   1  20  -1   77.72    7.79
   1 -20   1   87.44    7.45
  -1 -20  -1   76.73   12.64
   1  20  -1   65.82   12.34
  -1 -20  -1   79.53   10.52
   1 -20   1   83.12    5.58
  -1  21  -1  392.43   29.66
   1  21   1  409.60   22.81
   1  21   1  426.96   34.20
   1 -21  -1  428.04   21.94
  -1 -21   1  433.59   22.40
   1  21   1  480.38   27.60
   1 -21  -1  427.52   18.39
  -1 -21   1  460.06   20.10
  -1  21   1  448.01   33.53
   1  21  -1  391.28   21.40
   1  21  -1  395.01   30.80
   1 -21   1  453.84   31.47
  -1 -21  -1  393.44   30.97
  -1  21   1  414.42   20.06
   1  21  -1  390.03   30.65
   1  21  -1  489.32   18.59
  -1 -21  -1  461.00   28.79
   1 -21   1  450.79   17.51
  -1  22  -1  -10.74   10.35
   1  22   1   -6.10   11.56
   1  22   1    8.11    6.82
   1 -22  -1   11.06   10.38
  -1 -22   1    1.84    6.10
  -1  22  -1   -2.95    9.62
   1  22   1    6.32    6.60
   1  22   1    7.44    8.34
   1 -22  -1   -1.24    7.66
  -1 -22   1    5.30    5.40
  -1  22   1   -8.59   11.49
   1  22  -1   -2.99   10.41
   1  22  -1    9.94    6.24
   1 -22   1   -0.56    6.04
  -1 -22  -1    5.83   10.66
  -1  22   1    7.39    5.63
   1  22  -1    1.62    6.13
   1  22  -1    4.43    4.55
  -1 -22  -1    2.16    4.98
   1 -22   1   -5.24    5.86
  -1  23  -1   17.14    7.19
   1  23   1   37.51   13.52
   1  23   1   23.73   13.62
   1 -23  -1   32.95   12.39
  -1 -23   1   29.94   11.94
  -1  23  -1   19.88    6.95
   1  23   1   22.09    8.06
   1  23   1   35.32    5.83
   1 -23  -1   20.44    5.39
  -1 -23   1   32.11    3.83
  -1  23   1   45.23   13.53
   1  23  -1   27.85   12.31
   1  23  -1   44.70   12.16
   1 -23   1   36.27    7.03
  -1 -23  -1   32.80    7.56
  -1  23   1   37.53    4.43
   1  23  -1   30.10   11.91
  -1 -23  -1   27.53    9.78
   1 -23   1   37.02    5.07
  -1  24  -1   26.52    7.51
   1  24   1   44.36   14.02
   1 -24  -1   24.61    7.53
  -1 -24   1   18.31   12.14
  -1  24  -1   12.00    6.72
   1  24   1   26.98    7.95
   1  24   1   30.87    9.46
   1 -24  -1   18.07    8.92
  -1 -24   1   23.40    6.19
  -1  24   1   27.04    8.25
   1  24  -1   16.24    7.38
   1  24  -1   26.14   12.62
   1 -24   1   15.83   11.74
  -1 -24  -1   35.73    7.50
  -1  24   1   20.53    7.05
   1  24  -1   27.41    6.95
   1  24  -1   20.38    5.57
  -1 -24  -1   23.49    9.34
   1 -24   1   12.93    5.13
  -1  25  -1   27.86    8.25
   1  25   1   45.14   14.67
   1  25   1   49.97    8.97
   1 -25  -1   51.49   13.58
  -1 -25   1   35.63   13.17
  -1  25  -1   25.86   11.96
   1  25   1   37.73    8.22
   1  25   1   40.38    6.30
   1 -25  -1   35.73    5.74
  -1 -25   1   23.89    6.73
  -1  25   1   27.48    8.60
   1  25  -1   30.43   13.52
   1  25  -1   39.88    8.17
   1 -25   1   26.36   12.90
  -1 -25  -1   32.74    8.45
  -1  25   1   17.17    7.64
   1  25  -1   21.65    7.26
  -1 -25  -1   22.15    5.86
   1 -25   1   19.38    5.33
  -1  26  -1   16.13   13.17
   1  26   1    7.36   15.21
   1 -26  -1   10.19   13.55
  -1 -26   1   20.12    7.88
  -1  26  -1    9.18   11.97
   1  26   1   20.99    8.07
   1 -26  -1   21.53    8.78
  -1 -26   1   11.30    6.73
  -1  26   1   48.16   14.76
   1  26  -1   19.56   13.39
   1  26  -1   14.85    8.06
   1 -26   1   19.48    7.73
  -1 -26  -1    6.70   13.51
  -1  26   1   19.50    7.57
   1  26  -1   37.81   12.15
   1  26  -1   12.28    5.83
  -1 -26  -1   25.13    9.76
   1 -26   1   17.92    5.63
  -1  27  -1  164.39   20.74
   1  27   1  150.37   14.32
   1 -27  -1  158.67   13.74
  -1 -27   1  161.13   12.78
  -1  27  -1  129.87   12.36
   1  27   1  150.84   13.00
   1 -27  -1  129.37    8.85
  -1 -27   1  124.48   10.82
  -1  27   1  177.10   23.17
   1  27  -1  156.76   13.52
   1 -27   1  176.46   20.44
  -1 -27  -1  174.59   21.68
  -1  27   1  150.10   12.09
   1  27  -1  154.36   12.11
  -1 -27  -1  130.69   10.25
   1 -27   1  136.44    9.50
  -1  28  -1   15.91    8.54
   1  28   1   15.99    9.43
   1 -28  -1    4.21   14.74
  -1 -28   1   13.30   13.64
  -1  28  -1   11.03    7.79
   1  28   1   20.56    8.07
   1 -28  -1    8.34    8.72
  -1 -28   1   17.78    7.08
  -1  28   1  -10.90   15.77
   1  28  -1    5.92    8.50
   1 -28   1   19.19   13.62
  -1 -28  -1   17.48    8.65
  -1  28   1   19.66    7.88
   1  28  -1    7.48    7.86
  -1 -28  -1    6.67    9.78
   1 -28   1   11.56    5.83
  -1  29  -1  101.25   13.34
   1 -29  -1  121.47   21.24
  -1 -29   1  102.92   20.04
  -1  29  -1  115.68   18.94
   1  29   1  117.85   12.37
  -1 -29   1  120.04   10.72
  -1  29   1  138.48   14.70
   1 -29   1  121.32   12.70
  -1 -29  -1  124.34   13.43
  -1  29   1  123.40   11.65
   1  29  -1  125.65   19.65
  -1 -29  -1   86.60   14.64
   1 -29   1  118.81    9.13
   1  30   1   14.89    9.53
   1 -30  -1   18.95    9.34
  -1 -30   1   17.97   14.64
  -1  30  -1    8.17   13.45
   1  30   1    1.00    8.42
   1 -30  -1    8.54    8.66
  -1 -30   1    3.89    7.58
  -1  30   1   -1.15    9.68
   1  30  -1   13.80    9.06
  -1 -30  -1    9.25   15.57
  -1  30   1    3.71    7.95
   1  30  -1   11.08    8.29
  -1 -30  -1    5.14    5.94
   1 -30   1   -1.53    5.77
   1 -30   1   12.64    6.08
   1  31   1   31.22   10.44
   1 -31  -1   -0.97    9.96
  -1 -31   1    9.85    9.12
  -1  31  -1   11.16    8.20
   1  31   1   12.93    8.75
   1 -31  -1    5.64    5.36
  -1 -31   1    7.29    7.70
   1  31  -1   20.06    9.50
  -1  31   1   16.27    9.53
   1  31  -1   19.35   14.46
  -1 -31  -1   18.19    9.82
   1 -31   1    9.97    5.74
  -1 -32   1   12.47    8.95
  -1  32  -1   14.82   13.84
   1  32   1   13.67    9.96
   1 -32  -1   -4.14    9.20
  -1 -32   1   -2.58    6.95
   1 -32   1   10.49    9.43
  -1 -32  -1   29.50   17.04
  -1  32   1    6.11    5.73
   1  32  -1   13.14   14.42
  -1 -32  -1   15.02    5.92
   1 -32   1   12.05    5.61
   1 -32   1   -1.43    6.11
  -1  33  -1   20.44   10.21
   1  33   1   47.75   19.10
   1 -33  -1    3.87   11.16
  -1  33  -1  -16.73   15.88
   1  33   1    4.12   10.43
   1 -33  -1    6.76    5.91
  -1 -33   1   10.62    7.38
  -1  33   1   19.25   11.30
   1  33  -1   61.06   18.09
   1 -33   1    8.91   10.01
  -1 -33  -1   -8.51   10.87
  -1  33   1   15.73    9.94
   1  33  -1    6.86    9.01
  -1 -33  -1    4.20   10.56
  -1  34  -1  -11.38   10.31
   1  34   1  -15.73   11.47
   1 -34  -1    2.52   11.41
  -1  34  -1   10.54    9.26
   1  34   1    1.89   10.47
   1 -34  -1    1.90    9.47
  -1  34   1    0.18   11.91
   1  34  -1    5.54   10.62
  -1  34   1    5.10   10.09
   1  34  -1   -0.74   15.54
  -1 -34  -1   -2.24   10.25
  -1 -35   1   19.97   11.38
  -1  35  -1   45.45   18.39
   1  35   1   20.06   11.93
   1 -35  -1   23.67    6.77
   1 -35   1   38.84   11.62
  -1  35   1   24.64    6.20
   1  35  -1   59.47   17.82
  -1 -35  -1   35.89   11.59
  -1 -36   1    3.78   11.16
  -1  36  -1   20.43   17.25
   1  36   1   14.37    9.59
   1 -36  -1    2.09   10.15
   1 -36  -1    8.57   12.90
   1 -36   1    0.29   10.71
  -1  36   1   -2.59    9.28
   1  36  -1   24.36   10.03
  -1 -36  -1    0.21   10.90
  -1  37  -1   28.98   12.67
   1  37   1   29.28   14.02
   1 -37  -1   25.66   13.52
  -1  37  -1   31.81   11.27
   1  37   1    6.72   10.34
   1 -37  -1    7.64    6.79
   1 -37  -1    9.72   14.11
  -1  37   1   27.86   13.92
   1  37  -1   25.91   12.75
  -1 -37  -1    4.71   13.52
  -1  37   1   14.98    9.71
   1  37  -1   17.08   18.10
  -1 -37  -1   23.06    7.30
  -1  38  -1    1.61   16.41
   1  38   1    4.39    9.72
   1 -38  -1   -0.94   10.59
   1 -38  -1    5.17    8.13
  -1  38   1    9.22   13.62
   1  38  -1   -8.23    9.82
  -1 -38  -1   14.61   11.21
  -1 -39   1    0.00   11.72
  -1  39  -1    1.52   17.17
   1 -39  -1   -3.98   11.43
   1 -39  -1   12.12   11.78
   1 -39   1  -10.32   11.61
   1  39  -1    5.58   16.72
  -1 -39  -1   10.96    7.25
  -1  40  -1   11.65   10.49
   1 -40  -1    7.16   11.49
   1 -40  -1  -12.30    7.42
   1  40  -1  -12.74   17.02
  -1 -40  -1    9.25   11.65
   2   0   1   24.62    4.36
   2   0  -1   13.00    5.10
  -2   0  -1   21.06    2.86
  -2   0   1   20.81    5.52
  -2   0  -1   15.07    5.68
   2   0   1   11.97    3.33
   2   0   1   13.76    2.43
  -2   0  -1   15.24    2.47
   2   0  -1   14.40    6.02
  -2   0   1   13.92    3.39
   2  -1  -1 4817.49  552.00
   2   1   1 5011.10  552.75
  -2  -1   1 5095.19  584.11
   2  -1  -1 4691.48  549.03
  -2   1  -1 4826.89  551.34
   2   1   1 4801.28  565.05
  -2   1  -1 4816.62  536.26
   2   1   1 4799.92  520.94
  -2   1  -1 4945.13  544.45
  -2  -1   1 4885.34  546.40
   2  -1  -1 4883.91  572.28
   2   1  -1 5072.16  569.75
  -2  -1  -1 5009.61  542.90
   2  -1   1 4615.25  536.09
  -2   1   1 4591.20  509.42
   2  -1   1 4749.80  556.02
   2  -1   1 4774.93  509.01
  -2  -1  -1 4851.92  529.08
   2   1  -1 5002.70  594.83
  -2   1   1 4746.28  529.20
   2  -2  -1 1449.93   76.27
   2   2   1 1496.36   73.23
  -2  -2   1 1504.34   77.10
   2  -2  -1 1472.39   79.79
  -2   2  -1 1474.09   66.64
  -2   2  -1 1443.56   70.46
   2   2   1 1463.48   78.88
  -2   2  -1 1516.05   71.00
  -2  -2   1 1280.73   67.13
   2  -2  -1 1466.14   83.81
   2  -2   1 1700.77   83.34
   2   2  -1 1678.05   80.43
  -2  -2  -1 1720.67   81.86
   2  -2   1 1681.64   86.86
  -2   2   1 1540.60   70.85
   2  -2   1 1685.31   90.34
  -2  -2  -1 1671.80   75.88
   2  -2   1 1626.10   73.11
   2   2  -1 1428.73   74.62
  -2   2   1 1668.28   89.56
  -2   3  -1 1850.96   97.60
   2  -3  -1 1799.76   94.98
   2   3   1 1894.06   96.64
  -2  -3   1 1834.96   95.01
   2  -3  -1 1792.19   97.05
  -2   3  -1 1791.30   83.76
  -2   3  -1 1829.87  104.02
   2   3   1 1837.46   90.24
  -2   3  -1 1827.39   86.77
  -2  -3   1 1781.24  108.16
   2  -3  -1 1758.08   88.72
  -2   3   1 1561.30   89.26
   2  -3   1 1518.83   82.03
   2   3  -1 1577.84   83.20
  -2  -3  -1 1595.16   85.86
   2  -3   1 1601.39   89.50
  -2   3   1 1564.25   77.88
   2  -3   1 1548.11   81.06
  -2  -3  -1 1563.68   92.02
   2  -3   1 1573.31   74.95
   2   3  -1 1559.11   89.87
  -2   4  -1  823.93   33.30
   2  -4  -1  835.89   34.95
   2   4   1  873.19   28.81
  -2  -4   1  867.11   34.57
   2  -4  -1  808.08   28.09
  -2   4  -1  804.77   26.19
  -2   4  -1  819.50   30.63
   2   4   1  829.17   30.04
  -2   4  -1  870.59   33.51
  -2  -4   1  835.02   46.14
   2  -4  -1  820.31   30.24
  -2   4   1  834.83   34.59
   2  -4   1  832.04   32.40
   2   4  -1  895.43   34.37
  -2  -4  -1  889.02   29.41
   2  -4   1  859.42   34.45
   2  -4   1  840.97   39.63
  -2  -4  -1  876.05   31.43
   2   4  -1  829.36   47.72
  -2   5  -1  573.97   20.90
   2  -5  -1  586.76   22.30
   2   5   1  621.87   22.74
  -2  -5   1  596.98   21.63
   2  -5  -1  490.91   15.61
   2  -5  -1  578.23   16.69
  -2   5  -1  603.06   19.44
   2   5   1  582.29   24.98
  -2  -5   1  556.04   31.44
  -2   5  -1  562.78   17.45
   2  -5  -1  568.33   17.85
  -2   5   1  503.77   21.28
   2  -5   1  501.54   14.80
   2   5  -1  543.09   15.91
  -2  -5  -1  539.41   16.38
   2  -5   1  507.86   15.33
   2  -5   1  517.79   17.86
  -2  -5  -1  520.69   24.15
   2  -5   1  516.90   13.96
   2   5  -1  514.22   27.57
  -2   6  -1  106.46    6.95
   2  -6  -1  111.27    4.70
   2   6   1  123.33    7.79
  -2  -6   1  116.79    7.30
   2  -6  -1  104.08    7.64
  -2   6  -1  108.54    5.46
   2   6   1  111.40    5.48
  -2  -6   1  105.33   11.86
  -2   6  -1  102.16    3.06
   2  -6  -1  103.49    5.07
  -2   6   1   99.25    4.54
   2  -6   1  100.24    4.20
   2   6  -1  108.26    4.46
  -2  -6  -1  110.44    7.56
   2  -6   1   92.90    6.92
   2  -6   1  109.45    8.84
  -2  -6  -1  108.08    8.66
   2   6  -1  100.54    8.92
  -2   7  -1  925.93   42.09
   2  -7  -1  961.70   45.14
   2   7   1 1017.70   47.00
  -2  -7   1 1003.04   45.86
  -2   7  -1  967.43   48.78
   2  -7  -1  960.19   33.58
   2   7   1  990.25   49.19
  -2  -7   1  980.23   56.54
  -2   7   1  959.07   37.00
   2  -7   1  956.65   42.61
   2   7  -1 1065.16   47.50
  -2  -7  -1  993.62   46.29
   2  -7   1  948.24   35.63
   2  -7   1  975.99   48.78
  -2  -7  -1  940.04   47.57
  -2   8  -1  761.06   33.02
   2  -8  -1  787.96   36.17
   2   8   1  829.69   36.94
  -2  -8   1  795.06   35.26
  -2   8  -1  786.67   38.19
   2  -8  -1  762.43   25.02
   2   8   1  788.61   29.15
  -2  -8   1  752.84   39.73
  -2   8   1  738.72   27.00
   2  -8   1  775.83   33.43
   2  -8   1  777.27   26.83
   2   8  -1  825.40   35.64
  -2  -8  -1  815.37   29.44
  -2   8   1  742.10   23.53
   2  -8   1  777.92   37.23
   2  -8   1  803.13   21.41
  -2  -8  -1  768.45   37.07
   2   8  -1  813.81   32.56
   2  -8   1  741.88   23.58
  -2   9   1  478.85   21.30
   2  -9   1  461.49   19.51
   2  -9   1  466.55   14.67
   2   9  -1  494.45   21.37
  -2  -9  -1  463.37   20.97
  -2   9   1  478.39   15.42
   2  -9   1  451.47   22.09
   2  -9   1  474.99   11.13
  -2  -9  -1  467.63   21.94
   2   9  -1  479.19   17.22
   2  -9   1  462.35   12.09
  -2  10  -1   12.25    5.66
   2 -10  -1   12.61    3.73
   2 -10  -1   15.07    6.35
   2  10   1   13.81    6.39
  -2 -10   1   17.08    3.62
  -2  10  -1   13.27    3.80
   2 -10  -1   15.48    5.99
   2  10   1   17.38    4.02
  -2 -10   1   21.41    5.89
  -2  10   1   23.71    3.70
   2 -10   1   22.80    5.89
   2 -10   1   23.21    3.49
   2  10  -1   24.43    5.94
  -2 -10  -1   19.60    3.70
  -2  10   1   25.18    2.86
   2 -10   1   27.11    6.83
   2 -10   1   23.55    2.25
  -2 -10  -1   22.59    6.64
   2  10  -1   22.44    4.15
  -2  11  -1  476.24   16.70
   2 -11  -1  482.84   17.79
   2 -11  -1  483.43   24.67
   2  11   1  507.63   18.82
  -2 -11   1  492.86   24.26
  -2  11  -1  494.56   25.11
   2 -11  -1  477.16   22.93
   2  11   1  506.82   25.10
  -2 -11   1  508.39   22.47
  -2  11   1  548.88   25.26
   2 -11   1  538.92   23.96
   2  11  -1  563.78   25.13
  -2 -11  -1  540.76   25.14
  -2  11   1  570.62   16.80
   2 -11   1  560.12   19.71
   2 -11   1  558.82   14.98
  -2 -11  -1  533.39   25.32
   2  11  -1  575.79   19.73
   2 -11   1  553.33   15.23
  -2  12  -1  116.24    9.09
   2 -12  -1  115.07    6.16
   2  12   1  124.18    6.70
  -2 -12   1  111.91    9.29
  -2  12  -1  112.25   10.04
   2 -12  -1  109.88    8.75
   2  12   1  121.58   10.15
  -2 -12   1  118.56    8.32
  -2  12   1  120.09    9.76
   2 -12   1  120.16    9.28
   2  12  -1  128.72    9.99
  -2 -12  -1  118.76    9.81
  -2  12   1  130.44    5.30
   2 -12   1  122.78    3.59
  -2 -12  -1  124.54   10.01
   2  12  -1  118.06    4.04
   2 -12   1  125.80    3.55
  -2  13  -1  208.64   12.89
   2 -13  -1  209.14   14.08
   2  13   1  238.08   15.13
  -2 -13   1  209.53    9.10
  -2  13  -1  215.92   13.87
   2 -13  -1  206.44    8.23
   2  13   1  227.41    9.19
  -2 -13   1  226.32   11.31
  -2  13   1  240.97   14.11
   2 -13   1  232.74    8.85
   2  13  -1  247.13    9.91
  -2 -13  -1  230.25    9.60
  -2  13   1  243.05    8.26
   2 -13   1  235.46    6.05
   2  13  -1  247.27    9.35
  -2 -13  -1  230.26   13.89
   2 -13   1  233.65    6.10
   2 -14  -1   34.34    4.98
   2  14   1   33.02    5.21
  -2  14  -1   31.99    4.82
   2 -14  -1   37.36    6.95
   2  14   1   37.19    7.91
  -2 -14   1   35.27    6.23
  -2  14   1   55.30    5.07
   2 -14   1   51.52    7.98
   2  14  -1   45.77    8.26
  -2 -14  -1   46.05    5.07
  -2 -14  -1   56.01    4.95
  -2  15  -1  685.90   27.79
   2 -15  -1  745.24   39.29
   2  15   1  783.74   42.06
  -2 -15   1  660.94   37.32
  -2  15  -1  719.10   29.22
   2 -15  -1  689.78   34.12
   2  15   1  720.60   28.48
  -2 -15   1  720.53   31.22
  -2  15   1  701.66   28.92
   2 -15   1  685.65   28.79
   2  15  -1  652.77   27.95
  -2 -15  -1  654.12   28.70
  -2  15   1  683.33   25.94
   2  15  -1  679.48   22.09
   2 -15   1  650.06   21.15
  -2 -15  -1  683.08   28.09
   2 -15   1  693.84   24.89
  -2  16  -1   14.14    4.54
   2  16   1   11.44    5.29
   2 -16  -1   19.94    8.45
  -2 -16   1   10.59    7.89
  -2  16  -1   16.44    4.62
   2  16   1   22.39    7.64
  -2 -16   1   16.29    3.37
  -2  16   1    4.79    4.90
   2  16  -1    0.52    8.29
   2 -16   1    5.11    7.84
  -2 -16  -1    2.93    4.89
  -2  16   1   11.40    4.14
   2  16  -1   11.13    4.36
  -2 -16  -1    8.39    7.69
   2 -16   1    6.88    2.75
  -2  17  -1  453.99   21.10
   2  17   1  465.27   33.90
   2 -17  -1  443.36   31.83
  -2 -17   1  446.08   30.59
  -2  17  -1  450.38   21.56
   2  17   1  490.53   21.46
  -2 -17   1  465.31   23.61
  -2  17   1  591.59   24.74
   2  17  -1  517.80   23.00
   2 -17   1  605.31   24.30
  -2 -17  -1  545.54   24.05
  -2  17   1  596.30   22.06
   2  17  -1  600.72   22.43
  -2 -17  -1  599.97   32.42
   2 -17   1  588.58   18.04
   2 -17   1  573.58   17.97
  -2  18  -1   69.32    6.55
   2  18   1   68.31    7.60
   2 -18  -1   73.73    7.11
  -2 -18   1   68.45   11.03
  -2  18  -1   64.95    6.39
   2  18   1   78.87   10.35
   2 -18  -1   69.35    8.98
  -2 -18   1   68.50    7.60
   2 -18   1   54.87   10.96
  -2  19  -1  124.82    8.26
   2  19   1  122.89   14.87
   2 -19  -1  132.86   14.82
  -2 -19   1  121.31   13.40
  -2  19  -1  107.88   12.81
   2  19   1  151.60   12.30
   2 -19  -1  118.59    7.01
  -2 -19   1  128.54    8.92
  -2  19   1  102.93    8.72
   2  19  -1   87.55    8.41
   2 -19   1  112.84    8.53
  -2 -19  -1   97.97    8.59
  -2  19   1  109.78    7.75
   2  19  -1  117.14    4.76
  -2 -19  -1  101.02    7.47
   2 -19   1   99.03    5.45
   2 -19   1   99.76    7.17
  -2  20  -1   32.08    6.30
   2  20   1   48.69   12.02
   2 -20  -1   36.01    7.03
  -2 -20   1   11.30   10.50
  -2  20  -1   27.33   10.15
   2  20   1   36.32    5.74
   2 -20  -1   23.58    8.01
  -2 -20   1   31.53    6.75
  -2  20   1   40.06    6.75
   2  20  -1   34.40   10.87
   2 -20   1   51.06   10.93
  -2 -20  -1   46.60    6.60
  -2  20   1   25.32    5.95
   2  20  -1   46.27    5.76
  -2 -20  -1   32.72    5.54
   2 -20   1   23.14    4.09
   2 -20   1   33.18    5.52
  -2  21  -1   62.53    7.38
   2  21   1   69.19    8.60
   2 -21  -1   62.12   13.33
  -2 -21   1   59.01   12.52
  -2  21  -1   52.80   11.53
   2  21   1   80.81   10.65
   2 -21  -1   63.25    9.07
  -2 -21   1   58.22    7.70
  -2  21   1   72.95    8.17
   2  21  -1   58.13    7.76
   2 -21   1   70.63    7.73
  -2 -21  -1   57.89    7.84
   2  21  -1   71.69    6.79
  -2 -21  -1   54.04   10.69
   2 -21   1   61.33    5.02
   2 -21   1   52.77    6.66
  -2  22  -1   16.38   10.29
   2  22   1   -2.59    7.44
   2  22   1   13.05   11.87
   2 -22  -1   16.07    6.66
  -2 -22   1    4.04    6.11
  -2  22  -1   17.85    9.82
   2  22   1   11.97    5.20
   2 -22  -1   17.48    4.59
  -2 -22   1   18.76    6.19
  -2  22   1   20.78    7.07
   2  22  -1    6.39   10.87
   2 -22   1   11.28    6.04
  -2 -22  -1   -1.89   10.81
  -2  22   1    1.43    5.76
   2  22  -1    9.65    5.49
   2 -22   1    3.23    4.05
  -2 -22  -1    5.01    9.18
   2 -22   1   10.01    3.96
  -2  23  -1   67.61   14.09
   2  23   1   66.20    9.97
   2  23   1   76.79   10.03
   2 -23  -1   71.86   15.15
  -2 -23   1   63.46    8.34
  -2  23  -1   64.27   13.27
   2  23   1   89.56   11.47
  -2 -23   1   60.25    8.44
   2  23  -1  104.06    9.57
   2  23  -1  102.75   15.08
   2 -23   1  110.50   13.96
  -2 -23  -1  102.80   15.01
  -2  23   1   97.63    8.34
   2  23  -1   97.25    9.31
   2 -23   1   82.83    5.99
   2 -23   1   75.77    6.45
  -2  24  -1   10.13   12.34
   2  24   1   21.56   13.78
   2  24   1   18.20    8.17
   2 -24  -1   23.87   12.50
  -2 -24   1   19.82    7.05
  -2  24  -1   14.42    6.72
   2  24   1   22.87    9.66
   2 -24  -1   22.50    5.10
  -2 -24   1   21.33    7.05
  -2  24   1   19.94   13.17
   2  24  -1   22.36   12.47
   2  24  -1   12.37    7.91
   2 -24   1   27.81    6.97
  -2 -24  -1   27.70   12.25
  -2  24   1   18.51    7.16
   2  24  -1   20.68   12.43
   2  24  -1   23.93    3.99
  -2 -24  -1   15.79    9.53
   2 -24   1   16.07    4.70
   2 -24   1   12.61    4.82
  -2  25  -1  180.38   20.46
   2  25   1  156.23   13.42
   2  25   1  178.48   21.25
   2 -25  -1  179.25   13.31
  -2 -25   1  153.80   11.89
  -2  25  -1  166.54   11.74
   2 -25  -1  163.21   14.18
  -2 -25   1  128.56   12.42
  -2  25   1  174.37   21.05
   2  25  -1  128.82   12.47
   2  25  -1  141.49   20.47
   2 -25   1  172.94   18.97
  -2 -25  -1  143.65   19.43
  -2  25   1  129.04    7.61
   2  25  -1  144.24   19.31
   2  25  -1  121.53   10.47
  -2 -25  -1  154.14   16.29
  -2  26  -1    7.81    7.45
   2  26   1    8.65   14.51
   2  26   1   12.68    8.63
   2 -26  -1    0.38   13.24
  -2 -26   1   15.55   12.42
  -2  26  -1   15.15   12.00
   2  26   1   20.99    8.42
   2  26   1   16.32    9.87
   2 -26  -1    9.40    4.98
  -2 -26   1    8.28    7.54
  -2  26   1   35.64   14.17
   2  26  -1    4.71    7.84
   2  26  -1   12.08    7.94
   2 -26   1   17.56   12.65
  -2 -26  -1    8.60    7.54
  -2  26   1    9.37    7.17
   2  26  -1   10.00    7.66
   2  26  -1    5.88    6.11
  -2 -26  -1   15.26    5.98
   2 -26   1   15.17    4.67
   2 -26   1   17.86    6.86
  -2  27  -1   55.98    9.47
   2  27   1   61.12   17.47
   2 -27  -1   71.05   16.29
  -2 -27   1   52.19   14.71
  -2  27  -1   69.69   13.89
   2  27   1   70.97    6.64
   2  27   1   60.00    7.61
   2 -27  -1   34.20    9.57
  -2 -27   1   32.52    8.85
  -2  27   1   47.04   10.22
   2  27  -1   66.29   15.86
   2  27  -1   53.30    9.47
   2 -27   1   50.15    9.00
  -2 -27  -1   48.73    9.22
  -2  27   1   39.76    8.75
   2  27  -1   57.17   15.02
   2  27  -1   34.15    7.54
  -2 -27  -1   51.80   11.74
   2 -27   1   48.63    5.77
   2 -27   1   36.32    6.64
  -2  28  -1   10.46    8.17
   2  28   1    9.19    9.34
   2  28   1    4.51   15.96
   2 -28  -1    6.95    8.78
  -2 -28   1   14.93   13.39
  -2  28  -1   12.06   12.74
   2  28   1   14.77    9.00
   2  28   1    3.17   10.59
   2 -28  -1   19.06    8.28
  -2 -28   1   13.36    7.56
  -2  28   1    8.28    9.41
   2  28  -1   19.68    8.56
   2  28  -1    0.37   14.65
  -2 -28  -1   11.08    8.22
  -2  28   1    3.09    7.94
   2  28  -1   11.40    7.85
   2  28  -1    0.60    6.10
  -2 -28  -1   26.36   10.37
   2 -28   1   11.16    5.04
   2 -28   1    5.99    5.67
  -2  29  -1   56.83   15.14
   2  29   1   17.73   10.37
  -2 -29   1    6.55    8.63
  -2  29  -1   19.51    8.25
   2  29   1   18.38    5.52
   2  29   1   16.55    6.76
   2 -29  -1   13.89    8.88
  -2 -29   1   16.49    8.78
   2  29  -1   22.81    9.38
   2 -29   1   11.63    8.81
  -2 -29  -1   10.54   15.07
  -2  29   1   21.46    5.23
   2  29  -1   12.16    8.63
   2  29  -1   20.94    6.47
  -2 -29  -1    4.20    6.35
   2 -29   1   28.92    5.38
   2 -29   1   14.64    8.07
  -2 -30   1   23.58    9.20
  -2  30  -1   14.42    8.82
   2  30   1   28.79    9.19
   2 -30  -1   13.77    8.97
  -2 -30   1   16.08    8.85
  -2  30   1   12.56   16.70
   2 -30   1   16.63    9.25
  -2  30   1    8.81    8.11
   2  30  -1   27.23   14.49
  -2 -30  -1    1.12   10.32
   2 -30   1   16.72    5.39
   2 -30   1    7.22    5.91
  -2  31  -1   93.24   22.31
   2  31   1  100.72   14.29
   2 -31  -1  126.74   14.45
  -2 -31   1  112.34   12.87
  -2  31  -1   99.72   20.12
   2  31   1  111.34    8.31
   2 -31  -1   98.29   13.48
  -2 -31   1  121.28   12.34
   2 -31  -1   86.86   10.01
  -2  31   1  107.82   24.18
   2  31  -1  110.81   14.02
  -2  31   1  103.22   13.52
   2  31  -1  114.64   12.42
  -2 -31  -1   91.12   14.61
   2 -31   1   89.23    7.88
  -2  32  -1    9.16    9.72
  -2 -32   1   12.89   15.64
  -2  32  -1   12.14   14.40
   2  32   1    8.54    8.94
   2 -32  -1    5.01    8.92
  -2 -32   1   -7.28    7.53
   2 -32  -1    2.02   10.49
  -2  32   1  -11.41   10.22
   2 -32   1    4.70    9.10
  -2 -32  -1    2.55    9.96
  -2  32   1    3.62    9.48
   2  32  -1    5.20   14.40
  -2 -32  -1   -1.50    6.17
  -2  33  -1   35.64   11.50
   2 -33  -1   28.26   12.05
  -2  33  -1   43.45   10.59
   2  33   1   45.24   11.99
   2 -33  -1   34.11    6.20
  -2 -33   1   36.10    9.16
   2 -33  -1   20.49   12.40
  -2  33   1   35.60   12.59
   2 -33   1   30.26   10.88
  -2 -33  -1   39.88   11.90
  -2  33   1   40.56   10.87
   2  33  -1   38.11   16.83
  -2 -33  -1   40.00   11.61
   2  34   1   16.08   11.13
   2 -34  -1   -6.35   11.46
  -2  34  -1   11.06   15.98
   2  34   1   12.30   11.37
   2 -34  -1   -5.86    9.07
  -2 -34   1    1.33    7.75
   2 -34  -1    3.20    6.72
  -2  34   1    7.57   11.68
   2  34  -1   -0.07   10.63
  -2  34   1    1.66    8.73
   2  34  -1   14.67    9.19
  -2 -34  -1   20.13   11.15
  -2 -35   1   18.50   10.77
   2  35   1    2.43   11.41
   2 -35  -1   12.95    6.16
   2 -35  -1    9.84   11.34
   2 -35   1    4.36   10.82
  -2  35   1    6.11    9.03
   2  35  -1   13.58   17.25
  -2 -35  -1    8.39   11.35
  -2 -36   1    2.21    9.96
  -2  36  -1    6.26   17.05
   2  36   1    3.99    9.79
   2 -36  -1    7.14    9.40
   2 -36  -1   -5.26   12.92
   2 -36   1    1.69   10.65
  -2 -36  -1   -6.66   11.81
  -2  36   1   -2.14    8.72
   2  36  -1    1.56   10.06
  -2 -36  -1   -3.55   12.62
  -2  37  -1    8.41   12.09
   2  37   1   26.44   13.15
   2 -37  -1    3.96   13.11
  -2  37  -1    0.60    9.97
   2  37   1  -14.04   10.03
   2 -37  -1    5.99    6.11
   2 -37  -1    1.49    8.10
  -2  37   1  -11.65   13.42
   2  37  -1   11.31   12.25
  -2 -37  -1   13.15   12.37
   2  37  -1   12.37   16.47
  -2 -37  -1    3.70    7.45
  -2  38  -1    8.17   16.29
   2  38   1    8.19   10.37
   2 -38  -1   -6.51   10.43
   2 -38  -1   -8.78   13.18
  -2  38   1   -3.86   13.65
   2 -38   1  -19.34   13.05
   2  38  -1   32.77   16.89
  -2 -38  -1   20.80   11.94
  -2 -39   1    4.02   12.27
  -2  39  -1   10.18   16.77
   2 -39  -1    9.04   11.38
   2 -39  -1   -0.06    7.44
   2 -39   1   14.86   12.28
   2  39  -1   24.82   17.45
  -2 -39  -1   19.66    7.97
  -2  40  -1   13.51   10.01
   2 -40  -1    0.29   11.10
   2 -40  -1    0.91   11.81
   2  40  -1   37.28   17.53
  -2 -40  -1    4.71   12.53
   3   0   1  650.51   30.09
   3   0  -1  630.41   23.49
  -3   0  -1  659.66   31.40
   3   0   1  629.67   33.78
   3   0   1  655.64   27.63
  -3   0  -1  690.28   22.31
   3   0  -1  666.76   36.61
  -3   0   1  653.13   25.61
   3   1   1    8.82    3.14
  -3  -1   1   16.66    7.23
   3  -1  -1   12.34    7.10
  -3   1  -1    9.94    3.70
   3   1   1   13.46    5.68
  -3   1  -1   13.25    5.15
   3  -1  -1   14.05    4.32
  -3  -1   1    9.59    8.22
   3   1  -1   15.86    6.26
  -3  -1  -1   12.06    3.53
   3  -1   1    5.67    6.67
  -3   1   1    1.05    4.06
   3  -1   1    2.53    7.17
  -3  -1  -1   14.64    6.02
   3   1  -1    6.51    8.81
  -3   1   1   11.61    4.30
   3  -2   1  118.98    9.26
   3   2  -1  133.25    8.38
  -3  -2  -1  128.35    5.21
   3  -2   1  109.20    6.16
  -3   2   1  124.37    6.26
   3  -2   1  110.21   10.22
  -3  -2  -1  127.17    9.34
   3  -2   1  122.65    7.04
   3   2  -1  127.75   13.59
  -3   2   1  128.39   10.68
   3  -3  -1 1245.46   62.36
   3   3   1 1242.94   57.32
  -3  -3   1 1295.96   62.53
   3  -3  -1 1105.12   49.13
  -3   3  -1 1265.47   61.97
  -3   3  -1 1234.75   53.73
   3   3   1 1237.68   61.86
  -3   3  -1 1277.40   58.26
  -3  -3   1 1185.18   59.38
   3  -3  -1 1222.31   53.00
   3  -3   1 1108.46   57.54
   3   3  -1 1104.71   54.74
  -3  -3  -1 1099.76   54.27
   3  -3   1 1101.72   49.10
  -3   3   1 1094.24   59.20
   3  -3   1 1074.34   49.19
  -3  -3  -1 1134.78   60.35
   3  -3   1 1100.57   50.34
   3   3  -1 1085.74   76.83
  -3   3   1 1089.39   49.57
  -3   4  -1   44.06    6.88
   3  -4  -1   44.17    6.91
   3   4   1   41.99    3.56
  -3  -4   1   44.46    6.13
   3  -4  -1   40.04    4.36
  -3   4  -1   47.60    6.27
  -3   4  -1   44.37    4.77
   3   4   1   44.26    7.42
  -3   4  -1   47.36    8.50
  -3  -4   1   42.80   11.41
   3  -4  -1   37.39    4.54
  -3   4   1   43.70    4.29
  -3   5   1  330.01   15.98
   3  -5   1  339.35   15.02
   3   5  -1  350.63   15.14
  -3  -5  -1  349.90   15.32
   3  -5   1  347.35   16.13
  -3   5   1  348.48   11.47
   3  -5   1  346.17   12.46
  -3  -5  -1  358.57   18.04
   3  -5   1  349.81   12.14
   3   5  -1  365.18   23.21
  -3   5   1  353.58   12.31
  -3   6  -1  221.21   10.94
   3  -6  -1  214.87   11.71
   3   6   1  226.08    7.29
  -3  -6   1  216.04   10.69
   3  -6  -1  210.51   11.84
   3  -6  -1  215.39    7.57
  -3   6  -1  215.32   12.78
   3   6   1  215.33    8.29
  -3  -6   1  204.24   18.34
  -3   6  -1  217.73    7.66
   3  -6  -1  206.07    7.76
  -3   6   1  198.03    7.51
   3  -6   1  191.27    6.79
   3   6  -1  207.54   10.77
  -3  -6  -1  198.25   11.21
   3  -6   1  191.46   10.91
   3  -6   1  199.42   12.92
  -3  -6  -1  200.03    8.35
   3  -6   1  198.98    8.41
   3   6  -1  197.63    9.29
  -3   7  -1  115.11    8.16
   3  -7  -1  118.48    5.58
   3   7   1  126.07    8.51
  -3  -7   1  116.85    5.36
   3  -7  -1  122.67    8.78
   3  -7  -1  112.95    4.89
  -3   7  -1  119.59    9.62
   3   7   1  112.97    9.99
  -3  -7   1  117.82    8.34
  -3   7  -1  117.81    4.24
   3  -7  -1  109.97    5.66
  -3   7   1  127.39    9.00
   3  -7   1  121.02    5.11
   3   7  -1  128.81    5.36
  -3  -7  -1  122.11    9.03
   3  -7   1  120.04    5.33
   3  -7   1  134.05    9.82
  -3  -7  -1  125.11   10.21
   3   7  -1  132.18    6.54
   3  -7   1  117.60    8.57
  -3   8  -1  196.10    6.88
   3  -8  -1  204.03   11.56
   3   8   1  215.01   11.46
  -3  -8   1  209.68    7.26
   3  -8  -1  193.43   11.34
  -3   8  -1  203.27    7.91
   3  -8  -1  208.11    6.24
   3   8   1  212.61    8.17
  -3  -8   1  192.44    9.63
  -3   8  -1  198.60    6.23
   3  -8  -1  198.08   11.49
  -3   8   1  181.99   11.22
   3  -8   1  167.36   10.21
   3   8  -1  177.02   10.56
  -3  -8  -1  175.93   11.15
   3  -8   1  168.98    6.73
   3  -8   1  187.08   11.90
  -3  -8  -1  162.83   11.91
   3   8  -1  180.94   11.03
  -3   9  -1  106.19    8.14
   3   9   1  107.33    8.72
  -3  -9   1  105.18    5.51
   3  -9  -1  100.75    8.82
  -3   9  -1  109.93    9.48
   3  -9  -1  107.14    4.49
   3   9   1  109.10    5.89
   3  -9  -1  103.34    8.73
  -3  10  -1   26.57    6.48
   3 -10  -1   23.96    7.25
   3  10   1   20.88    7.57
  -3  10   1   43.78    4.29
   3 -10   1   47.29    6.69
   3  10  -1   42.42    4.21
  -3 -10  -1   43.15    4.32
   3 -10   1   40.97    4.05
  -3  10   1   41.68    3.93
   3 -10   1   44.42    7.35
  -3 -10  -1   42.05    4.73
   3  10  -1   44.09    6.14
   3 -10   1   43.48    3.31
  -3  11  -1  968.82   40.65
   3 -11  -1 1011.34   53.89
   3 -11  -1  990.42   42.99
   3  11   1 1063.93   56.38
  -3 -11   1 1032.37   54.76
   3 -11  -1  964.10   52.33
   3 -11  -1  977.37   37.58
   3 -11  -1  935.21   40.26
   3  11   1 1011.42   43.67
  -3 -11   1  993.66   53.25
   3 -11  -1  904.40   39.38
  -3  11   1 1031.06   53.93
   3 -11   1 1008.64   50.90
   3 -11   1 1002.03   41.93
   3  11  -1 1051.95   45.04
  -3 -11  -1 1003.81   54.02
   3 -11   1 1006.03   51.77
  -3  11   1 1047.46   41.40
   3 -11   1  985.47   52.69
   3 -11   1 1002.53   34.21
  -3 -11  -1 1004.34   43.64
   3  11  -1 1021.60   39.48
   3 -11   1  971.60   36.11
  -3  12  -1  740.04   38.28
   3 -12  -1  756.08   41.02
   3 -12  -1  738.95   41.09
   3  12   1  807.46   43.05
  -3 -12   1  776.39   32.43
   3 -12  -1  725.65   30.97
  -3  12  -1  765.02   32.05
   3 -12  -1  770.69   28.42
   3 -12  -1  719.08   38.04
   3  12   1  770.94   41.41
  -3 -12   1  755.64   39.23
   3 -12  -1  691.69   36.92
  -3  12   1  832.38   32.64
   3 -12   1  812.75   40.62
   3 -12   1  803.49   31.59
   3  12  -1  843.28   43.56
  -3 -12  -1  807.57   33.15
   3 -12   1  793.12   31.10
  -3  12   1  857.14   31.47
   3 -12   1  802.25   41.31
   3 -12   1  786.46   26.70
  -3 -12  -1  810.91   33.12
   3  12  -1  853.65   35.82
   3 -12   1  806.34   26.94
  -3  13  -1  771.69   31.62
   3 -13  -1  788.48   33.74
   3 -13  -1  801.09   43.93
   3  13   1  805.36   34.42
  -3 -13   1  816.83   44.68
  -3  13  -1  825.15   34.67
   3 -13  -1  778.94   40.06
   3  13   1  802.60   33.42
  -3 -13   1  811.07   41.40
   3 -13  -1  733.07   38.07
  -3  13   1  810.92   33.76
   3 -13   1  798.64   32.80
   3 -13   1  805.02   42.15
   3  13  -1  793.47   42.75
  -3 -13  -1  762.06   42.93
  -3  13   1  825.86   31.78
   3 -13   1  810.92   34.24
   3 -13   1  790.36   28.23
   3  13  -1  836.01   35.52
  -3 -13  -1  807.60   33.87
   3 -13   1  811.35   27.82
  -3  14  -1   23.64    7.32
   3 -14  -1   27.41    4.86
   3 -14  -1   25.04    4.96
   3  14   1   28.56    4.96
  -3 -14   1   18.45    7.58
  -3  14  -1   28.29    7.86
   3 -14  -1   22.93    6.73
   3  14   1   15.29    7.58
  -3 -14   1   29.99    6.89
   3 -14  -1   25.02    3.89
  -3  14   1    3.43    8.04
   3 -14   1   20.88    4.46
   3 -14   1   13.95    7.63
   3  14  -1    2.80    7.70
  -3 -14  -1   12.89    7.94
  -3  14   1   12.40    4.01
   3 -14   1   23.20    4.59
   3 -14   1   12.86    2.56
   3  14  -1   21.03    2.93
  -3 -14  -1   19.53    4.67
   3 -14   1   12.77    2.86
  -3  15  -1  246.64   16.02
   3 -15  -1  238.16   11.46
   3  15   1  247.70   18.75
  -3 -15   1  226.32   11.22
  -3  15  -1  265.61   17.00
   3 -15  -1  241.27   14.67
   3  15   1  262.90   11.19
  -3 -15   1  259.19   15.27
   3 -15  -1  232.33   10.09
  -3  15   1  292.13   17.97
   3 -15   1  278.53   11.58
   3  15  -1  260.79   11.81
  -3 -15  -1  260.99   17.57
  -3  15   1  288.44   10.77
   3 -15   1  280.71    9.59
   3  15  -1  296.92   12.33
  -3 -15  -1  289.57   11.91
   3 -15   1  282.09    8.44
  -3  16  -1    9.84    8.32
   3 -16  -1   18.01    8.90
   3  16   1   14.58    5.73
  -3 -16   1    7.73    5.15
  -3  16  -1   14.39    8.53
   3 -16  -1   12.16    4.06
   3  16   1   18.09    8.48
  -3 -16   1   15.23    7.17
   3 -16  -1   12.55    4.20
   3 -16   1   32.28    8.54
   3  16  -1   19.96    9.20
  -3 -16  -1   33.21    5.36
  -3  16   1   25.96    4.74
   3 -16   1   27.36    3.03
  -3 -16  -1   35.55    8.76
   3 -16   1   28.95    3.42
  -3  17  -1  254.30   11.84
   3 -17  -1  262.96   12.80
   3  17   1  245.70   20.07
  -3 -17   1  227.61   18.29
  -3  17  -1  256.10   18.17
   3 -17  -1  239.73   15.74
   3  17   1  270.82   11.97
  -3 -17   1  253.62   14.71
  -3  17   1  263.64   12.61
   3 -17   1  255.45   12.11
   3  17  -1  223.70   19.23
  -3 -17  -1  218.56   12.44
   3 -17   1  237.51    7.79
   3  17  -1  267.75   12.24
  -3 -17  -1  247.94   18.47
   3 -17   1  254.31   10.77
  -3  18  -1   43.70    6.20
   3 -18  -1   53.09   11.06
   3  18   1   43.40    7.22
  -3 -18   1   29.15   10.63
  -3  18  -1   44.83   10.25
   3 -18  -1   49.78    8.31
   3  18   1   47.64   10.27
  -3 -18   1   51.22    5.02
  -3  18   1   41.35    6.79
   3 -18   1   41.99   10.44
   3  18  -1   33.24    6.58
  -3 -18  -1   38.34    6.55
  -3  18   1   34.06    5.95
   3 -18   1   39.53    3.84
   3  18  -1   46.23    6.36
  -3 -18  -1   37.78   10.41
   3 -18   1   46.36    4.40
  -3  19  -1  471.74   23.40
   3 -19  -1  512.19   25.02
   3  19   1  438.55   36.04
  -3 -19   1  445.42   32.71
  -3  19  -1  496.32   33.39
   3 -19  -1  450.93   20.03
   3  19   1  523.74   22.86
  -3  19   1  547.66   25.10
   3 -19   1  556.74   34.54
   3  19  -1  447.85   34.09
  -3 -19  -1  440.76   23.05
  -3  19   1  533.74   22.78
   3  19  -1  545.74   23.45
   3 -19   1  487.41   16.86
  -3 -19  -1  528.45   33.86
   3 -19   1  531.43   18.85
  -3  20  -1  112.71    8.37
   3 -20  -1  127.58   15.10
   3  20   1  107.72    9.60
  -3 -20   1   89.94   13.93
  -3  20  -1  109.35   13.68
   3 -20  -1  102.78    6.92
  -3 -20   1  116.13   10.41
  -3  20   1   90.38    9.16
   3 -20   1   91.07    8.66
  -3  20   1   86.42    8.17
   3  20  -1   98.76    7.94
   3 -20   1   79.84    7.61
  -3  21  -1  101.18    8.47
   3  21   1   81.18   15.83
   3 -21  -1   97.97    9.35
  -3 -21   1   85.57   13.70
  -3  21  -1  112.75   13.64
   3 -21  -1   83.74   10.40
  -3 -21   1  106.80   10.27
   3 -21  -1   91.33    7.10
  -3  21   1   95.18    9.19
   3  21  -1   82.55   14.42
   3 -21   1  100.01   13.68
  -3 -21  -1   73.33    8.57
   3  21  -1   98.72    7.94
  -3 -21  -1   83.50    8.10
  -3  22  -1   15.54    6.21
   3  22   1   -2.33    7.25
   3 -22  -1    8.13   11.37
  -3 -22   1    6.72   10.47
  -3  22  -1   16.95   10.38
   3  22   1    7.67    9.15
   3 -22  -1    8.62    4.59
  -3 -22   1    7.29    7.26
   3 -22  -1    6.82    4.90
  -3  22   1   13.36    6.94
   3  22  -1   14.54    6.60
   3 -22   1   20.87   10.71
  -3 -22  -1   -1.75    6.60
  -3  22   1   -1.02    5.98
   3  22  -1   13.67    5.91
   3 -22   1    7.95    3.74
  -3 -22  -1    9.35    9.84
   3 -22   1    9.34    4.36
  -3  23  -1   18.29    6.98
   3  23   1    9.10   13.12
   3 -23  -1   22.55    7.54
  -3 -23   1   23.51   11.19
  -3  23  -1   10.18   10.87
   3  23   1   22.52    9.53
   3 -23  -1   18.53    7.91
  -3 -23   1   18.84    7.67
   3 -23  -1   16.72    5.27
  -3  23   1   21.55    7.47
   3  23  -1    8.25   11.86
   3 -23   1    5.95    6.92
  -3 -23  -1    1.62    7.00
  -3  23   1    5.13    6.72
   3  23  -1   14.52    3.74
   3 -23   1   12.02    3.87
  -3 -23  -1    3.80   10.10
   3 -23   1   13.56    4.65
  -3  24  -1   15.60    7.08
   3  24   1   19.87    8.09
   3 -24  -1   18.11   12.89
  -3 -24   1   11.10   11.41
  -3  24  -1   -2.49   11.21
   3  24   1    9.37    9.47
   3 -24  -1    6.01    7.82
  -3 -24   1    4.64    8.16
   3 -24  -1   20.59    8.67
  -3  24   1   17.75    7.76
   3  24  -1   19.32   12.27
   3 -24   1   12.22   11.50
  -3 -24  -1    3.96    7.42
  -3  24   1   -0.22    6.94
   3  24  -1   14.48    6.42
   3 -24   1    4.92    3.98
  -3 -24  -1   13.51    5.83
   3 -24   1    2.74    4.68
  -3  25  -1    7.79    7.03
   3  25   1    3.24   14.36
   3 -25  -1   10.59   12.80
  -3 -25   1   -1.55   11.96
  -3  25  -1   16.73   11.90
   3  25   1   -4.90    9.73
   3 -25  -1    4.15    4.68
  -3 -25   1   10.15    4.86
   3 -25  -1   -0.96    8.78
  -3  25   1    9.97    7.97
   3  25  -1   14.30    7.26
   3 -25   1    2.22    7.26
  -3 -25  -1    6.21    7.42
  -3  25   1   15.24    6.89
   3  25  -1    6.29    6.57
   3 -25   1   11.43    5.67
  -3 -25  -1   14.29    5.91
   3 -25   1    7.56    6.47
  -3  26  -1    8.97   12.16
   3  26   1    6.66    8.50
   3  26   1   24.15   14.36
   3 -26  -1   12.49    7.86
  -3 -26   1    3.98   11.96
  -3  26  -1    4.05    7.22
   3  26   1    0.94    5.82
   3 -26  -1   -3.58    7.35
  -3 -26   1   -0.78    4.74
   3 -26  -1    3.98    9.35
  -3  26   1    8.63    8.16
   3  26  -1   -3.61    7.53
   3  26  -1  -17.57   12.93
   3 -26   1    1.80   12.31
  -3 -26  -1   -3.73   12.62
  -3  26   1    3.58    6.98
   3  26  -1    6.35    6.61
  -3 -26  -1   -5.57    9.93
   3 -26   1    1.41    4.76
  -3  27  -1   55.57   15.54
   3  27   1   60.25   17.91
   3  27   1   76.10   10.82
  -3 -27   1   66.33    9.07
  -3  27  -1   34.39    9.23
   3  27   1   71.22   12.31
   3 -27  -1   41.62    9.26
  -3 -27   1   54.15   10.00
   3 -27  -1   47.60   11.66
  -3  27   1   77.13   17.36
   3  27  -1   36.44   16.35
   3  27  -1   49.68    9.75
   3 -27   1   52.67    8.97
  -3 -27  -1   51.69   15.74
  -3  27   1   46.48    8.90
   3  27  -1   57.19    9.66
   3 -27   1   41.25    5.51
  -3 -27  -1   36.29   12.55
  -3  28  -1    5.94   13.78
   3  28   1    3.33    9.40
   3  28   1   26.32   16.35
   3 -28  -1    8.44    8.65
  -3 -28   1   12.86    8.00
  -3  28  -1    3.71   13.06
   3  28   1    9.57    6.35
   3 -28  -1   13.83    8.07
  -3 -28   1   10.29    8.66
   3 -28  -1    4.92    6.17
  -3  28   1   33.06   15.86
   3  28  -1   -8.54   14.55
   3  28  -1    6.67   14.79
   3 -28   1   -7.92   13.52
  -3 -28  -1   10.82   14.21
  -3  28   1    6.60    7.64
   3  28  -1   -0.62   14.14
   3  28  -1    6.44    6.38
   3 -28   1   12.72    6.45
  -3 -28  -1   14.33    6.48
   3 -28   1    3.52    5.70
  -3  29  -1  106.10   20.35
   3  29   1  105.96   13.77
   3  29   1  107.85   13.67
   3 -29  -1   89.06   20.96
  -3 -29   1  113.78   11.81
  -3  29  -1  109.73   18.50
   3  29   1   90.94   12.90
   3  29   1  115.92   15.52
   3 -29  -1   80.31   11.68
  -3 -29   1   97.94   12.86
   3 -29  -1   70.09   14.52
  -3  29   1  114.39   22.61
   3  29  -1   95.39   12.61
   3  29  -1   98.34   12.58
   3 -29   1  118.41   19.44
  -3 -29  -1  102.72   19.94
  -3  29   1   98.42    7.16
   3  29  -1  116.11   12.49
   3 -29   1   92.64    6.77
  -3 -29  -1   90.56   14.95
   3 -29   1   84.54    8.67
  -3  30  -1    5.23    9.01
   3  30   1    9.88   16.80
   3 -30  -1    5.32   16.36
  -3 -30   1   -4.45    8.62
  -3  30  -1   -2.71   13.84
   3  30   1   10.68    9.65
   3  30   1   -6.21    6.60
   3 -30  -1    5.67    5.04
  -3 -30   1    8.11    9.35
   3 -30  -1    6.85   10.16
  -3  30   1    5.96   16.27
   3  30  -1   13.81    9.28
   3 -30   1    5.91    8.60
  -3  30   1    4.54    8.91
   3  30  -1   -4.39   14.77
   3  30  -1    1.31    7.14
   3 -30   1    0.18    4.79
  -3 -30  -1    2.28   10.77
   3 -30   1   15.04    5.58
  -3  31  -1   19.26    9.79
   3  31   1   32.74   10.77
   3 -31  -1    3.08   10.62
  -3 -31   1   17.64   15.57
  -3  31  -1   16.19    9.12
   3  31   1   11.50   10.28
   3  31   1   15.51   11.63
   3 -31  -1   20.12    9.51
  -3 -31   1   17.66    6.13
   3 -31  -1   26.89   11.34
  -3  31   1   22.75   10.74
   3  31  -1   14.70   10.07
  -3 -31  -1   32.19    9.59
  -3  31   1   23.48    9.60
   3  31  -1   34.49   15.67
   3  31  -1    1.97    7.16
  -3 -31  -1   20.01    6.73
   3 -31   1   18.38    4.87
   3 -31   1    4.95    6.10
  -3  32  -1   16.08    9.63
   3  32   1   12.28   10.44
  -3 -32   1    9.69   15.88
  -3  32  -1    9.73    9.18
   3  32   1    0.97    6.08
   3  32   1   -5.85    6.79
   3 -32  -1    6.13    5.23
  -3 -32   1    4.99    9.13
   3 -32  -1   -0.57    6.54
  -3  32   1  -10.81   10.46
   3  32  -1   -6.19    9.85
   3 -32   1   14.17   15.39
  -3 -32  -1    6.35   10.03
  -3  32   1   -0.97    9.37
   3  32  -1    8.69    8.92
   3  32  -1    4.40    6.86
  -3 -32  -1    3.14   10.78
  -3  33  -1   25.99   16.98
   3 -33  -1   -7.38   10.81
   3 -33  -1   10.99   10.18
  -3  33  -1   -1.47   15.46
   3  33   1    7.78   11.40
   3 -33  -1    3.93    8.98
  -3 -33   1   -7.61    8.45
   3 -33  -1   -5.20   10.85
  -3  33   1    2.21   11.15
   3 -33   1    9.54    9.62
   3 -33   1   14.06   10.46
  -3  33   1    1.15    5.18
   3  33  -1  -21.65   15.11
  -3 -33  -1    9.22   11.37
   3  34   1    7.94   11.94
   3 -34  -1   -7.07   11.77
  -3 -34   1    9.53   10.25
   3 -34  -1    9.57   11.15
  -3  34  -1   26.16   16.05
   3  34   1   15.71   11.44
   3 -34  -1    4.83    9.28
  -3 -34   1    8.78    5.46
   3 -34  -1    2.89   12.33
  -3  34   1    4.49   19.81
   3  34  -1    8.65   11.22
   3 -34   1   10.06   11.21
  -3  34   1   -1.35    8.73
   3  34  -1   11.40    9.29
  -3 -34  -1    5.86    7.25
  -3 -35   1   32.92   11.75
   3 -35  -1   26.86   13.02
  -3  35  -1   41.50   17.41
   3  35   1   22.53   12.68
   3 -35  -1   29.29    6.13
   3 -35  -1   15.14    8.44
   3 -35   1   23.77   11.25
  -3  35   1   12.81    9.53
   3  35  -1   39.38   17.20
  -3 -35  -1   25.99   13.89
  -3  36  -1    9.84   11.49
   3 -36  -1    2.53   12.05
  -3  36  -1   -0.56    9.94
   3  36   1    1.13   11.80
   3 -36  -1    4.49    9.06
   3 -36  -1    0.28   10.49
  -3 -36  -1    7.42   12.21
   3  36  -1    7.01   10.35
  -3 -36  -1   -2.44   13.53
  -3  37  -1   27.42   12.83
   3  37   1   39.63   14.12
  -3  37  -1   17.38   16.69
   3  37   1   23.49   11.72
   3 -37  -1   23.80    6.51
   3 -37  -1   -8.95   14.29
  -3  37   1    0.24   15.38
   3  37  -1   33.02   13.00
  -3 -37  -1   26.17   13.76
   3  37  -1   31.72   18.00
  -3 -37  -1   29.53    8.81
  -3  38  -1    7.23   12.87
  -3  38  -1    5.10   16.39
   3  38   1    3.62   10.99
   3 -38  -1    8.32   11.31
   3 -38  -1    7.81    7.20
  -3  38   1    6.58   14.11
   3 -38   1    2.89   11.96
   3 -38   1    7.44   13.67
   3  38  -1    3.49   17.25
  -3 -38  -1   11.40   13.03
   3 -39  -1    5.26   14.70
  -3 -39   1  -25.92   11.87
  -3  39  -1    4.01    9.78
   3  39   1   10.13    6.58
   3 -39  -1    6.72   10.99
   3 -39  -1  -16.39   11.46
   3  39  -1    9.87   10.35
  -3 -39  -1   -6.85   12.93
  -3  40  -1   -4.79   16.45
   3 -40  -1    4.02   11.99
   3  40  -1   32.61   17.78
  -3 -40  -1    5.18   13.11
   4   0   1  108.48   10.57
   4   0  -1  108.89   11.18
  -4   0  -1  111.65    6.49
  -4   0   1   91.55    6.94
   4   0   1  114.61    7.36
   4   0   1  106.51    9.03
  -4   0  -1  108.10    9.46
   4   0  -1  108.53    8.25
  -4   0   1  108.23   12.92
   4   1   1  320.26   10.94
  -4  -1   1  331.71   19.35
   4  -1  -1  313.24   12.87
  -4   1  -1  302.00   17.98
   4   1   1  321.63   16.17
  -4   1  -1  331.43   16.26
   4  -1  -1  326.21   21.19
  -4  -1   1  305.34   14.30
   4   1  -1  286.04   11.55
   4  -1   1  269.07   11.68
  -4   1   1  271.35   18.81
   4  -1   1  283.36   19.31
   4  -1   1  287.08   10.22
  -4  -1  -1  287.85   10.65
   4   1  -1  293.28   24.09
  -4   1   1  297.76   13.14
   4  -2  -1  475.37   23.96
   4   2   1  485.90   20.44
   4  -2  -1  481.13   24.85
  -4   2  -1  467.20   23.21
   4   2   1  494.58   22.03
   4   2  -1  391.94   20.63
  -4  -2  -1  391.29   14.55
   4  -2   1  360.90   22.75
  -4   2   1  365.51   22.64
   4  -2   1  363.71   23.03
   4  -2   1  374.98   18.54
  -4  -2  -1  402.66   14.46
   4   2  -1  370.12   19.93
  -4   2   1  383.84   24.06
   4  -3  -1  175.88   13.00
   4   3   1  179.42   10.68
  -4  -3   1  184.59   12.39
   4  -3  -1  182.64   13.59
  -4   3  -1  178.36   12.78
  -4   3  -1  177.79    8.62
   4   3   1  180.43    7.63
  -4   3  -1  185.67   12.21
  -4  -3   1  160.54   18.26
   4  -3  -1  175.05    8.63
   4  -4  -1  113.06   10.40
   4   4   1  108.75    8.95
  -4  -4   1  109.13    9.56
   4  -4  -1  119.25   10.91
  -4   4  -1  114.77    6.19
  -4   4  -1  112.14   11.30
   4   4   1  114.05    6.19
  -4   4  -1  114.40   10.16
  -4  -4   1   99.43    9.69
   4  -4  -1  114.20    6.98
   4  -4   1  122.00    9.62
   4   4  -1  122.28    5.68
  -4  -4  -1  123.50    5.74
   4  -4   1  127.82    6.82
  -4   4   1  121.55    6.55
   4  -4   1  117.55    6.91
  -4  -4  -1  135.07    6.86
   4  -4   1  127.00    8.81
   4   4  -1  123.99   16.14
  -4   4   1  129.09    7.03
   4  -5  -1  153.03   12.00
   4   5   1  146.23   10.38
  -4   5  -1  138.14   13.17
  -4   5  -1  143.81   10.91
  -4   5   1  195.79   12.39
   4  -5   1  199.09   11.08
   4  -5   1  204.80   13.23
  -4  -5  -1  201.87   12.78
   4   5  -1  199.31   10.87
  -4   5   1  206.04   13.17
  -4   6  -1  979.11   47.44
   4  -6  -1  949.75   37.60
   4   6   1  959.94   44.82
  -4  -6   1  941.51   45.15
   4  -6  -1  928.88   47.07
  -4   6  -1  936.39   36.30
   4  -6  -1  944.83   40.65
  -4   6  -1  960.72   49.71
   4   6   1  954.06   48.09
  -4  -6   1  938.51   63.05
  -4   6  -1  922.63   40.43
   4  -6  -1  915.80   37.22
  -4   6   1  862.75   46.35
   4  -6   1  803.35   41.43
   4   6  -1  856.55   33.89
  -4  -6  -1  859.89   44.08
   4  -6   1  854.16   45.02
  -4   6   1  849.67   45.23
   4  -6   1  865.28   37.00
  -4  -6  -1  856.48   36.63
   4  -6   1  808.58   40.10
   4   6  -1  839.23   52.68
  -4   6   1  858.63   45.88
  -4   7  -1 1144.59   60.35
   4  -7  -1 1122.28   61.06
   4   7   1 1101.26   58.17
  -4  -7   1 1097.11   48.97
   4  -7  -1 1001.14   47.13
  -4   7  -1 1078.43   57.36
   4  -7  -1 1092.88   50.16
  -4   7  -1 1119.26   63.42
   4   7   1 1144.47   63.55
  -4  -7   1 1115.58   78.73
  -4   7  -1 1072.09   48.09
   4  -7  -1 1081.75   50.35
  -4   7   1 1127.51   60.65
   4  -7   1 1156.03   59.59
   4   7  -1 1193.63   61.19
  -4  -7  -1 1219.89   63.11
   4  -7   1 1176.21   51.44
  -4   7   1 1158.88   51.43
   4  -7   1 1189.80   53.48
  -4  -7  -1 1201.48   65.98
   4   7  -1 1234.12   71.88
   4  -7   1 1181.84   59.37
  -4   7   1 1195.15   53.20
  -4   8  -1  229.34    8.76
   4  -8  -1  233.98    9.23
   4   8   1  234.62    8.94
  -4  -8   1  236.52   14.01
   4  -8  -1  227.64    9.26
  -4   8  -1  225.57    9.56
   4  -8  -1  234.92    9.01
   4   8   1  244.02    9.87
  -4  -8   1  257.76   20.07
  -4   8  -1  233.42    8.28
   4  -8  -1  216.44   13.95
  -4   8   1  259.38   14.26
   4  -8   1  260.54   13.30
   4   8  -1  255.26    9.12
  -4  -8  -1  264.40   14.01
   4  -8   1  256.71    9.32
   4  -8   1  259.50   15.33
  -4  -8  -1  259.13   10.27
   4   8  -1  265.26   10.49
   4  -8   1  251.57   11.80
  -4   9  -1 1848.81  108.66
   4  -9  -1 1869.18  111.07
   4   9   1 1903.64  128.50
  -4  -9   1 1877.65  128.32
   4  -9  -1 1721.80  104.62
  -4   9  -1 1858.53  127.54
   4  -9  -1 1861.26  106.61
   4   9   1 1940.70  132.41
  -4  -9   1 1934.34  149.63
   4  -9  -1 1816.16  125.15
  -4   9  -1 1817.62  104.67
  -4   9   1 1915.01  129.13
   4  -9   1 1848.02  107.58
   4   9  -1 1958.90  130.54
  -4  -9  -1 1919.65  129.53
   4  -9   1 1860.32  109.85
   4  -9   1 1896.04  130.57
  -4  -9  -1 1871.67  113.67
   4   9  -1 1962.80  132.74
   4  -9   1 1848.11  126.46
  -4  10  -1   15.04    6.85
   4 -10  -1   -2.90    7.14
   4  10   1   13.93    7.11
  -4 -10   1   18.09    4.12
   4 -10  -1   15.73    7.33
  -4  10  -1   -0.71    7.44
   4 -10  -1   12.46    3.76
   4  10   1   14.77    7.69
  -4 -10   1   15.67    5.21
   4 -10  -1    7.54    3.81
  -4  10  -1   15.95    3.84
  -4  10   1   10.56    4.18
   4 -10   1   11.37    6.55
   4  10  -1   28.67    6.97
  -4 -10  -1    2.84    7.03
   4 -10   1   22.02    4.01
   4 -10   1   -0.29    7.25
  -4 -10  -1   13.00    7.86
   4  10  -1   13.89    3.90
   4 -10   1   12.12    4.46
  -4  11  -1  632.85   30.13
   4 -11  -1  636.42   31.97
   4  11   1  665.61   33.18
  -4 -11   1  628.32   24.09
   4 -11  -1  608.61   23.21
  -4  11  -1  646.08   24.11
   4 -11  -1  633.16   21.83
   4  11   1  630.28   23.84
  -4 -11   1  636.23   35.24
   4 -11  -1  582.32   28.92
  -4  11   1  557.24   22.24
   4 -11   1  536.11   28.53
   4  11  -1  566.65   30.65
  -4 -11  -1  559.04   23.42
   4 -11   1  532.40   28.13
   4 -11   1  522.06   29.59
  -4 -11  -1  541.00   31.58
   4  11  -1  580.28   28.63
   4 -11   1  545.71   25.15
  -4  12  -1  406.07   15.05
   4 -12  -1  413.41   22.50
   4  12   1  426.32   23.09
  -4 -12   1  403.95   22.70
   4 -12  -1  392.75   22.39
  -4  12  -1  406.98   22.70
   4  12   1  409.57   22.71
  -4 -12   1  425.23   24.79
   4 -12  -1  373.43   19.96
  -4  12   1  407.36   22.43
   4 -12   1  386.67   20.69
   4  12  -1  395.43   21.80
  -4 -12  -1  405.27   23.15
   4 -12   1  397.32   21.22
  -4  12   1  396.40   15.10
   4 -12   1  389.04   21.91
  -4 -12  -1  421.00   23.06
   4  12  -1  401.52   18.92
   4 -12   1  390.34   14.17
  -4  13  -1  237.19   14.95
   4 -13  -1  251.12   10.78
   4  13   1  254.53   11.15
  -4 -13   1  229.06   10.74
   4 -13  -1  247.30   10.74
  -4  13  -1  250.21   15.79
   4 -13  -1  247.36    9.22
   4  13   1  252.86   10.65
  -4 -13   1  252.62   10.88
   4 -13  -1  222.96    9.47
  -4  13   1  246.55   10.41
   4 -13   1  253.64   10.24
   4  13  -1  239.76   15.67
  -4 -13  -1  228.01   10.82
   4 -13   1  244.61   10.22
  -4  13   1  239.09    9.96
   4 -13   1  237.86   10.00
  -4 -13  -1  240.01   11.02
   4  13  -1  250.94    8.72
   4 -13   1  231.83    8.78
  -4  14  -1   34.99    5.08
   4 -14  -1   25.98    5.52
   4 -14  -1   36.14    9.20
   4  14   1   34.73    5.70
  -4 -14   1   23.52    9.06
   4 -14  -1   30.18    9.15
  -4  14  -1   41.55    5.24
   4 -14  -1   35.91    4.68
   4 -14  -1   27.16    7.82
   4  14   1   36.83    9.03
  -4 -14   1   39.09    8.98
   4 -14  -1   33.95    7.73
  -4  14   1   43.68    9.15
   4 -14   1   55.76    8.73
   4  14  -1   30.77    9.12
  -4 -14  -1   27.05    9.19
   4 -14   1   44.15    8.75
  -4  14   1   40.25    3.36
   4 -14   1   48.14    5.20
   4 -14   1   47.82    3.24
   4  14  -1   57.50    7.03
  -4 -14  -1   52.78    5.63
   4 -14   1   48.32    4.26
  -4  15  -1  623.41   37.56
   4 -15  -1  641.18   39.73
   4 -15  -1  631.63   29.03
   4  15   1  619.70   39.96
  -4 -15   1  616.18   38.78
   4 -15  -1  626.48   29.12
  -4  15  -1  636.51   28.38
   4 -15  -1  637.82   26.47
   4 -15  -1  615.83   26.76
   4  15   1  620.62   27.72
  -4 -15   1  628.35   37.10
   4 -15  -1  598.32   34.95
  -4  15   1  730.19   40.82
   4 -15   1  734.55   40.19
   4 -15   1  731.53   30.49
   4  15  -1  663.24   29.96
  -4 -15  -1  713.91   40.77
   4 -15   1  729.47   39.75
  -4  15   1  773.37   30.22
   4 -15   1  725.11   30.35
   4 -15   1  688.05   22.68
   4  15  -1  752.65   33.08
  -4 -15  -1  756.26   31.81
   4 -15   1  722.72   26.04
  -4  16  -1   19.28    8.59
   4 -16  -1   20.60    9.50
   4 -16  -1    3.99    9.63
   4  16   1    5.51    9.51
  -4 -16   1   18.98    5.57
   4 -16  -1   28.63    5.89
  -4  16  -1   20.25    8.84
   4 -16  -1   24.80    4.52
   4  16   1   22.96    5.39
  -4 -16   1   14.36    4.85
   4 -16  -1   15.80    7.42
  -4  16   1   16.38    5.64
   4 -16   1   12.89    8.69
   4 -16   1   14.05    5.30
   4  16  -1   14.34    5.33
  -4 -16  -1    8.38    5.46
   4 -16   1   10.62    5.24
  -4  16   1    7.60    5.36
   4 -16   1    8.13    8.56
   4 -16   1   14.52    4.24
   4  16  -1   13.00    6.01
  -4 -16  -1   16.97    5.61
   4 -16   1   14.98    3.93
  -4  17  -1  644.42   28.00
   4 -17  -1  674.16   30.37
   4 -17  -1  669.13   41.43
   4  17   1  610.00   29.45
  -4 -17   1  614.11   40.06
   4 -17  -1  674.81   41.75
  -4  17  -1  683.55   39.22
   4 -17  -1  603.71   25.39
   4  17   1  691.28   38.67
  -4 -17   1  665.76   36.39
   4 -17  -1  617.88   26.45
  -4  17   1  588.94   28.01
   4 -17   1  590.16   27.66
   4 -17   1  600.32   38.22
   4  17  -1  498.14   37.28
  -4 -17  -1  526.18   27.14
   4 -17   1  585.27   27.83
  -4  17   1  627.10   27.44
   4 -17   1  545.33   19.54
   4  17  -1  600.67   29.09
  -4 -17  -1  598.75   38.91
   4 -17   1  590.00   27.13
  -4  18  -1  273.22   13.58
   4 -18  -1  295.37   15.08
   4  18   1  233.36   23.25
  -4 -18   1  284.15   21.90
   4 -18  -1  277.45   22.27
  -4  18  -1  294.56   20.91
   4 -18  -1  260.28   16.86
   4  18   1  303.34   13.83
  -4 -18   1  300.97   18.38
   4 -18  -1  267.58   12.44
  -4  18   1  249.40   14.02
   4 -18   1  249.07   13.65
  -4 -18  -1  223.42   13.93
   4 -18   1  256.96   20.77
  -4  18   1  259.59   13.49
   4 -18   1  237.64    9.00
   4  18  -1  265.73   14.27
  -4 -18  -1  272.36   20.80
   4 -18   1  255.36   10.93
  -4  19  -1  359.79   17.86
   4 -19  -1  388.14   28.39
   4  19   1  315.12   19.12
  -4 -19   1  326.35   26.83
   4 -19  -1  363.59   27.57
  -4  19  -1  385.46   27.02
   4 -19  -1  344.02   21.00
   4  19   1  386.12   25.95
  -4 -19   1  383.27   22.83
   4 -19  -1  349.16   16.16
  -4  19   1  360.96   27.70
   4 -19   1  362.24   25.88
  -4 -19  -1  313.59   26.35
   4 -19   1  361.18   26.82
  -4  19   1  379.67   17.57
   4 -19   1  328.41   12.21
   4  19  -1  376.79   18.82
  -4 -19  -1  359.91   25.67
   4 -19   1  382.18   18.03
  -4  20  -1   60.21   12.00
   4 -20  -1   75.14    7.91
   4  20   1   49.12   14.05
  -4 -20   1   51.30   13.03
   4 -20  -1   52.64   13.23
  -4  20  -1   77.66   12.15
   4 -20  -1   53.28    5.74
   4  20   1   71.72    7.44
  -4 -20   1   72.28    6.24
   4 -20  -1   64.70    6.33
  -4  20   1   60.32   13.39
   4 -20   1   66.97   12.68
   4  20  -1   45.27   13.48
  -4 -20  -1   46.49   12.68
   4 -20   1   58.92   12.24
  -4  20   1   63.95    7.50
   4  20  -1   63.48    7.79
  -4 -20  -1   65.26   12.21
   4 -20   1   48.73    5.77
  -4  21  -1   91.68   13.92
   4 -21  -1   94.42   15.18
   4  21   1   80.53    9.79
  -4 -21   1   74.06    8.76
   4 -21  -1   97.95    9.44
  -4  21  -1  109.32   14.04
   4  21   1  111.12   13.55
  -4 -21   1   92.12    7.39
   4 -21  -1   78.29    7.38
   4 -21   1  104.87    8.82
   4  21  -1   89.15    9.13
  -4 -21  -1   84.08   14.73
   4 -21   1  100.32   14.18
  -4  21   1   84.74    5.43
   4 -21   1   78.22    5.32
  -4 -21  -1  109.87   13.98
   4 -21   1   81.58    6.30
  -4  22  -1    1.52   10.56
   4  22   1  -14.34   12.27
   4 -22  -1    9.99    6.89
  -4 -22   1    0.35    6.36
   4 -22  -1   -5.45    6.94
  -4  22  -1    3.34   10.46
   4  22   1    1.24    5.80
   4 -22  -1   13.25    7.57
  -4 -22   1    3.08    5.20
   4 -22  -1    3.39    4.96
  -4  22   1   -2.72   11.74
   4 -22   1   -4.04   10.47
   4  22  -1   -4.17   11.33
  -4 -22  -1   -9.60   11.25
   4 -22   1    8.90   10.72
  -4  22   1    1.69    6.04
   4  22  -1    1.97    3.68
   4 -22   1    0.12    3.46
  -4 -22  -1    3.70    5.91
   4 -22   1   -3.74    4.40
  -4  23  -1  354.78   28.03
   4  23   1  289.39   19.87
   4 -23  -1  354.00   30.50
  -4 -23   1  278.89   18.45
   4 -23  -1  344.89   20.32
  -4  23  -1  362.06   28.19
   4  23   1  360.38   25.20
   4 -23  -1  292.46   20.77
  -4 -23   1  339.82   16.39
   4 -23  -1  333.46   16.72
  -4  23   1  332.56   30.47
   4 -23   1  308.20   18.88
  -4 -23  -1  243.11   28.01
   4 -23   1  311.55   28.13
   4  23  -1  316.18   12.71
  -4 -23  -1  297.47   17.67
  -4  24  -1   66.14   14.57
   4  24   1   29.53   15.54
   4 -24  -1   42.87    9.44
  -4 -24   1   44.77    8.69
   4 -24  -1   56.24    9.15
  -4  24  -1   51.49   13.49
   4  24   1   67.66    7.45
   4 -24  -1   38.17    6.04
  -4 -24   1   51.47    6.73
   4 -24  -1   42.31   10.85
  -4  24   1   76.20   15.42
   4  24  -1   67.33   14.99
   4 -24   1   74.05   14.40
  -4 -24  -1   61.55   14.76
   4 -24   1   60.56   14.51
  -4  24   1   55.52    8.84
   4 -24   1   42.96    4.83
  -4 -24  -1   48.03   12.80
   4 -24   1   41.83    6.20
  -4  25  -1  177.20   20.27
   4  25   1  142.36   13.95
   4 -25  -1  181.75   22.14
  -4 -25   1  159.82   13.12
   4 -25  -1  171.55   13.84
  -4  25  -1  186.97   20.35
   4  25   1  179.50   17.35
   4 -25  -1  135.79   13.24
  -4 -25   1  129.65   10.63
   4 -25  -1  142.59   15.73
   4  25  -1  145.51   12.89
  -4 -25  -1  163.87   20.46
   4 -25   1  214.31   21.47
  -4  25   1  121.50   12.86
   4  25  -1  201.57   13.05
   4 -25   1  139.07    7.63
  -4 -25  -1  186.83   18.26
  -4  26  -1   23.12   13.18
   4  26   1   30.16   15.10
   4 -26  -1   22.81    8.95
  -4 -26   1    7.95    7.84
   4 -26  -1   26.57    8.45
  -4  26  -1    2.02   12.65
   4  26   1    6.95   10.66
   4 -26  -1    6.77    7.73
  -4 -26   1    9.35    9.29
   4 -26  -1    6.61   10.21
  -4  26   1   29.72   14.64
   4  26  -1   14.17   13.74
   4 -26   1   -3.52   13.52
  -4 -26  -1   17.11   13.83
   4 -26   1   24.06   13.67
  -4  26   1    9.48    7.58
   4  26  -1   10.87    7.66
   4 -26   1   17.08    4.24
  -4 -26  -1   17.11   11.38
   4 -26   1   13.05    5.60
  -4  27  -1   25.15   14.05
   4  27   1   27.02    9.66
   4 -27  -1   16.49   15.60
  -4 -27   1   14.23    8.29
   4 -27  -1   20.13   15.46
  -4  27  -1    8.62   13.48
   4  27   1   21.27   10.78
   4 -27  -1   29.79    5.01
  -4 -27   1   23.89    9.84
   4 -27  -1   24.90   10.56
  -4  27   1   29.10   15.52
   4  27  -1   17.04    8.87
   4 -27   1   21.31   13.90
  -4 -27  -1    5.55   14.27
   4 -27   1   26.20   14.74
  -4  27   1   19.75    7.94
   4  27  -1   16.51    7.89
   4 -27   1    8.75    4.43
  -4 -27  -1   22.09    7.11
   4 -27   1   19.38    5.85
  -4  28  -1    5.67    8.14
   4  28   1   20.53   15.86
   4 -28  -1    8.06    8.75
  -4 -28   1   -1.77   13.61
   4 -28  -1   -7.73   14.99
  -4  28  -1  -14.04   12.71
   4  28   1    9.57   10.31
   4 -28  -1    0.15    8.75
  -4 -28   1   10.38    9.31
   4 -28  -1    6.75   10.04
  -4  28   1    3.36   15.83
   4  28  -1   17.13   14.49
   4 -28   1    2.71    8.16
  -4 -28  -1    8.94    8.59
   4 -28   1  -13.28   14.64
  -4  28   1   -0.47    4.71
   4  28  -1    5.07    7.36
   4 -28   1    2.99    4.24
  -4 -28  -1  -12.68   11.10
   4 -28   1   10.44    5.48
  -4  29  -1   19.76    9.40
   4  29   1   41.13   10.12
   4  29   1   26.10   10.27
   4 -29  -1   61.88   17.00
  -4 -29   1   46.85   15.77
   4 -29  -1   19.09   15.76
  -4  29  -1   12.99    8.60
   4  29   1   12.59   11.63
   4 -29  -1   18.66    5.36
  -4 -29   1   34.36   10.38
   4 -29  -1   16.24    6.88
  -4  29   1   17.33    9.88
   4  29  -1   15.18    9.82
   4  29  -1   30.01   16.94
   4 -29   1   27.44   15.13
  -4 -29  -1   16.14    9.53
   4 -29   1   18.25   16.72
  -4  29   1   24.27    9.29
   4  29  -1   11.68    8.51
   4 -29   1   24.93    6.29
  -4 -29  -1   15.52   11.84
  -4  30  -1   12.71    9.53
   4  30   1   19.53   17.60
   4  30   1   26.48   10.49
   4 -30  -1   18.35   16.92
  -4 -30   1   23.28   16.04
   4 -30  -1   21.94   17.07
  -4  30  -1    7.73    8.51
   4  30   1    5.36   11.74
   4 -30  -1   19.91    9.26
  -4 -30   1   26.83   10.65
   4 -30  -1   13.40   10.56
  -4  30   1   10.63   10.19
   4  30  -1   30.96   17.04
   4  30  -1   33.68   10.09
   4 -30   1   36.29    9.37
  -4 -30  -1   15.04   10.28
   4 -30   1   27.73   17.17
  -4  30   1   29.96    9.53
   4  30  -1   29.72   10.10
   4  30  -1    7.23    8.44
   4 -30   1   13.45    4.85
  -4 -30  -1   32.59   12.28
  -4  31  -1   34.04   10.97
   4  31   1   57.69   11.77
   4  31   1   77.08   19.29
   4 -31  -1   42.42   11.80
  -4 -31   1   54.82   17.83
   4 -31  -1   20.28   18.78
  -4  31  -1   -3.64   16.27
   4  31   1   35.23    7.47
   4  31   1   20.80    8.14
   4 -31  -1   51.22   10.25
  -4 -31   1   33.71    7.32
   4 -31  -1   23.18   12.05
  -4  31   1   49.81   12.03
   4  31  -1   55.33   11.28
   4  31  -1   62.21   18.84
   4 -31   1   32.36   17.22
  -4 -31  -1   53.65   11.44
   4 -31   1   47.02   11.50
  -4  31   1   41.65   10.72
   4  31  -1   59.63   18.28
   4  31  -1   31.94    5.89
  -4 -31  -1   55.60    8.26
  -4  32  -1  -14.98   16.49
   4  32   1   15.52   18.04
   4  32   1   12.37   10.80
   4 -32  -1    0.13   18.50
  -4 -32   1    1.00   15.76
   4 -32  -1   -1.31   10.44
  -4  32  -1    9.65   14.85
   4  32   1   20.43   10.97
   4  32   1    0.24   12.08
   4 -32  -1    7.98    5.38
  -4 -32   1   10.57   10.21
   4 -32  -1   14.36   10.90
  -4  32   1   -1.34   10.53
   4  32  -1    8.34   17.45
   4  32  -1    8.48   10.35
   4 -32   1    3.43   16.02
  -4 -32  -1   18.01   17.33
   4 -32   1   11.52   10.49
  -4  32   1   12.09    9.79
   4  32  -1    5.86    9.48
   4  32  -1   -9.65    8.06
  -4 -32  -1    5.94   11.94
  -4  33  -1    8.00   18.51
   4  33   1   41.19   19.93
   4 -33  -1   28.42   12.14
  -4 -33   1    9.60   10.87
   4 -33  -1   29.99   11.53
  -4  33  -1   37.07   16.49
   4  33   1   30.47    7.39
   4  33   1   10.85    7.78
   4 -33  -1   19.59    9.81
  -4 -33   1   43.40   10.37
   4 -33  -1   21.55   11.87
  -4  33   1   41.13   19.82
   4  33  -1   41.02   19.13
   4  33  -1   43.34   18.95
   4 -33   1   31.05   10.56
   4 -33   1   17.61   11.84
  -4  33   1   18.07    9.66
   4  33  -1   42.68   17.08
  -4 -33  -1   19.50   13.25
  -4  34  -1  -12.15   18.53
   4  34   1    6.44   11.81
   4 -34  -1   -3.08   20.04
  -4 -34   1    6.77   10.38
   4 -34  -1   21.27   11.68
  -4  34  -1   -1.37    9.44
   4  34   1    0.75   12.15
   4  34   1   -1.35   13.02
   4 -34  -1   -1.53    9.15
  -4 -34   1   -3.99    9.69
   4 -34  -1   -0.90    7.39
   4  34  -1    7.00   11.24
  -4 -34  -1    8.98   18.51
   4 -34   1    2.84   18.84
  -4  34   1   -0.34    8.98
   4  34  -1   17.30    9.69
   4  34  -1   -8.66    7.63
  -4 -34  -1   19.35    7.38
   4  35   1   -0.50   12.43
  -4 -35   1    9.44   10.37
   4 -35  -1   -6.02   21.03
  -4  35  -1    6.98    9.87
   4  35   1    2.12   12.52
   4  35   1    5.46    7.89
   4 -35  -1    4.64    9.51
  -4 -35   1   19.56    9.56
   4 -35  -1   14.11   12.67
  -4  35   1   13.62   21.13
   4  35  -1   21.93   11.47
   4 -35   1    6.36   10.28
  -4  35   1    5.86    9.12
   4  35  -1    2.89   16.67
  -4 -35  -1   24.15   13.71
  -4  36  -1    4.09   11.81
   4  36   1    0.29   12.93
   4 -36  -1    0.21   13.23
  -4  36  -1  -19.82   16.05
   4  36   1   -3.40    7.53
   4 -36  -1    5.40    9.22
   4 -36  -1   -3.55   12.97
   4  36  -1    2.86   12.19
  -4 -36  -1    6.83   12.18
   4 -36   1  -39.03   20.60
   4  36  -1    6.66   10.49
  -4 -36  -1    0.69   12.31
  -4  37  -1    9.82   12.27
   4  37   1   13.58   23.05
  -4  37  -1  -15.94   15.80
   4  37   1  -13.62   12.97
   4 -37  -1    7.60    5.86
   4 -37  -1   -0.57    8.48
  -4  37   1   15.85   13.61
   4  37  -1   28.98   21.19
  -4 -37  -1   11.02   12.81
   4  37  -1   18.87   17.38
  -4 -37  -1   11.13    8.47
  -4  38  -1   -8.60   21.27
  -4 -38   1   -6.63   19.51
  -4  38  -1    8.98    9.32
   4  38   1    0.47    6.80
   4 -38  -1   19.32   10.53
   4 -38  -1  -13.00   11.59
   4 -38   1    4.87   11.37
   4 -38   1   -0.85   13.51
   4  38  -1  -17.95   17.51
  -4 -38  -1   -6.86   13.58
  -4 -39   1   21.37   12.78
  -4  39  -1   12.68   16.82
   4  39   1   32.62   12.58
   4 -39  -1   13.78   11.30
   4 -39  -1    8.57   12.70
   4  39  -1   32.42   18.56
  -4 -39  -1   16.11   14.54
   4  40   1   13.65   11.37
   4  40  -1   16.14   18.06
  -4 -40  -1    1.05    7.94
   5   0   1    1.80    7.53
   5   0  -1    4.37    4.85
  -5   0  -1   -0.50    8.07
  -5   0   1    0.88    5.07
   5   0   1    8.75    7.03
  -5   0  -1    8.97    7.35
   5   0  -1   -5.45    6.35
  -5   0   1    1.50    9.48
   5  -1  -1  132.09    8.50
  -5  -1   1  132.24    8.39
  -5   1  -1  127.04   13.14
   5   1   1  132.78   11.33
  -5   1  -1  141.07    7.67
   5  -1  -1  130.51   16.20
  -5  -1   1  147.57   16.94
   5   1  -1  184.62    8.32
   5  -1   1  160.93   13.18
  -5  -1  -1  194.74   13.67
  -5   1   1  161.56    8.92
   5  -1   1  165.98   14.45
   5  -1   1  178.32   11.81
  -5  -1  -1  188.35   12.70
   5   1  -1  171.16   11.43
  -5   1   1  176.74   10.04
   5   2   1  672.29   33.51
  -5  -2   1  691.37   28.17
   5  -2  -1  677.64   29.04
  -5   2  -1  672.99   37.70
   5   2   1  669.63   34.43
  -5   2  -1  721.16   36.76
  -5  -2   1  663.78   33.06
   5  -2  -1  695.23   41.88
   5   2  -1  673.19   26.61
  -5  -2  -1  705.87   36.91
   5  -2   1  636.36   37.30
  -5   2   1  622.32   27.76
   5  -2   1  662.84   29.38
   5  -2   1  663.71   33.70
  -5  -2  -1  695.92   27.13
   5   2  -1  711.54   49.62
  -5   2   1  682.38   30.06
   5  -3  -1  124.29   12.02
   5   3   1  107.95   10.34
  -5  -3   1  109.88   11.25
   5  -3  -1  111.30   12.53
  -5   3  -1  105.98   11.83
   5   3   1  104.58   10.88
  -5   3  -1  116.05    7.23
  -5  -3   1  111.60   10.09
   5  -3  -1  108.13   12.72
   5  -3   1  138.89   11.50
   5   3  -1  146.33    6.70
  -5  -3  -1  147.19   11.21
   5  -3   1  137.97   12.16
   5  -3   1  147.04   12.81
   5  -3   1  139.50   10.44
  -5  -3  -1  139.93   11.43
   5   3  -1  136.88   17.22
  -5   3   1  151.49   13.05
   5  -4  -1   10.41    8.03
   5   4   1   10.21    6.44
  -5  -4   1    1.84    7.36
   5  -4  -1    9.15    8.01
  -5   4  -1   13.49    7.38
   5   4   1    5.01    7.28
  -5   4  -1    8.97    4.48
  -5  -4   1    3.06    6.88
   5  -4  -1    9.34    8.22
   5  -4   1    6.41    7.60
   5   4  -1    4.93    3.89
  -5  -4  -1    0.32    3.93
   5  -4   1    7.39    4.73
  -5   4   1    6.04    7.82
   5  -4   1    4.51    8.01
  -5  -4  -1   -8.51    7.54
   5  -4   1    8.38    6.98
   5   4  -1    4.26    6.32
  -5   4   1    7.56    8.16
   5  -5  -1 1116.06   51.59
   5   5   1 1127.24   49.01
  -5  -5   1 1118.74   50.19
   5  -5  -1 1091.09   51.28
  -5   5  -1 1091.69   61.74
  -5   5  -1 1120.13   52.43
   5   5   1 1115.44   50.72
  -5  -5   1 1113.52   63.14
  -5   5  -1 1150.78   52.24
   5  -5  -1 1104.96   64.71
   5  -5   1 1039.88   59.78
   5   5  -1 1058.05   57.92
  -5  -5  -1 1090.17   60.47
   5  -5   1 1066.31   63.53
  -5   5   1 1066.20   62.95
   5  -5   1 1078.60   51.71
  -5  -5  -1 1109.79   51.44
   5  -5   1 1045.33   60.25
   5   5  -1 1105.89   77.95
  -5   5   1 1101.14   64.70
   5  -6  -1    3.42    7.57
   5   6   1   12.22    6.76
  -5  -6   1   15.10    6.86
   5  -6  -1   14.61    4.64
  -5   6  -1   12.84    4.23
  -5   6  -1    7.72    4.57
   5   6   1    8.16    4.34
  -5  -6   1    5.86    6.91
  -5   6  -1   15.38    6.33
   5  -6  -1    1.02    7.88
  -5   6   1   15.48    4.48
   5  -6   1   13.33    4.08
   5   6  -1   10.03    6.61
  -5  -6  -1   10.10    3.96
   5  -6   1   15.48    4.43
  -5   6   1    7.08    4.43
   5  -6   1    8.13    4.71
  -5  -6  -1   19.34    8.20
   5   6  -1   13.59    5.76
   5  -6   1    8.65    4.05
  -5   6   1   10.71    4.55
  -5   7  -1  252.47   15.38
   5  -7  -1  259.40   10.19
   5   7   1  245.65    9.40
  -5  -7   1  248.89   14.17
   5  -7  -1  263.25   16.38
  -5   7  -1  246.95   14.55
   5  -7  -1  253.70   12.16
  -5   7  -1  260.81   10.71
   5   7   1  254.92   15.24
  -5  -7   1  255.46   14.23
  -5   7  -1  243.25   11.52
   5  -7  -1  272.65   16.64
  -5   7   1  229.01   10.10
   5  -7   1  232.56   14.65
   5   7  -1  232.47    9.25
  -5  -7  -1  237.55    9.75
   5  -7   1  228.00   15.17
  -5   7   1  245.14   10.12
   5  -7   1  230.91   16.04
  -5  -7  -1  241.94   11.06
   5  -7   1  217.51   13.80
  -5   7   1  241.77   10.44
  -5   8  -1    7.38    7.16
   5  -8  -1    4.37    4.27
   5   8   1   -4.90    6.80
  -5  -8   1    4.54    3.98
   5  -8  -1    3.08    7.82
  -5   8  -1   10.52    4.05
  -5   8  -1   -2.58    7.57
   5  -8  -1   10.43    4.92
   5   8   1    1.38    7.54
  -5  -8   1   22.53   10.49
  -5   8  -1    9.88    4.67
   5  -8  -1   10.88    4.27
  -5   8   1    0.62    4.43
   5  -8   1    4.18    3.90
   5   8  -1    4.09    3.84
  -5  -8  -1   -0.29    3.89
   5  -8   1   -0.72    7.38
  -5   8   1    2.02    7.32
   5  -8   1    2.56    7.82
  -5  -8  -1   -4.12    8.13
   5   8  -1    5.85    8.28
   5  -8   1    2.58    6.47
  -5   8   1   -2.31    7.14
  -5   9  -1  421.75   21.49
   5  -9  -1  401.07   20.97
   5   9   1  395.15   19.76
  -5  -9   1  391.94   14.21
   5  -9  -1  393.06   21.58
  -5   9  -1  400.35   21.56
   5  -9  -1  374.17   14.49
   5   9   1  401.44   15.11
  -5  -9   1  420.13   27.88
   5  -9  -1  368.01   19.88
  -5   9  -1  381.91   13.92
  -5   9   1  340.38   14.17
   5  -9   1  326.92   13.08
   5   9  -1  336.96   19.41
  -5  -9  -1  330.03   13.98
   5  -9   1  330.23   19.57
   5  -9   1  340.93   20.59
  -5  -9  -1  353.09   15.30
   5   9  -1  333.19   14.73
   5  -9   1  335.34   17.94
  -5  10  -1   68.56    9.44
   5 -10  -1   66.27    9.76
   5  10   1   57.35    9.04
  -5 -10   1   58.31    5.74
   5 -10  -1   61.07    6.13
  -5  10  -1   70.24    6.07
   5 -10  -1   72.92    5.96
   5  10   1   68.92    9.91
  -5 -10   1   65.18    7.53
   5 -10  -1   76.38    9.19
  -5  10  -1   66.60    4.87
  -5  10   1   86.39    5.92
   5 -10   1   79.17    9.26
   5  10  -1   82.90    9.10
  -5 -10  -1   78.79    5.74
   5 -10   1   78.97    9.54
   5 -10   1   78.90    9.72
  -5 -10  -1  101.10   11.12
   5  10  -1   78.82    6.11
   5 -10   1   83.46    7.70
  -5  11  -1  476.83   17.98
   5 -11  -1  480.29   26.63
   5  11   1  492.99   26.51
  -5 -11   1  473.69   25.71
   5 -11  -1  467.57   19.06
  -5  11  -1  503.74   27.73
   5 -11  -1  487.88   18.29
   5  11   1  493.00   27.48
  -5 -11   1  487.05   31.10
   5 -11  -1  445.09   24.93
  -5  11  -1  486.89   16.24
  -5  11   1  449.98   25.99
   5 -11   1  439.00   24.46
   5  11  -1  432.81   17.88
  -5 -11  -1  453.49   26.13
   5 -11   1  455.62   25.73
   5 -11   1  451.74   25.40
  -5 -11  -1  488.89   29.34
   5  11  -1  475.51   26.20
   5 -11   1  450.60   20.21
  -5  12  -1   12.67    7.92
   5 -12  -1   15.10    8.59
   5  12   1   10.56    8.48
  -5 -12   1   15.99    4.85
   5 -12  -1   19.06    8.50
  -5  12  -1    6.14    4.93
   5 -12  -1   14.34    4.61
   5  12   1   13.06    5.15
  -5 -12   1   18.26    9.78
   5 -12  -1    9.99    4.48
  -5  12   1   20.78    5.07
   5 -12   1   20.50    7.84
   5  12  -1   27.73    4.77
  -5 -12  -1   19.00    4.98
   5 -12   1   24.45    4.86
   5 -12   1   14.43    8.16
   5  12  -1   25.14    7.38
  -5 -12  -1   11.18    8.90
   5 -12   1   23.30    5.36
  -5  13  -1  303.34   18.51
   5 -13  -1  288.86   19.71
   5  13   1  307.73   20.06
  -5 -13   1  275.02   12.93
   5 -13  -1  296.67   13.09
  -5  13  -1  291.28   18.81
   5 -13  -1  302.28   12.25
   5  13   1  297.82   19.69
  -5 -13   1  302.63   21.89
   5 -13  -1  272.37   16.92
  -5  13   1  309.16   19.09
   5 -13   1  309.94   18.47
   5  13  -1  269.59   13.00
  -5 -13  -1  283.84   19.07
   5 -13   1  292.80   18.41
   5 -13   1  285.80   18.64
   5  13  -1  298.19   16.70
  -5 -13  -1  308.75   13.86
   5 -13   1  287.94   12.84
  -5  14  -1   72.06    5.86
   5 -14  -1   73.87   10.56
   5  14   1   68.03   10.68
  -5 -14   1   53.27   10.37
   5 -14  -1   56.89   10.54
  -5  14  -1   70.09    9.97
   5 -14  -1   68.75    5.80
   5  14   1   69.03    6.42
  -5 -14   1   59.37   11.66
   5 -14  -1   66.08    5.57
  -5  14   1   60.10    6.30
   5 -14   1   59.94    9.73
   5  14  -1   37.56   10.13
  -5 -14  -1   40.07    6.20
   5 -14   1   47.86    6.01
   5 -14   1   42.84    9.56
   5  14  -1   50.44    5.21
  -5 -14  -1   55.04    6.75
   5 -14   1   49.07    5.85
  -5  15  -1   42.61    5.66
   5 -15  -1   39.15    6.19
   5  15   1   30.22    6.21
  -5 -15   1   15.36    9.94
   5 -15  -1   37.41    6.16
  -5  15  -1   32.03    5.74
   5 -15  -1   36.33    3.23
   5  15   1   42.25    9.71
  -5 -15   1   48.56   10.29
   5 -15  -1   34.01    5.17
  -5  15   1   32.47   10.25
   5 -15   1   34.20    5.77
   5  15  -1   25.83    9.75
  -5 -15  -1   30.82   10.06
   5 -15   1   35.39    9.50
   5 -15   1   29.59    5.45
   5  15  -1   39.35    4.76
  -5 -15  -1   32.81    6.39
   5 -15   1   30.40    5.10
  -5  16  -1  304.58   20.60
   5 -16  -1  302.13   14.61
   5 -16  -1  325.06   15.15
   5  16   1  275.34   14.99
  -5 -16   1  280.44   14.45
   5 -16  -1  304.25   15.14
  -5  16  -1  304.95   14.01
   5 -16  -1  319.25   12.70
   5 -16  -1  300.85   18.67
   5  16   1  326.26   21.18
  -5 -16   1  316.18   14.62
   5 -16  -1  299.85   18.79
  -5  16   1  301.24   14.46
   5 -16   1  286.60   13.83
   5 -16   1  295.21   21.19
   5  16  -1  235.64   20.93
  -5 -16  -1  245.37   14.49
   5 -16   1  273.78   13.73
  -5  16   1  303.61   14.45
   5 -16   1  275.99   13.02
   5 -16   1  264.11    9.79
   5  16  -1  285.24   11.50
  -5 -16  -1  289.66   15.02
   5 -16   1  282.59   13.21
  -5  17  -1   14.86    5.52
   5 -17  -1    0.82   10.25
   5 -17  -1   16.97    6.05
   5  17   1    8.53   10.40
  -5 -17   1   -2.28    9.69
   5 -17  -1   -3.40   10.10
  -5  17  -1    0.27    9.54
   5 -17  -1    3.67    5.02
   5 -17  -1    3.11    4.54
   5  17   1    9.88    5.71
  -5 -17   1   13.34    9.28
   5 -17  -1    3.59    7.57
  -5  17   1   13.05    5.94
   5 -17   1   13.30    9.43
   5 -17   1    3.17    5.51
   5  17  -1    0.62    5.91
  -5 -17  -1   19.29    5.86
   5 -17   1    4.37    5.70
  -5  17   1    8.31    3.52
   5 -17   1    7.60    8.95
   5 -17   1    4.76    3.40
   5  17  -1    1.05    3.95
  -5 -17  -1   -0.38    6.05
   5 -17   1   11.44    4.67
  -5  18  -1   11.59    5.71
   5 -18  -1   10.52    6.21
   5 -18  -1    4.85   10.85
   5  18   1   -5.18    6.23
  -5 -18   1   -3.84   10.25
   5 -18  -1   -3.49   10.43
  -5  18  -1   12.61    9.28
   5 -18  -1    5.10    4.59
   5  18   1    4.37    9.51
  -5 -18   1   16.82    9.37
   5 -18  -1   -0.18    7.67
  -5  18   1   13.93   10.56
   5 -18   1    7.63    9.71
   5 -18   1   12.02    9.78
   5  18  -1    9.20    9.60
  -5 -18  -1   -7.04   10.38
   5 -18   1   -7.75    9.87
  -5  18   1    3.90    5.91
   5 -18   1   -2.36    9.20
   5 -18   1    1.35    3.46
   5  18  -1    5.82    4.11
  -5 -18  -1    3.55    6.16
   5 -18   1    2.50    4.92
  -5  19  -1  310.07   24.51
   5 -19  -1  323.50   17.58
   5 -19  -1  319.65   17.19
   5  19   1  267.45   26.23
   5 -19  -1  318.00   17.53
  -5  19  -1  322.37   23.87
   5 -19  -1  270.03   19.88
   5  19   1  320.75   16.08
  -5 -19   1  322.44   22.50
   5 -19  -1  285.08   14.32
  -5  19   1  321.38   25.98
   5 -19   1  336.21   17.16
   5 -19   1  338.64   25.40
   5  19  -1  260.31   24.40
  -5 -19  -1  263.95   24.42
   5 -19   1  309.78   25.24
  -5  19   1  354.12   17.64
   5 -19   1  334.24   16.17
   5 -19   1  292.77   11.12
   5  19  -1  328.35   12.61
  -5 -19  -1  328.98   17.25
   5 -19   1  325.45   14.14
  -5  20  -1   62.02   12.37
   5 -20  -1   53.93   14.04
   5  20   1   45.96   14.39
  -5 -20   1   43.03    7.91
   5 -20  -1   64.74    8.63
  -5  20  -1   59.45    7.51
   5 -20  -1   57.23    9.59
   5  20   1   62.65   12.36
  -5 -20   1   67.92   11.10
   5 -20  -1   53.99    6.36
  -5  20   1   47.86   13.46
   5 -20   1   60.81    7.61
   5  20  -1   61.43    8.14
  -5 -20  -1   64.54   13.14
   5 -20   1   63.37    7.97
  -5  20   1   69.41    8.34
   5 -20   1   46.29    4.83
   5  20  -1   71.74    8.70
  -5 -20  -1   67.19    7.94
   5 -20   1   51.78    6.30
  -5  21  -1  274.31   22.95
   5 -21  -1  291.13   25.46
   5  21   1  219.23   16.76
  -5 -21   1  214.83   14.92
   5 -21  -1  293.42   17.08
  -5  21  -1  263.77   15.36
   5 -21  -1  250.71   17.66
   5  21   1  286.54   14.89
  -5 -21   1  281.03   14.23
   5 -21  -1  277.85   13.87
  -5  21   1  272.65   16.57
   5 -21   1  248.01   22.80
   5  21  -1  212.12   24.20
  -5 -21  -1  213.61   15.17
   5 -21   1  281.50   16.16
  -5  21   1  282.66   16.29
   5  21  -1  281.50   16.02
  -5 -21  -1  258.10   23.12
   5 -21   1  216.39   12.52
  -5  22  -1   28.26   12.67
   5 -22  -1   45.58    8.47
   5  22   1   32.42   14.34
  -5 -22   1   28.59   12.77
   5 -22  -1   39.16   14.09
  -5  22  -1   41.19    7.35
   5 -22  -1   32.05    5.45
   5  22   1   32.19   11.81
  -5 -22   1   44.23    6.54
   5 -22  -1   30.31    6.01
  -5  22   1   41.37    8.28
   5 -22   1   44.87    7.51
   5  22  -1   37.69    8.23
  -5 -22  -1   24.87    7.69
   5 -22   1   32.31    7.78
  -5  22   1   31.38    8.19
   5 -22   1   23.08    4.18
   5  22  -1   38.07    7.76
  -5 -22  -1   36.05   11.94
   5 -22   1   25.76    5.77
  -5  23  -1   54.68    8.39
   5 -23  -1   41.66   15.23
   5  23   1   35.77    9.60
  -5 -23   1   41.53   14.12
   5 -23  -1   71.68   15.52
  -5  23  -1   52.24    8.13
   5 -23  -1   40.09    9.72
   5  23   1   56.11    7.97
  -5 -23   1   56.89    7.30
   5 -23  -1   59.72    6.70
  -5  23   1   62.96    9.41
   5 -23   1   62.33   13.65
   5  23  -1   43.56   14.98
  -5 -23  -1   41.66    8.72
   5 -23   1   73.52    9.06
  -5  23   1   49.03    8.92
   5 -23   1   39.69    4.71
   5  23  -1   66.82    8.42
  -5 -23  -1   60.34   13.87
   5 -23   1   32.30    8.70
  -5  24  -1   15.71    7.25
   5 -24  -1   10.75    8.22
   5  24   1   -3.11   14.14
  -5 -24   1   19.03   12.97
   5 -24  -1    6.13   13.62
  -5  24  -1   12.59    7.05
   5  24   1   15.07   10.75
   5 -24  -1    6.57    8.35
  -5 -24   1   17.10    6.20
   5 -24  -1   12.02    5.64
  -5  24   1    7.03    8.10
   5 -24   1   20.41    7.60
   5  24  -1    0.96   13.00
  -5 -24  -1   17.94    7.76
   5 -24   1   15.08    7.69
  -5  24   1    6.77    7.47
   5  24  -1   15.23    7.54
   5 -24   1   13.46    3.93
  -5 -24  -1   11.37   12.31
   5 -24   1   11.40    5.57
  -5  25  -1   46.98    8.45
   5 -25  -1   48.01   14.86
   5  25   1   29.63    9.57
  -5 -25   1   33.33   14.08
   5 -25  -1   41.30   15.27
  -5  25  -1   34.11    8.13
   5  25   1   39.96    7.35
   5 -25  -1   21.08    5.17
  -5 -25   1   43.12    7.05
   5 -25  -1   29.96    6.61
  -5  25   1   46.83    9.38
   5  25  -1   29.94    8.76
   5 -25   1   36.16   13.76
  -5 -25  -1   28.64    8.53
   5 -25   1   18.97    8.78
   5  25  -1   39.63    5.08
   5 -25   1   25.94    4.64
  -5 -25  -1   29.18    7.89
   5 -25   1   34.05    6.57
  -5  26  -1    0.54    7.88
   5  26   1   22.58   15.18
   5 -26  -1   27.89    8.85
  -5 -26   1   14.85   13.33
   5 -26  -1   18.56   14.49
  -5  26  -1   11.27    7.48
   5  26   1    8.20   11.03
   5 -26  -1    7.10    4.87
  -5 -26   1   17.83    6.48
   5 -26  -1    6.97   10.27
  -5  26   1   12.86    9.01
   5  26  -1    5.39   13.83
   5 -26   1   18.78    8.03
  -5 -26  -1   19.57    8.20
   5 -26   1    1.89    8.66
  -5  26   1    8.01    4.92
   5  26  -1   14.58    7.82
   5 -26   1   10.37    4.24
  -5 -26  -1    7.25    7.30
   5 -26   1   12.83    6.08
  -5  27  -1  101.21   11.00
   5  27   1   90.49   12.18
   5 -27  -1  104.15   19.45
  -5 -27   1   81.77   17.78
   5 -27  -1   98.85   20.32
  -5  27  -1   89.56   17.25
   5  27   1   98.06    9.41
   5 -27  -1   61.30   10.44
  -5 -27   1   96.66   13.17
   5 -27  -1   69.20   13.52
  -5  27   1   83.77   12.40
   5  27  -1   85.40   18.17
   5 -27   1   81.41   18.38
  -5 -27  -1   68.17   11.02
   5 -27   1   80.26   11.81
  -5  27   1   63.67    7.03
   5  27  -1   78.57   10.94
  -5 -27  -1   75.33   16.08
  -5  28  -1    9.10    8.56
   5  28   1   -9.56   16.32
   5 -28  -1   13.40    9.46
  -5 -28   1   16.02   14.74
   5 -28  -1   -8.07   15.82
  -5  28  -1    4.40   13.14
   5  28   1   -1.63   10.80
   5 -28  -1    2.89    7.95
  -5 -28   1  -10.60   10.03
   5 -28  -1    8.79   10.19
  -5  28   1    3.55    9.31
   5  28  -1    3.96    9.10
   5 -28   1    6.21    8.76
  -5 -28  -1    9.13    8.69
   5 -28   1    2.92    9.25
  -5  28   1    7.78    4.90
   5  28  -1   12.36    8.17
   5 -28   1    6.72    4.14
  -5 -28  -1    1.72   11.89
   5 -28   1    8.06    7.85
   5  29   1   55.01   11.46
   5 -29  -1   79.04   19.63
  -5 -29   1   67.19   17.92
   5 -29  -1   47.20   18.51
  -5  29  -1   48.07   15.66
   5  29   1   40.34    8.37
   5 -29  -1   43.28    5.98
  -5 -29   1   60.66   12.40
   5 -29  -1   49.79   13.11
  -5  29   1   65.66   11.77
   5  29  -1   69.48   18.04
   5 -29   1   51.62   17.56
  -5 -29  -1   48.56   10.74
   5 -29   1   64.01   11.34
  -5  29   1   37.81   11.05
   5  29  -1   43.56    6.26
   5 -29   1   49.96    5.05
  -5 -29  -1   64.33   14.95
   5 -29   1   41.75    7.48
  -5  30  -1   -5.80   15.74
   5  30   1   24.11   17.51
   5 -30  -1   20.19   17.48
  -5 -30   1   11.72   15.92
   5 -30  -1   31.31   10.04
  -5  30  -1   13.83   13.95
   5  30   1    0.72   11.86
   5 -30  -1   11.90    8.95
  -5 -30   1    4.34   11.27
   5 -30  -1    0.96   10.60
  -5  30   1   22.14   10.19
   5  30  -1   -2.08    9.87
   5 -30   1   10.53    9.50
  -5 -30  -1    8.39   16.83
   5 -30   1    7.56   10.06
  -5  30   1    8.79    9.76
   5  30  -1   14.26    9.03
  -5 -30  -1   18.63    7.51
  -5  31  -1   -5.70   16.29
   5  31   1    4.43   10.60
   5  31   1    7.01   18.23
   5 -31  -1   13.89   10.88
  -5 -31   1    2.21    9.59
   5 -31  -1    4.23   10.03
  -5  31  -1   11.44   14.68
   5  31   1   13.78    7.10
   5 -31  -1    9.34    8.95
  -5 -31   1    5.63    6.85
   5 -31  -1    7.33    6.79
  -5  31   1   22.50   10.25
   5  31  -1    0.21    9.57
   5  31  -1   15.68   17.33
   5 -31   1   -3.25   16.13
  -5 -31  -1   12.90   16.91
   5 -31   1  -10.31   10.24
  -5  31   1   23.68    9.69
   5  31  -1   -6.45    8.73
  -5 -31  -1    1.37    7.48
  -5  32  -1  -14.73   17.07
   5  32   1    9.46   18.56
   5  32   1   -4.59   11.02
   5 -32  -1   -7.39   18.03
  -5 -32   1   -3.55    9.91
   5 -32  -1    6.29   10.53
  -5  32  -1   12.77    8.94
   5  32   1    3.98   12.09
   5 -32  -1   10.62    5.30
  -5 -32   1   18.16   11.00
   5 -32  -1  -13.40   11.05
   5  32  -1   13.15   17.60
   5  32  -1    4.21   10.60
   5 -32   1    3.20    9.54
  -5 -32  -1   13.24   17.50
   5 -32   1    1.19   10.66
  -5  32   1   -9.47    9.75
   5  32  -1   -1.71   10.09
   5  32  -1   -1.27    8.50
  -5 -32  -1    9.57   12.30
  -5  33  -1    4.43   18.19
   5  33   1   14.87   11.27
   5  33   1   13.98   19.84
   5 -33  -1    9.99   11.47
  -5 -33   1    4.64   10.21
   5 -33  -1   -5.49   11.00
  -5  33  -1   -5.32    9.37
   5  33   1    0.50    7.81
   5 -33  -1   10.71    9.04
  -5 -33   1   19.62   11.35
   5 -33  -1   11.12   11.00
  -5  33   1  -35.17   19.35
   5  33  -1   15.92   10.93
   5  33  -1   -0.56   18.62
   5 -33   1    0.90   15.89
  -5 -33  -1   11.18   18.97
   5 -33   1   14.26   18.73
  -5  33   1   19.51    9.40
   5  33  -1  -16.83   17.13
   5  33  -1    0.74    4.92
  -5 -33  -1    0.52   13.56
  -5  34  -1   -8.13   18.97
   5  34   1    0.56   19.96
   5  34   1  -11.89   11.94
   5 -34  -1   -2.15   19.96
  -5 -34   1    1.65   10.56
   5 -34  -1    1.06   12.49
  -5  34  -1   22.15   15.57
   5  34   1   -3.78   11.74
   5  34   1   -1.55   13.17
   5 -34  -1    6.44    9.07
  -5 -34   1   11.93   11.56
   5 -34  -1    3.05   13.02
  -5  34   1    2.33   20.63
   5  34  -1    3.12   18.78
   5  34  -1   18.19   11.34
   5 -34   1   25.86   17.98
  -5 -34  -1   -5.18   19.56
   5 -34   1   -8.62   19.29
  -5  34   1    2.74    9.35
   5  34  -1   12.56   10.35
   5  34  -1   -1.52    8.11
  -5 -34  -1   10.94    8.20
  -5  35  -1   -4.37   11.90
   5  35   1   28.28   21.71
   5  35   1   25.33   21.72
   5 -35  -1   17.83   12.95
  -5 -35   1    9.22   18.53
   5 -35  -1   21.09   21.35
  -5  35  -1    5.66   16.24
   5  35   1   16.41    8.59
   5  35   1    0.10    8.78
   5 -35  -1    4.92    9.75
  -5 -35   1   25.64   11.94
   5 -35  -1   -0.65    8.37
  -5  35   1   23.30   22.21
   5  35  -1   24.17   20.28
   5  35  -1   10.31   20.15
   5 -35   1   22.50   10.77
  -5 -35  -1   12.53   12.31
   5 -35   1   46.72   20.85
   5  35  -1    9.69   17.91
   5  35  -1    4.23    8.59
  -5 -35  -1   28.14   14.12
  -5  36  -1   20.00   12.08
   5  36   1  -10.68   12.93
   5  36   1    4.71   21.91
   5 -36  -1    6.58   21.30
  -5 -36   1  -18.04   18.72
   5 -36  -1    8.25   21.93
  -5  36  -1   24.29   15.30
   5  36   1    7.11   13.49
   5  36   1   24.11   13.64
   5 -36  -1   -3.45    9.25
   5 -36  -1   -5.02   13.34
  -5  36   1  -11.35   13.53
   5  36  -1   10.01   11.81
   5  36  -1  -13.09   20.44
   5 -36   1   -6.10   18.10
  -5 -36  -1    1.81   12.53
   5 -36   1   21.16   20.84
   5  36  -1    5.79   10.37
  -5 -36  -1    1.66   14.52
  -5  37  -1   11.94   13.95
   5  37   1   25.18   24.80
   5  37   1   17.33   14.68
   5 -37  -1   28.31   24.87
  -5 -37   1   38.85   20.68
   5 -37  -1   10.24   25.55
  -5  37  -1   11.59   10.44
   5  37   1   19.62   14.82
   5  37   1    9.88    9.41
   5 -37  -1   34.48   11.08
   5 -37  -1   23.48   13.34
  -5  37   1   15.21   15.20
   5  37  -1   16.88   23.20
   5  37  -1   37.38   13.96
   5 -37   1   35.27   12.46
  -5 -37  -1   51.56   14.29
   5 -37   1   41.21   14.34
   5  37  -1   52.65   19.13
  -5 -37  -1   29.97    9.93
   5 -38  -1  -17.17   14.43
  -5 -38   1   26.63   19.34
  -5  38  -1   -4.52   15.67
   5  38   1   -9.84   11.90
   5 -38  -1   13.92   10.01
   5 -38  -1    2.06    7.33
   5 -38   1   -0.24   19.91
  -5 -38  -1  -23.17   22.77
   5  38  -1   -3.58   10.66
  -5 -38  -1   -7.84   14.24
  -5  39  -1    7.19   16.02
   5  39   1    5.66   11.97
   5  39  -1    9.75   18.29
  -5 -39  -1    1.02   14.04
   6   0   1  371.41   15.85
   6   0  -1  394.15   25.05
  -6   0  -1  384.52   16.45
  -6   0   1  368.97   16.85
   6   0   1  372.40   15.58
  -6   0  -1  382.61   15.85
   6   0  -1  390.04   20.04
  -6   0   1  380.66   18.91
   6   1   1  910.04   54.30
   6  -1  -1  941.48   45.38
  -6  -1   1  932.34   59.10
  -6   1  -1  920.78   44.12
   6   1   1  944.86   55.48
  -6   1  -1  976.67   58.48
   6  -1  -1  955.50   51.24
  -6  -1   1  916.06   50.60
   6   1  -1  972.18   45.95
   6  -1   1  983.12   46.13
  -6  -1  -1 1027.49   60.19
  -6   1   1  954.64   46.72
   6  -1   1  964.21   48.44
   6  -1   1  965.33   44.18
  -6  -1  -1 1001.59   45.24
   6   1  -1 1021.84   73.28
  -6   1   1  961.91   49.19
   6   2   1  233.70   10.82
   6  -2  -1  252.10   20.04
  -6  -2   1  250.18   12.36
  -6   2  -1  241.53   18.23
   6   2   1  232.81   17.08
  -6   2  -1  247.42   18.67
   6  -2  -1  247.19   13.95
  -6  -2   1  238.26   15.27
   6   2  -1  291.81   11.97
  -6  -2  -1  312.68   18.67
  -6   2   1  276.61   19.60
   6  -2   1  296.02   13.73
   6  -2   1  277.97   11.80
  -6  -2  -1  301.85   12.42
   6   2  -1  319.72   25.91
  -6   2   1  302.96   14.36
   6  -3  -1  229.28   11.86
   6   3   1  255.64   10.77
  -6  -3   1  273.18   17.32
   6  -3  -1  285.92   19.57
  -6   3  -1  250.74   17.88
   6   3   1  253.90   17.44
  -6   3  -1  272.62   12.28
  -6  -3   1  261.47   15.39
   6  -3  -1  250.94   13.58
   6  -3   1  242.50   11.44
   6   3  -1  256.89   16.72
  -6  -3  -1  263.95   11.27
   6  -3   1  250.21   12.43
  -6   3   1  262.37   12.22
   6  -3   1  243.12   20.06
   6  -3   1  234.03   16.97
  -6  -3  -1  256.89   17.70
   6   3  -1  272.55   23.51
  -6   3   1  259.59   20.63
   6  -4  -1  658.47   36.79
   6   4   1  640.56   31.88
  -6  -4   1  651.31   25.58
   6  -4  -1  641.20   37.14
  -6   4  -1  616.52   25.92
   6   4   1  604.17   24.33
  -6   4  -1  642.82   35.49
  -6  -4   1  634.58   32.14
   6  -4  -1  634.33   37.75
   6  -4   1  538.20   33.48
   6   4  -1  555.89   22.99
  -6  -4  -1  562.03   32.84
   6  -4   1  535.56   34.39
  -6   4   1  524.70   33.65
   6  -4   1  556.36   36.04
  -6  -4  -1  574.37   35.32
   6  -4   1  533.86   32.69
   6   4  -1  552.15   42.81
  -6   4   1  551.65   36.66
   6  -5  -1  651.88   28.04
   6   5   1  668.17   26.80
  -6  -5   1  692.50   39.09
   6  -5  -1  660.57   29.25
  -6   5  -1  662.16   37.70
   6   5   1  659.35   28.00
  -6  -5   1  710.76   52.31
  -6   5  -1  701.85   38.76
   6  -5  -1  679.85   40.75
   6  -5   1  690.54   39.04
   6   5  -1  676.18   36.36
  -6  -5  -1  694.65   37.30
   6  -5   1  676.08   29.82
  -6   5   1  667.39   29.23
   6  -5   1  667.36   29.68
  -6  -5  -1  699.04   29.96
   6  -5   1  661.72   38.34
   6   5  -1  686.64   33.83
  -6   5   1  673.56   39.96
   6  -6  -1 1172.34   72.44
   6   6   1 1121.97   66.80
  -6  -6   1 1156.87   69.43
   6  -6  -1 1151.59   74.31
  -6   6  -1 1084.74   53.99
   6   6   1 1102.81   68.39
  -6  -6   1 1125.11   87.82
  -6   6  -1 1123.15   54.11
   6  -6  -1 1132.82   74.70
   6  -6   1 1133.43   68.35
   6   6  -1 1131.84   53.61
  -6  -6  -1 1157.15   56.17
   6  -6   1 1130.36   71.46
  -6   6   1 1124.93   70.15
   6  -6   1 1157.08   57.82
  -6  -6  -1 1182.23   73.17
   6   6  -1 1123.56   62.95
   6  -6   1 1111.84   68.81
  -6   6   1 1153.88   71.52
   6  -7  -1  487.98   28.84
   6   7   1  480.38   26.21
  -6  -7   1  478.27   19.32
   6  -7  -1  462.16   28.98
  -6   7  -1  480.03   27.41
   6  -7  -1  466.23   24.02
   6   7   1  483.96   28.91
  -6  -7   1  485.64   37.64
  -6   7  -1  470.37   17.44
   6  -7  -1  476.23   20.60
   6  -7   1  487.70   19.62
   6   7  -1  518.50   26.44
  -6  -7  -1  512.27   19.84
   6  -7   1  513.16   28.76
  -6   7   1  493.87   20.43
   6  -7   1  511.66   21.10
  -6  -7  -1  519.34   21.25
   6   7  -1  426.86   22.37
   6  -7   1  500.03   27.75
  -6   7   1  520.65   28.84
   6  -8  -1  102.84    6.85
   6   8   1   96.57    6.36
  -6  -8   1   87.63    6.33
   6  -8  -1  103.17   11.83
  -6   8  -1   88.67    6.47
  -6   8  -1   94.59   11.65
   6  -8  -1  105.33    8.51
   6   8   1   86.30    7.08
  -6  -8   1   79.90    9.48
   6  -8  -1   88.81    6.85
  -6   8  -1   97.33    7.89
  -6   8   1   80.35    6.82
   6  -8   1   88.72   10.50
   6   8  -1   81.86    6.10
  -6  -8  -1   74.61    6.21
   6  -8   1  106.91   11.43
  -6   8   1   84.11    6.83
   6  -8   1   79.23    6.91
  -6  -8  -1   90.00   11.80
   6   8  -1   96.69   13.06
   6  -8   1   87.10   10.34
  -6   8   1   81.28   10.99
  -6   9  -1  896.05   52.77
   6  -9  -1  878.35   39.91
   6   9   1  857.86   38.92
  -6  -9   1  819.86   38.09
   6  -9  -1  900.67   54.82
  -6   9  -1  856.49   38.90
  -6   9  -1  889.60   41.22
   6  -9  -1  867.33   43.27
   6   9   1  845.86   39.15
  -6  -9   1  914.89   64.86
   6  -9  -1  864.58   52.84
  -6   9  -1  845.09   40.04
  -6   9   1  880.95   40.90
   6  -9   1  869.69   49.84
   6   9  -1  855.15   38.72
  -6  -9  -1  893.53   41.02
   6  -9   1  900.16   52.75
  -6   9   1  897.83   53.80
   6  -9   1  934.97   42.49
  -6  -9  -1  920.59   42.86
   6   9  -1  874.06   55.88
   6  -9   1  905.40   49.56
  -6   9   1  887.64   39.91
  -6  10  -1  659.07   35.98
   6 -10  -1  649.22   27.04
   6  10   1  643.81   25.86
  -6 -10   1  633.81   26.52
   6 -10  -1  677.07   27.88
  -6  10  -1  681.69   37.86
   6 -10  -1  579.63   20.80
   6  10   1  644.50   36.80
  -6 -10   1  691.09   46.21
   6 -10  -1  656.76   27.10
  -6  10  -1  628.89   25.66
  -6  10   1  586.46   25.83
   6 -10   1  549.23   24.06
   6  10  -1  548.80   33.42
  -6 -10  -1  550.10   25.52
   6 -10   1  600.34   36.24
   6 -10   1  574.11   25.48
   6  10  -1  574.70   36.02
  -6 -10  -1  591.62   37.73
   6 -10   1  558.88   30.16
  -6  10   1  558.72   24.18
  -6  11  -1  107.17    7.13
   6 -11  -1   99.34    7.30
   6  11   1   92.50    6.92
  -6 -11   1   97.45   11.12
   6 -11  -1   98.25    7.47
  -6  11  -1  100.97   12.06
   6 -11  -1  103.89    7.44
   6  11   1  102.14    7.54
  -6 -11   1   91.21    9.18
  -6  11  -1   93.45    6.47
  -6  11   1   79.19   11.80
   6 -11   1   83.48    6.75
   6  11  -1   80.82   10.82
  -6 -11  -1   72.89   11.34
   6 -11   1   75.86   11.87
   6 -11   1   84.51    7.07
  -6 -11  -1   91.93   12.83
   6  11  -1   78.48   11.83
   6 -11   1   74.68    8.87
  -6  12  -1  189.62   15.11
   6 -12  -1  172.62   10.06
   6  12   1  160.90    9.53
  -6 -12   1  148.08   15.24
   6 -12  -1  179.93   15.70
  -6  12  -1  178.56   15.27
   6 -12  -1  179.13   10.21
   6  12   1  168.97   15.91
  -6 -12   1  174.06   19.25
   6 -12  -1  162.61    9.26
  -6  12  -1  168.91    8.39
  -6  12   1  211.47   16.54
   6 -12   1  201.83    9.57
   6  12  -1  186.21   15.18
  -6 -12  -1  194.31   10.09
   6 -12   1  213.14   10.16
   6 -12   1  202.68    9.59
   6  12  -1  209.25   15.40
  -6 -12  -1  208.75   11.06
   6 -12   1  198.85   11.84
  -6  13  -1   18.64    9.40
   6 -13  -1   13.43    5.70
   6  13   1   13.40    5.55
  -6 -13   1   13.30    5.49
   6 -13  -1   18.66    5.88
  -6  13  -1   18.56    5.54
   6 -13  -1   28.38    5.55
   6  13   1   25.95    9.57
  -6 -13   1    8.88    6.73
   6 -13  -1   17.57    8.54
  -6  13  -1   16.73    4.27
  -6  13   1    4.14    5.57
   6 -13   1   19.38    5.26
   6  13  -1    7.50    8.87
  -6 -13  -1    7.44    9.04
   6 -13   1   14.59    9.28
   6 -13   1    9.19    5.30
   6  13  -1   16.36    5.26
  -6 -13  -1   17.76    6.26
   6 -13   1    5.45    6.38
  -6  14  -1  134.93    8.65
   6 -14  -1  127.38    9.53
   6  14   1  119.07    9.26
  -6 -14   1  109.35   14.49
   6 -14  -1  126.58   14.96
  -6  14  -1  145.01   14.18
   6 -14  -1  139.32    8.78
   6  14   1  138.76    9.06
  -6 -14   1  144.29   16.82
   6 -14  -1  119.16   12.64
  -6  14   1  143.80   14.87
   6 -14   1  131.19    8.66
   6  14  -1  105.18   14.09
  -6 -14  -1  121.59    9.22
   6 -14   1  149.45    9.12
   6 -14   1  136.60    8.42
   6  14  -1  146.41    8.26
  -6 -14  -1  143.68   10.09
   6 -14   1  129.78    9.60
  -6  15  -1  713.15   44.59
   6 -15  -1  714.81   46.39
   6  15   1  669.17   45.82
  -6 -15   1  621.62   32.42
   6 -15  -1  716.17   34.98
  -6  15  -1  752.13   34.04
   6 -15  -1  732.04   32.53
   6  15   1  719.39   46.11
  -6 -15   1  758.10   50.57
   6 -15  -1  695.28   32.25
  -6  15   1  707.40   46.07
   6 -15   1  706.76   44.01
   6  15  -1  596.92   32.39
  -6 -15  -1  615.12   43.98
   6 -15   1  677.13   44.71
   6 -15   1  688.23   42.49
   6  15  -1  693.19   30.25
  -6 -15  -1  742.24   49.71
   6 -15   1  655.49   33.39
  -6  16  -1  180.94   16.64
   6 -16  -1  171.22   17.58
   6  16   1  163.45   17.89
  -6 -16   1  136.83   16.98
   6 -16  -1  163.87   17.82
  -6  16  -1  171.55   10.69
   6 -16  -1  165.42    6.55
   6  16   1  174.17   10.57
  -6 -16   1  173.17   11.71
   6 -16  -1  160.25   14.70
  -6  16   1  170.21   11.10
   6 -16   1  173.02   16.63
   6  16  -1  135.91   10.56
  -6 -16  -1  140.01   11.12
   6 -16   1  158.78   10.68
   6 -16   1  158.57   15.21
   6  16  -1  162.41    8.90
  -6 -16  -1  167.70   18.76
   6 -16   1  165.80   10.69
  -6  17  -1  462.40   21.53
   6 -17  -1  483.97   23.34
   6  17   1  395.27   21.83
  -6 -17   1  388.64   31.47
   6 -17  -1  441.50   32.69
  -6  17  -1  493.41   32.15
   6 -17  -1  456.35   20.16
   6  17   1  476.14   30.80
  -6 -17   1  381.00   21.81
   6 -17  -1  450.23   28.59
  -6  17   1  440.73   32.84
   6 -17   1  456.39   31.72
   6  17  -1  350.29   30.19
  -6 -17  -1  376.94   32.25
   6 -17   1  458.32   32.11
   6 -17   1  431.32   28.41
   6  17  -1  438.11   25.26
  -6 -17  -1  445.87   34.96
   6 -17   1  391.81   20.75
  -6  18  -1  122.49   15.63
   6 -18  -1  110.62   10.00
   6 -18  -1  137.39   16.42
   6  18   1  100.29   10.22
   6 -18  -1  116.85   10.21
  -6  18  -1  124.99   14.98
   6 -18  -1  114.96    8.97
   6 -18  -1  103.06   12.52
   6  18   1  117.26    9.57
  -6 -18   1  115.01   16.41
   6 -18  -1  106.64   12.96
  -6  18   1  147.17   16.45
   6 -18   1  142.67    9.72
   6 -18   1  146.01   15.94
   6  18  -1  100.31   15.73
  -6 -18  -1  106.80   15.60
   6 -18   1  141.62   15.77
   6 -18   1  131.65    8.84
   6 -18   1  124.26    6.75
   6  18  -1  138.08   11.84
  -6 -18  -1  147.30   17.45
   6 -18   1  122.90    9.28
  -6  19  -1    2.62   10.66
   6 -19  -1    8.92   11.53
   6 -19  -1   13.24    6.83
   6  19   1   -4.32   11.62
  -6 -19   1    3.78    6.44
   6 -19  -1    1.35   11.93
  -6  19  -1    5.94    6.07
   6 -19  -1   12.89    5.88
   6 -19  -1   12.14    8.44
   6  19   1    4.29   10.87
  -6 -19   1   23.20   10.50
   6 -19  -1   -9.72    9.18
  -6  19   1   15.94    6.92
   6 -19   1   26.63   10.56
   6 -19   1    7.20    6.33
   6  19  -1   15.30    6.70
  -6 -19  -1   12.90    6.58
   6 -19   1   13.76    6.64
   6 -19   1   15.08    6.05
   6 -19   1    8.90    4.04
   6  19  -1    9.37    8.07
  -6 -19  -1   21.93   11.69
   6 -19   1   26.30    5.98
  -6  20  -1   40.32    7.29
   6 -20  -1   32.09    7.95
   6 -20  -1   47.67   13.70
   6  20   1   24.55    7.98
  -6 -20   1   41.47   12.37
   6 -20  -1   44.89   13.33
  -6  20  -1   41.09    7.00
   6 -20  -1   31.53    5.63
   6  20   1   52.39   12.14
  -6 -20   1   36.94   11.65
   6 -20  -1   24.73    6.30
  -6  20   1   43.93    8.00
   6 -20   1   48.90   11.97
   6 -20   1   29.88   12.25
   6  20  -1   22.86    7.41
  -6 -20  -1   35.95    7.33
   6 -20   1   31.35    7.72
   6 -20   1   42.71   11.28
   6 -20   1   28.17    4.51
   6  20  -1   46.41    8.75
  -6 -20  -1   37.05   13.05
   6 -20   1   32.19    6.67
  -6  21  -1   22.56    6.97
   6 -21  -1   11.06    7.69
   6 -21  -1   11.49    7.85
   6  21   1    9.40   13.12
  -6 -21   1   22.75   11.71
   6 -21  -1   22.83   12.46
  -6  21  -1   23.18    6.80
   6 -21  -1    9.01    5.14
   6  21   1   19.57    6.75
  -6 -21   1   13.39   10.69
   6 -21  -1   18.78    5.73
  -6  21   1    3.45   13.00
   6 -21   1   24.18    6.92
   6 -21   1   10.63   11.77
   6  21  -1   10.60   11.99
  -6 -21  -1    8.34    7.19
   6 -21   1    8.31   12.06
  -6  21   1   14.27    7.88
   6 -21   1    8.90    4.06
   6  21  -1   10.71    8.10
  -6 -21  -1   24.05   12.11
   6 -21   1   14.23    6.08
  -6  22  -1   28.17    8.00
   6 -22  -1   38.81    8.75
   6  22   1    6.69   14.64
  -6 -22   1   19.93   13.14
   6 -22  -1   44.48   14.15
  -6  22  -1   34.92    7.45
   6 -22  -1   26.07    9.31
   6  22   1   49.81   12.21
  -6 -22   1   21.96    7.11
   6 -22  -1   19.12    6.49
  -6  22   1   45.98   14.99
   6 -22   1   57.89    8.13
   6  22  -1   38.01    8.22
  -6 -22  -1   47.26   13.71
   6 -22   1   46.54   14.34
  -6  22   1   41.24    9.01
   6 -22   1   39.44    4.79
  -6 -22  -1   59.68   13.55
   6 -22   1   39.78    7.04
  -6  23  -1   70.22   15.01
   6 -23  -1   90.57   16.58
   6  23   1   53.95   10.31
  -6 -23   1   57.32    9.13
   6 -23  -1   73.83    9.81
  -6  23  -1   73.00   14.27
   6 -23  -1   54.17   10.15
   6  23   1   80.22    8.78
  -6 -23   1   60.04    8.69
   6 -23  -1   66.17    7.84
  -6  23   1   80.26   16.41
   6 -23   1   62.37   15.07
   6  23  -1   52.46   15.63
  -6 -23  -1   39.79   15.86
   6 -23   1   62.71   15.48
  -6  23   1   58.26    9.93
   6  23  -1   72.92    6.14
  -6 -23  -1   74.33    9.31
   6 -23   1   46.39    7.54
  -6  24  -1   15.94   12.70
   6 -24  -1   15.23    8.04
   6  24   1   -2.84   14.87
  -6 -24   1   16.30    7.45
   6 -24  -1   10.65    8.14
  -6  24  -1   12.14   12.06
   6 -24  -1   11.58    4.70
   6  24   1   14.01   11.37
  -6 -24   1   -0.75    6.80
   6 -24  -1    6.39    6.20
  -6  24   1   17.48   14.01
   6 -24   1   -0.22    7.38
   6  24  -1   10.52    7.98
  -6 -24  -1    1.37   13.05
   6 -24   1    3.93   13.24
  -6  24   1   -3.08    7.76
   6 -24   1    4.36    4.17
   6  24  -1    7.33    7.89
  -6 -24  -1    3.67    7.51
   6 -24   1   15.70    6.16
  -6  25  -1   56.42   15.91
   6 -25  -1   75.27   17.14
   6  25   1   44.42   10.38
  -6 -25   1   42.46    9.22
   6 -25  -1   44.89   10.47
  -6  25  -1   50.41   15.08
   6  25   1   48.22    8.19
  -6 -25   1   38.20    7.64
   6 -25  -1   64.96    7.97
  -6  25   1   89.79   17.39
   6 -25   1   62.52   15.71
   6  25  -1   56.17   16.26
  -6 -25  -1   75.04   15.85
   6 -25   1   73.24   16.30
  -6  25   1   52.77    9.84
   6 -25   1   49.93    5.20
   6  25  -1   65.32    9.78
  -6 -25  -1   62.14    9.56
   6 -25   1   52.12    8.01
  -6  26  -1   63.39   15.86
   6 -26  -1   54.89   10.49
   6  26   1   50.65   17.58
  -6 -26   1   49.31    9.15
   6 -26  -1   50.80   10.27
  -6  26  -1   40.46   14.64
   6 -26  -1   46.80    9.43
   6  26   1   53.05   13.11
  -6 -26   1   32.39    7.35
   6 -26  -1   46.63    7.61
  -6  26   1   37.83   17.48
   6 -26   1   39.75    9.53
   6  26  -1   21.49   15.80
  -6 -26  -1   37.29   15.64
   6 -26   1   48.56    9.88
   6  26  -1   40.06    9.59
   6 -26   1   31.88    4.83
  -6 -26  -1   26.55   14.02
   6 -26   1   35.08    7.44
  -6  27  -1   67.75   16.19
   6 -27  -1   28.38   17.60
   6  27   1   44.98   10.85
  -6 -27   1   35.95    9.75
   6 -27  -1   35.48   10.99
  -6  27  -1   46.75    9.29
   6  27   1   50.50    8.04
   6 -27  -1   17.67    9.48
  -6 -27   1   26.24   12.52
   6 -27  -1   34.36    7.70
  -6  27   1   59.57   18.31
   6  27  -1   52.25   16.83
   6 -27   1   29.78   16.23
  -6 -27  -1   28.62   16.57
   6 -27   1   41.88   10.46
   6  27  -1   45.55    9.66
  -6 -27  -1   51.12   14.40
   6 -27   1   42.43    7.47
   6  28   1   31.91   16.83
   6 -28  -1   33.34   10.16
  -6 -28   1    9.25    9.26
   6 -28  -1   27.67    9.50
  -6  28  -1    1.93    8.37
   6  28   1   35.36   12.16
   6 -28  -1   13.15    5.18
  -6 -28   1   26.10   11.55
   6 -28  -1   24.86   11.40
  -6  28   1   55.55   16.75
   6  28  -1    9.38   16.35
   6 -28   1   12.64    9.31
  -6 -28  -1   28.94   15.96
   6 -28   1   12.55    9.90
  -6  28   1    8.57    6.16
   6  28  -1   14.34    5.43
   6 -28   1   15.76    4.43
  -6 -28  -1    8.82   13.39
   6 -28   1   15.08    6.85
  -6  29  -1   15.54   15.49
   6  29   1    5.77    9.87
   6 -29  -1   -8.79   17.32
  -6 -29   1   -1.33    9.07
   6 -29  -1    6.32    9.59
  -6  29  -1   -3.11    8.22
   6  29   1    6.51    7.04
   6 -29  -1   21.13    8.63
  -6 -29   1    3.53   10.99
   6 -29  -1  -10.46   10.87
  -6  29   1    9.78   16.42
   6  29  -1   16.54   16.10
   6 -29   1    7.50   15.45
   6 -29   1   16.11    9.38
  -6  29   1   -2.53    5.83
   6  29  -1    6.70    8.82
   6 -29   1    6.77    4.21
  -6 -29  -1    8.01   13.03
   6 -29   1   10.84    6.51
  -6  30  -1    5.46   16.83
   6  30   1   23.48   18.16
   6 -30  -1   11.22   11.25
  -6 -30   1   20.25    9.46
   6 -30  -1    5.58   10.19
  -6  30  -1   12.50    9.16
   6 -30  -1   18.01    9.13
  -6 -30   1   18.69   12.36
   6 -30  -1    1.77   11.09
  -6  30   1   47.75   18.32
   6  30  -1   18.47   10.16
   6 -30   1   -0.09    9.90
  -6  30   1   15.48    6.33
   6  30  -1   22.34    9.53
  -6 -30  -1    4.55    8.04
  -6  31  -1    9.94   18.69
   6  31   1   29.03   11.53
   6 -31  -1   63.15   20.75
  -6 -31   1   27.04   10.59
   6 -31  -1   31.52   11.47
  -6  31  -1   27.00   16.05
   6  31   1    8.72    8.32
   6 -31  -1   30.10    9.59
  -6 -31   1   35.92   13.86
   6 -31  -1   20.31   12.71
   6  31  -1   56.97   18.76
   6 -31   1   29.76   17.81
   6 -31   1   22.68   19.06
  -6  31   1   27.42   10.99
   6  31  -1   22.36   10.19
  -6 -31  -1   25.51   14.34
  -6  32  -1   -2.46   18.62
   6  32   1    5.29   19.68
   6 -32  -1   38.97   19.99
  -6 -32   1    7.20   10.29
   6 -32  -1   35.89   11.27
  -6  32  -1   18.59   15.77
   6  32   1   12.09   14.20
   6 -32  -1   14.74    9.18
  -6 -32   1   26.67    7.73
   6 -32  -1    9.37   12.14
  -6  32   1    4.98   19.79
   6  32  -1    9.56   11.33
   6 -32   1   18.81   10.90
   6 -32   1   32.50   19.09
  -6  32   1   12.70    9.43
   6  32  -1    5.01    6.01
  -6 -32  -1   15.07   13.87
  -6  33  -1   11.38   21.40
   6  33   1   39.79   14.45
   6  33   1   50.84   22.96
   6 -33  -1   69.88   14.37
  -6 -33   1   57.85   12.24
   6 -33  -1   67.85   23.39
  -6  33  -1   51.15   18.28
   6  33   1   23.06   10.12
   6 -33  -1   51.02   10.74
  -6 -33   1   71.06    9.09
   6  33  -1   69.68   13.14
   6  33  -1   48.69   22.42
   6 -33   1   49.18   20.96
   6 -33   1   44.77   21.80
  -6  33   1   34.18   10.97
   6  33  -1   29.57   11.50
  -6 -33  -1   41.34   17.01
  -6  34  -1    7.44   11.16
   6  34   1   -7.41   12.53
   6 -34  -1    8.54   20.80
   6 -34  -1  -17.83   20.99
  -6  34  -1   -6.52   16.57
   6  34   1  -10.66   14.11
   6 -34  -1   10.57    9.12
  -6 -34   1    2.97   12.24
   6 -34  -1  -19.40   13.00
   6  34  -1   15.43   19.44
   6  34  -1  -12.31   11.62
   6 -34   1    5.14   10.60
  -6 -34  -1   16.95   11.50
  -6  34   1    0.43    8.75
   6  34  -1   17.50   10.87
   6  34  -1    5.52    8.78
  -6 -34  -1    5.83    8.75
  -6  35  -1    9.73   11.69
   6  35   1    4.39   12.50
   6  35   1   -4.27   21.40
   6 -35  -1   -1.12   12.70
   6 -35  -1   -4.79   20.88
  -6  35  -1   -1.84   10.10
   6  35   1   -2.24    8.66
   6  35   1   -8.90    8.35
   6 -35  -1   16.55    9.18
  -6 -35   1   -9.19   12.84
   6 -35  -1    5.36   13.76
   6  35  -1   -1.90   11.56
   6 -35   1    0.06   18.51
  -6 -35  -1   17.28   12.14
   6  35  -1   26.38   18.20
   6  35  -1   -0.40    5.26
  -6 -35  -1  -11.56   14.40
  -6  36  -1    4.46   12.34
   6  36   1    9.40   22.81
   6  36   1   -3.64   13.08
  -6  36  -1   -1.44    9.62
   6  36   1   20.18   14.51
   6  36   1    0.97   13.81
   6 -36  -1    1.44    9.68
  -6 -36   1    2.49   12.89
   6 -36  -1    9.88   12.39
  -6  36   1   12.87   13.42
   6  36  -1  -23.39   20.97
   6  36  -1   -0.06   12.36
   6 -36   1   23.70   19.00
  -6 -36  -1   23.93   12.56
   6  36  -1    6.35   11.18
  -6 -36  -1  -14.89   15.45
  -6  37  -1   -7.22   12.49
   6 -37  -1   11.46   13.58
  -6  37  -1    9.65   15.61
   6  37   1    9.04    8.95
   6  37   1  -20.28    8.14
   6 -37  -1   13.78   10.01
   6 -37  -1   17.95   11.99
   6  37  -1   -8.88   21.58
   6  37  -1   -8.60   21.50
   6 -37   1    2.46   11.63
  -6 -37  -1   -1.66   12.92
   6 -37   1   -1.87   13.40
   6  37  -1    6.13   18.38
  -6 -37  -1  -22.33   15.79
  -6 -38   1   18.17   21.02
  -6  38  -1    2.72   16.61
   6  38   1   16.17   14.85
   6  38   1   -1.21   14.68
   6 -38  -1   19.84    6.29
   6 -38  -1   -3.58   12.47
   6 -38   1  -11.21   21.03
   6  38  -1   -4.93   11.53
  -6 -38  -1   13.51    9.54
  -6  39  -1   39.78   17.00
   6  39   1    5.48   12.06
   6  39   1   -2.02    8.73
   6  39  -1    5.32   19.15
  -6 -39  -1   15.96   15.76
   7   0   1   44.01    6.20
   7   0  -1   35.01    6.41
  -7   0  -1   42.21   10.80
  -7   0   1   50.66   10.77
   7   0   1   35.26   10.46
  -7   0  -1   46.38   10.82
   7   0  -1   46.73   14.01
  -7   0   1   37.73    7.69
   7   1   1  751.85   45.54
   7  -1  -1  815.36   50.53
  -7  -1   1  791.88   37.20
  -7   1  -1  792.43   36.79
   7   1   1  813.07   36.91
  -7   1  -1  842.75   50.99
   7  -1  -1  813.06   57.57
  -7  -1   1  816.98   42.46
   7   1  -1  740.25   47.82
   7  -1   1  729.08   47.08
  -7  -1  -1  739.26   35.38
  -7   1   1  730.48   36.63
   7  -1   1  711.56   46.29
  -7  -1  -1  777.20   50.12
   7   1  -1  774.67   61.02
  -7   1   1  717.49   53.42
   7   2   1  349.81   15.36
   7  -2  -1  360.01   17.17
  -7   2  -1  373.62   24.62
   7   2   1  362.46   16.75
  -7   2  -1  366.55   25.83
   7  -2  -1  357.24   30.19
  -7  -2   1  372.90   21.08
   7   2  -1  359.94   15.96
   7  -2   1  374.15   25.10
  -7  -2  -1  400.59   25.52
  -7   2   1  413.49   25.79
   7  -2   1  355.49   27.33
   7  -2   1  350.41   15.99
  -7  -2  -1  377.57   25.32
   7   2  -1  381.13   32.67
  -7   2   1  357.67   28.53
   7  -3  -1  586.83   36.29
   7   3   1  580.78   33.15
  -7  -3   1  606.65   35.99
   7  -3  -1  606.02   27.58
  -7   3  -1  584.56   25.86
   7   3   1  581.16   34.92
  -7   3  -1  603.69   26.70
   7  -3  -1  601.90   42.30
  -7  -3   1  618.42   32.24
   7  -3   1  532.53   24.65
   7   3  -1  545.90   33.58
  -7  -3  -1  565.71   34.09
   7  -3   1  547.14   25.68
  -7   3   1  516.15   25.36
   7  -3   1  566.85   27.14
   7  -3   1  540.98   24.86
  -7  -3  -1  565.54   25.71
   7   3  -1  573.99   45.46
  -7   3   1  538.64   38.01
   7  -4  -1  214.67   11.63
   7   4   1  224.12   10.16
  -7  -4   1  226.73   10.69
  -7   4  -1  230.41   17.72
   7   4   1  226.04   17.26
  -7   4  -1  234.49   17.41
   7  -4  -1  228.17   12.78
  -7  -4   1  246.04   23.65
   7  -4   1  214.55   16.91
  -7  -4  -1  193.92   10.69
   7  -4   1  182.66   18.25
  -7   4   1  186.07   11.52
   7  -4   1  177.94   11.90
   7  -4   1  176.66   17.13
  -7  -4  -1  199.93   11.30
   7   4  -1  185.05   22.71
  -7   4   1  201.16   18.32
   7  -5  -1  732.72   49.97
   7   5   1  733.81   34.02
  -7  -5   1  753.22   36.20
  -7   5  -1  719.91   35.08
   7   5   1  718.32   35.26
  -7  -5   1  764.95   61.22
  -7   5  -1  764.75   47.92
   7  -5  -1  718.08   38.73
   7  -5   1  852.32   49.73
   7   5  -1  833.68   36.76
  -7  -5  -1  900.79   39.59
   7  -5   1  909.13   54.18
  -7   5   1  860.04   51.63
   7  -5   1  874.02   40.69
   7  -5   1  878.57   51.22
  -7  -5  -1  933.72   54.54
   7   5  -1  884.87   61.49
  -7   5   1  874.43   53.53
   7   6   1   19.75    9.01
  -7  -6   1   35.85    9.76
  -7   6  -1   39.85   10.13
   7   6   1   19.65    6.04
  -7  -6   1   27.28    8.44
  -7   6  -1   22.49    9.12
   7  -6  -1   19.76   11.02
   7  -6   1   40.93    5.74
   7   6  -1   31.91    9.23
  -7  -6  -1   44.24    9.84
   7  -6   1   43.46    6.45
  -7   6   1   38.51    6.19
   7  -6   1   38.91    6.42
  -7  -6  -1   46.57    6.67
   7  -6   1   38.35    9.65
   7   6  -1   33.68   12.90
  -7   6   1   52.02   10.38
   7  -7  -1   54.37   10.19
   7   7   1   59.40    9.23
   7  -7  -1   53.02    6.64
  -7   7  -1   53.61   10.04
   7  -7  -1   50.91    5.26
   7   7   1   63.56   10.65
  -7  -7   1   39.93    8.54
   7  -7  -1   53.56   11.43
  -7   7  -1   53.71    8.38
   7   7  -1   19.51    9.22
  -7  -7  -1   59.66   10.15
   7  -7   1   26.16    6.29
  -7   7   1   27.69    6.17
  -7  -7  -1   20.24   10.80
   7   7  -1   16.66   12.81
  -7   7   1   21.61   10.06
   7  -8  -1  209.60   11.71
   7   8   1  206.95   10.78
  -7  -8   1  201.13   17.10
   7  -8  -1  207.80   18.06
  -7   8  -1  200.87   11.03
   7  -8  -1  197.82   14.14
   7   8   1  217.70   11.86
  -7  -8   1  216.11   23.80
   7  -8  -1  212.00   11.77
  -7   8  -1  207.61   14.14
   7  -8   1  236.05   16.83
   7   8  -1  232.13   10.60
  -7  -8  -1  228.64   17.30
   7  -8   1  241.16   12.27
  -7   8   1  236.63   11.74
   7  -8   1  235.93   11.96
  -7  -8  -1  244.81   12.52
   7   8  -1  247.35   21.34
   7  -8   1  243.83   11.15
  -7   8   1  243.67   17.78
   7  -9  -1   53.39    6.63
   7   9   1   45.91    6.26
   7  -9  -1   53.27   11.68
  -7   9  -1   52.84    6.48
   7  -9  -1   39.76    8.42
   7   9   1   53.05    7.01
  -7  -9   1   49.44    8.84
   7  -9  -1   60.91   11.50
  -7   9  -1   47.78    4.93
   7  -9   1   83.59   10.72
   7   9  -1   72.84    6.19
  -7  -9  -1   64.52    6.42
   7  -9   1   72.39    6.88
  -7   9   1   68.50   11.99
   7  -9   1   69.06    6.92
  -7  -9  -1   74.01   12.37
   7   9  -1   69.00   12.84
   7  -9   1   69.59   10.28
  -7   9   1   62.22   10.99
   7 -10  -1  254.83   12.99
   7  10   1  257.83   12.36
  -7 -10   1  240.74   12.55
   7 -10  -1  265.18   20.80
  -7  10  -1  258.91   12.28
  -7  10  -1  267.82   13.15
   7 -10  -1  253.08   14.17
   7  10   1  260.57   20.91
  -7 -10   1  277.97   26.04
   7 -10  -1  253.30   13.12
  -7  10  -1  251.62   13.17
  -7  10   1  254.00   13.30
   7 -10   1  250.51   12.14
   7  10  -1  233.00   11.97
  -7 -10  -1  242.47   12.55
   7 -10   1  258.75   19.84
  -7  10   1  261.13   20.24
   7 -10   1  253.70   13.15
   7  10  -1  252.15   21.80
  -7 -10  -1  248.81   21.12
   7 -10   1  260.25   17.51
  -7  10   1  252.38   18.35
  -7  11  -1  111.50   14.21
   7 -11  -1  110.54    8.79
   7  11   1  120.25    8.26
  -7 -11   1  104.01    8.37
   7 -11  -1  121.21    9.31
  -7  11  -1  121.09    8.38
  -7  11  -1  121.49   14.52
   7 -11  -1  112.68    9.76
   7  11   1  112.00    8.65
  -7 -11   1  105.52   11.55
   7 -11  -1  112.64   13.61
  -7  11  -1  117.04    8.85
  -7  11   1  143.86    9.38
   7 -11   1  144.93    8.75
   7  11  -1  123.42   13.76
  -7 -11  -1  136.20   14.09
   7 -11   1  161.32   14.98
   7 -11   1  140.47    8.81
   7  11  -1  143.45   15.74
  -7 -11  -1  136.64    9.91
   7 -11   1  147.91   11.87
  -7  11   1  135.10   13.05
  -7  12  -1   98.56    8.14
   7 -12  -1   96.21    8.41
   7  12   1   88.56    8.01
  -7 -12   1   71.75   13.11
   7 -12  -1   95.93    8.87
  -7  12  -1   80.96    8.26
   7 -12  -1   91.71    8.82
   7  12   1   90.29   13.53
  -7 -12   1   78.69   16.66
   7 -12  -1   94.24    7.91
  -7  12  -1   91.66    7.69
  -7  12   1  127.10   14.18
   7 -12   1  117.29    8.11
   7  12  -1   87.23   12.87
  -7 -12  -1   82.22   13.89
   7 -12   1  117.39    8.28
   7  12  -1  126.66   14.34
  -7 -12  -1  106.89    9.10
   7 -12   1  110.46   10.87
  -7  13  -1  518.20   33.33
   7 -13  -1  503.12   23.28
   7  13   1  481.74   22.55
  -7 -13   1  457.01   23.49
   7 -13  -1  532.99   35.32
  -7  13  -1  524.27   33.36
   7 -13  -1  529.31   24.59
   7  13   1  516.64   34.20
  -7 -13   1  536.83   27.44
   7 -13  -1  506.18   32.25
  -7  13  -1  495.46   20.77
  -7  13   1  473.33   23.51
   7 -13   1  451.24   21.99
   7  13  -1  409.79   22.12
  -7 -13  -1  419.01   22.43
   7 -13   1  473.21   23.27
   7 -13   1  461.24   30.88
   7  13  -1  480.91   33.89
  -7 -13  -1  478.38   35.92
   7 -13   1  456.80   26.60
  -7  14  -1   48.35    7.17
   7 -14  -1   43.74    7.28
   7  14   1   44.40   11.81
  -7 -14   1   32.81   11.58
   7 -14  -1   55.51    7.33
  -7  14  -1   42.75   11.75
   7 -14  -1   48.91    7.19
   7  14   1   42.36    7.30
  -7 -14   1   57.26   14.36
   7 -14  -1   53.20   10.74
  -7  14  -1   48.14    5.80
  -7  14   1   48.73   12.25
   7 -14   1   46.92   11.33
   7  14  -1   26.26    6.69
  -7 -14  -1   26.77   11.61
   7 -14   1   52.61   12.27
   7 -14   1   33.71   11.06
   7  14  -1   42.14   11.33
  -7 -14  -1   33.56   12.96
   7 -14   1   48.82    8.41
  -7  15  -1    8.39   10.35
   7 -15  -1    4.77   11.21
   7  15   1   27.02   10.71
  -7 -15   1    8.69    6.16
   7 -15  -1   18.23   10.94
  -7  15  -1   14.05    6.48
   7 -15  -1    6.83    3.71
   7  15   1    5.30   10.65
  -7 -15   1    6.29   12.05
   7 -15  -1    9.79    5.77
  -7  15   1    5.48    6.72
   7 -15   1   17.00   10.21
   7  15  -1    1.52    6.07
  -7 -15  -1    9.29    6.14
   7 -15   1    9.35    6.32
   7 -15   1   -3.90    9.79
   7  15  -1   11.10    5.70
  -7 -15  -1    5.73   11.46
   7 -15   1    7.58    7.29
  -7  16  -1   35.55    7.05
   7 -16  -1   48.42   13.06
   7  16   1   21.06   12.68
  -7 -16   1   21.12   11.91
   7 -16  -1   30.71   12.55
  -7  16  -1   45.38   12.21
   7 -16  -1   40.09    7.23
   7  16   1   41.40    7.25
  -7 -16   1   33.03    8.35
   7 -16  -1   32.52   10.97
  -7  16   1   58.26   12.96
   7 -16   1   45.49   12.06
   7  16  -1   41.84    7.19
  -7 -16  -1   35.79   12.46
   7 -16   1   52.72   12.55
   7 -16   1   50.32   11.28
   7  16  -1   48.23    6.36
  -7 -16  -1   42.40    8.07
   7 -16   1   50.94    8.10
  -7  17  -1   23.84   11.56
   7 -17  -1   23.68    6.98
   7  17   1   17.23    6.97
  -7 -17   1   14.45    6.60
   7 -17  -1    6.36    7.33
  -7  17  -1   36.85   11.18
   7  17   1   19.13   11.34
  -7 -17   1   14.89   12.96
   7 -17  -1   12.72    9.73
  -7  17   1   22.52    7.05
   7 -17   1   20.60    6.38
   7  17  -1    6.45   10.94
  -7 -17  -1   14.61   11.16
   7 -17   1   18.28   11.55
   7 -17   1   23.58    6.26
   7  17  -1   14.21    5.85
  -7 -17  -1   24.55    7.23
   7 -17   1   25.89    7.11
  -7  18  -1   32.43   11.53
   7 -18  -1   22.87    7.70
   7  18   1   13.76    7.57
  -7 -18   1    9.16   11.89
   7 -18  -1   44.51   12.97
  -7  18  -1   30.71    7.00
   7 -18  -1   23.90    6.61
   7  18   1   25.70    7.11
  -7 -18   1   13.31   13.42
   7 -18  -1   20.21   10.24
  -7  18   1   26.16    7.58
   7 -18   1   10.50    6.95
   7  18  -1   20.37   11.78
  -7 -18  -1   12.06    7.11
   7 -18   1   16.19    7.48
   7 -18   1   24.92    6.47
   7  18  -1   26.19    5.89
  -7 -18  -1   23.55    7.58
   7 -18   1   10.60    7.35
  -7  19  -1  296.57   16.63
   7 -19  -1  298.98   27.10
   7 -19  -1  299.06   17.83
   7  19   1  248.79   27.22
  -7 -19   1  229.37   24.30
   7 -19  -1  292.49   27.05
  -7  19  -1  314.74   16.83
   7 -19  -1  292.99   15.36
   7 -19  -1  266.63   14.29
   7  19   1  315.39   25.35
  -7 -19   1  313.58   27.01
   7 -19  -1  291.10   15.57
  -7  19   1  307.33   27.23
   7 -19   1  296.61   24.59
   7 -19   1  266.98   16.42
  -7 -19  -1  231.04   25.24
   7 -19   1  280.03   26.64
   7 -19   1  261.77   22.55
   7 -19   1  262.62   11.74
   7  19  -1  287.98   19.87
  -7 -19  -1  287.88   17.35
   7 -19   1  250.44   16.66
  -7  20  -1   40.96   12.46
   7 -20  -1   32.95    8.07
   7 -20  -1   15.95   13.46
   7  20   1   21.25    8.11
  -7 -20   1    6.39    7.48
   7 -20  -1   10.60    8.25
  -7  20  -1   18.76   12.36
   7 -20  -1   16.39    4.32
   7 -20  -1   14.17    9.66
   7  20   1   25.79   12.28
  -7 -20   1   40.34   12.96
   7 -20  -1   27.97    6.70
  -7  20   1   28.10   13.74
   7 -20   1   43.89   12.52
   7 -20   1    9.90   12.55
   7  20  -1   25.82   12.92
  -7 -20  -1   22.90   12.80
   7 -20   1   22.50   13.09
   7 -20   1   22.78   11.16
   7 -20   1   21.21    4.74
   7  20  -1   32.24    9.32
  -7 -20  -1   18.01    7.88
   7 -20   1   33.92    7.51
   7 -21  -1  152.50   12.39
   7 -21  -1  151.53   12.67
   7  21   1  106.29   19.53
  -7 -21   1  111.90   11.62
   7 -21  -1  140.82   12.61
  -7  21  -1  157.66   18.11
   7 -21  -1  139.26    7.44
   7 -21  -1  114.52   14.12
   7  21   1  155.74   11.38
  -7 -21   1  154.99   12.12
   7 -21  -1  130.15   10.41
  -7  21   1  121.24   12.81
   7 -21   1  133.50   11.12
   7 -21   1  113.02   18.26
   7  21  -1   83.36   18.57
  -7 -21  -1   83.09   18.75
   7 -21   1  119.53   11.55
   7 -21   1  128.95   10.84
   7  21  -1  130.32   13.48
  -7 -21  -1  122.81   11.44
   7 -21   1  108.82   11.00
  -7  22  -1   73.02   14.61
   7 -22  -1   62.06   16.10
   7 -22  -1   68.69    9.84
   7  22   1   28.38   15.77
  -7 -22   1   38.11   14.85
   7 -22  -1   66.11   16.11
  -7  22  -1   46.24   14.39
   7 -22  -1   43.24   10.31
   7  22   1   51.91   14.61
  -7 -22   1   49.90    8.65
   7 -22  -1   32.46   12.40
  -7  22   1   76.26    9.69
   7 -22   1   77.16   15.02
   7 -22   1   44.79    9.20
   7  22  -1   33.92    8.79
  -7 -22  -1   42.83    9.01
   7 -22   1   50.99    9.40
   7 -22   1   59.97    8.60
   7  22  -1   48.32   10.71
  -7 -22  -1   49.48    9.20
   7 -22   1   43.59    8.42
  -7  23  -1   74.57    9.65
   7 -23  -1   72.25   10.71
   7 -23  -1   75.08   17.64
   7  23   1   45.30   10.62
  -7 -23   1   58.14   15.58
   7 -23  -1   64.36   17.14
  -7  23  -1   67.36   15.33
   7  23   1   59.29    8.70
  -7 -23   1   53.92    8.91
   7 -23  -1   54.46   13.23
  -7  23   1   81.41   10.81
   7 -23   1   69.48    9.43
   7 -23   1   82.56   15.36
   7  23  -1   49.19   15.96
  -7 -23  -1   40.34    9.85
   7 -23   1   55.88   10.41
   7  23  -1   76.20    6.95
  -7 -23  -1   55.20    9.76
   7 -23   1   53.12    8.95
  -7  24  -1   51.40    9.19
   7 -24  -1   55.21   10.03
   7  24   1   36.36   17.41
  -7 -24   1   32.77   15.38
   7 -24  -1   52.27   16.82
  -7  24  -1   65.96   14.89
   7 -24  -1   37.39    5.80
   7  24   1   55.07   13.62
  -7 -24   1   38.07    8.23
   7 -24  -1   44.17   13.30
  -7  24   1   42.06   10.47
   7 -24   1   62.27    9.18
   7  24  -1   38.07    9.37
  -7 -24  -1   41.87    9.25
   7 -24   1   61.52   16.21
   7 -24   1   31.83    5.38
   7  24  -1   44.99   10.24
  -7 -24  -1   52.58    9.23
   7 -24   1   29.97    8.47
  -7  25  -1    9.40    8.38
   7 -25  -1   27.13   15.01
   7  25   1   16.85    9.38
  -7 -25   1    8.44   13.84
   7 -25  -1   15.13   14.68
  -7  25  -1   29.93   12.78
   7 -25  -1    5.54    8.23
   7  25   1    1.83    6.97
  -7 -25   1    1.96    7.01
   7 -25  -1  -12.77   11.52
  -7  25   1   13.83   15.45
   7 -25   1    6.08   13.53
   7  25  -1    5.11   14.20
  -7 -25  -1    6.05    8.07
   7 -25   1   20.25   14.58
   7 -25   1   -1.33    4.40
   7  25  -1   -2.80    8.72
  -7 -25  -1    2.90   12.99
   7 -25   1    1.43    7.19
  -7  26  -1   17.97    8.69
   7 -26  -1   15.15    9.41
   7  26   1   -3.68   16.26
  -7 -26   1    1.00   14.21
   7 -26  -1   11.61   15.66
  -7  26  -1   -4.52   13.58
   7 -26  -1    6.73    8.48
   7  26   1    3.21   12.25
  -7 -26   1    2.75    7.28
   7 -26  -1    8.98   11.50
  -7  26   1   12.67   16.48
   7 -26   1   -0.25    8.50
   7  26  -1   -6.97   15.39
  -7 -26  -1   -4.62   14.57
   7 -26   1   15.02   15.48
   7 -26   1    8.13    4.43
   7  26  -1   12.47    8.95
  -7 -26  -1    9.44   13.15
   7 -26   1    4.30    7.32
  -7  27  -1   83.37   11.77
   7 -27  -1  101.18   20.50
   7  27   1   73.61   12.16
  -7 -27   1   60.07   19.18
   7 -27  -1  101.27   19.43
  -7  27  -1   79.76   18.03
   7 -27  -1   57.61   11.09
   7  27   1   91.24    9.90
  -7 -27   1   62.49    9.82
   7 -27  -1   43.67   15.43
  -7  27   1   84.42   21.08
   7 -27   1   97.38   19.15
   7  27  -1   81.28   11.58
  -7 -27  -1   72.02   19.22
   7 -27   1  104.95   20.72
   7  27  -1   90.28    7.76
   7 -27   1   63.70    5.71
  -7 -27  -1   62.11   17.10
   7 -27   1   71.50    9.76
  -7  28  -1   -5.10    9.54
   7 -28  -1   17.82   10.46
   7  28   1   19.94   16.86
  -7 -28   1   16.38    9.47
   7 -28  -1    0.75   17.44
  -7  28  -1   26.58   14.15
   7  28   1    4.96   12.62
   7 -28  -1    5.46    5.39
  -7 -28   1   -2.08    8.03
   7 -28  -1   13.11    7.28
  -7  28   1    9.25   17.02
   7 -28   1   -1.35    9.44
   7  28  -1    2.59   16.39
  -7 -28  -1    5.67   16.64
   7 -28   1   30.19   16.26
   7  28  -1   13.31    9.51
   7 -28   1    8.14    4.39
  -7 -28  -1    8.87   13.73
   7 -28   1    3.92    7.29
  -7  29  -1   60.80   11.99
   7  29   1   40.31   12.56
   7 -29  -1   69.60   22.21
  -7 -29   1   66.73   11.44
  -7  29  -1   55.18   17.38
   7  29   1   55.21    9.46
   7 -29  -1   42.68   11.31
  -7 -29   1   51.61   15.73
   7 -29  -1   56.60    9.12
  -7  29   1   63.52   21.52
   7  29  -1   61.90   11.94
   7 -29   1   78.98   19.31
  -7 -29  -1   85.67   19.84
   7  29  -1   55.88   12.03
  -7 -29  -1   53.56   10.31
  -7  30  -1   -2.81   10.15
   7  30   1  -14.71   18.16
   7 -30  -1   -6.02   11.35
  -7 -30   1    4.57    9.87
  -7  30  -1   14.87   15.63
   7  30   1   18.88   13.39
   7 -30  -1   18.25    9.16
  -7 -30   1   15.52   12.74
   7 -30  -1    9.38    7.33
  -7  30   1    2.71   19.53
   7  30  -1   26.35   17.64
   7 -30   1    6.36   10.03
   7  30  -1    2.36    9.94
  -7 -30  -1   11.59    8.48
  -7  31  -1    6.24   11.03
   7  31   1    7.14   11.25
  -7 -31   1   25.73   10.40
  -7  31  -1   12.61   16.26
   7  31   1   12.06    8.95
   7 -31  -1    4.08    5.61
  -7 -31   1   24.92   13.05
   7 -31  -1    8.65   12.31
  -7  31   1   15.63   19.94
   7  31  -1   19.07   11.13
   7 -31   1   25.17   17.83
   7  31  -1    9.26    6.35
  -7 -31  -1    9.48   13.83
  -7  32  -1    0.46   11.13
   7 -32  -1    9.93   12.43
  -7  32  -1    0.88   16.45
   7  32   1   30.59   14.57
   7 -32  -1    4.01    9.19
  -7 -32   1   -7.39   13.43
   7 -32  -1   -6.69   12.25
   7  32  -1   28.78   18.75
   7 -32   1   25.05   10.97
   7  32  -1    6.64   10.18
  -7 -32  -1   19.56   15.14
  -7  33  -1    5.45   12.06
   7  33   1   13.73   12.64
  -7  33  -1   19.40   10.32
   7  33   1   15.77    9.16
   7 -33  -1    7.98    9.43
  -7 -33   1   21.33   13.87
   7 -33  -1   11.43   14.87
   7  33  -1   22.39   11.75
   7 -33   1    3.92   19.16
  -7 -33  -1   18.59   12.08
   7  33  -1   11.40   10.34
  -7 -33  -1   30.43   16.33
  -7  34  -1    7.07   11.84
   7  34   1   21.00   21.62
   7 -34  -1    2.49   12.59
  -7  34  -1    6.89   10.13
   7  34   1   21.33   14.64
   7 -34  -1    4.40    9.37
  -7 -34   1   17.81    8.31
   7 -34  -1  -14.58   14.71
   7 -34   1   17.02   10.81
  -7 -34  -1   10.24   12.15
   7  34  -1    5.54    9.87
  -7 -34  -1   -4.76    9.71
  -7  35  -1   22.78   12.90
   7  35   1   -1.46   13.90
   7  35   1   22.96   14.09
  -7  35  -1   26.70   16.44
   7  35   1    8.45    9.34
   7 -35  -1   23.21    6.02
  -7 -35   1   27.47   14.09
   7 -35  -1   -1.61    9.65
  -7  35   1   30.87   14.49
   7  35  -1   41.10   12.90
  -7 -35  -1   28.00   13.23
   7  35  -1    9.84    6.27
  -7 -35  -1   12.43   10.18
  -7  36  -1  -15.29   12.61
   7  36   1   20.60   22.81
   7  36   1   -5.18   23.20
  -7  36  -1   -0.80   15.88
   7  36   1   -3.20   14.26
   7 -36  -1   10.96   10.44
  -7 -36   1   -8.65   14.32
   7 -36  -1    4.20   12.97
  -7  36   1   10.34   14.11
   7  36  -1   13.21   13.00
   7 -36   1   19.69   11.46
  -7 -36  -1   -1.89   13.02
   7 -36   1   -4.65   13.43
   7  36  -1   18.94   11.84
   7  36  -1   -2.43    9.40
  -7 -36  -1   21.21   15.77
   7 -37  -1   -7.22   15.15
  -7  37  -1   24.52   17.63
   7  37   1   10.35    9.96
   7  37   1   -1.12   15.18
   7 -37  -1   12.59   10.75
  -7 -37   1   35.83   15.51
   7 -37  -1   13.05   13.59
  -7 -37  -1   19.22   13.95
   7  37  -1   28.25   20.32
  -7 -37  -1   40.99   17.64
  -7  38  -1   14.23   17.45
   7  38   1   13.96   13.20
   7  38   1    0.32   14.87
   7  38  -1    0.06   11.65
  -7 -38  -1   21.84   10.43
   8   0  -1  195.54   18.25
  -8   0  -1  178.53   11.46
  -8   0   1  174.09   11.22
   8   0   1  177.27   10.91
  -8   0  -1  182.05   18.42
   8   0  -1  194.87   23.03
  -8   0   1  178.36   20.66
   8   1   1  378.92   26.20
   8  -1  -1  337.24   18.67
  -8  -1   1  403.90   28.87
  -8   1  -1  350.81   27.56
   8   1   1  359.88   18.53
   8  -1  -1  372.30   34.18
  -8   1  -1  384.24   29.12
  -8  -1   1  358.50   21.53
   8   1  -1  433.25   27.63
  -8  -1  -1  391.65   18.72
  -8   1   1  396.55   19.68
   8  -1   1  357.82   27.72
  -8  -1  -1  389.03   19.15
   8   1  -1  420.15   23.61
  -8   1   1  385.30   32.39
   8   2   1   76.33    7.28
   8  -2  -1   85.46    8.34
  -8   2  -1   91.52   12.93
   8   2   1   96.97   13.33
  -8   2  -1   86.69   13.65
   8  -2  -1   94.68    9.99
  -8  -2   1   85.02   10.22
   8   2  -1   67.16    7.58
   8  -2   1   82.69    8.11
  -8  -2  -1   90.60   12.67
   8  -2   1   57.44   15.01
   8  -2   1   59.34   12.77
  -8  -2  -1   62.49    8.32
   8   2  -1   68.50   10.59
  -8   2   1   74.90   14.99
   8  -3  -1  626.68   39.90
   8   3   1  624.81   37.22
   8  -3  -1  603.37   28.90
  -8   3  -1  607.42   28.28
   8   3   1  617.57   28.81
  -8   3  -1  615.58   39.71
   8  -3  -1  587.99   31.52
  -8  -3   1  643.77   49.13
   8  -3   1  521.09   26.01
   8   3  -1  582.40   36.89
   8  -3   1  529.51   27.16
  -8  -3  -1  548.66   36.82
  -8   3   1  540.34   39.20
   8  -3   1  519.76   40.68
   8  -3   1  516.70   26.73
  -8  -3  -1  547.92   39.06
   8   3  -1  556.26   33.37
  -8   3   1  542.63   42.53
   8  -4  -1  131.35   15.02
  -8  -4   1   94.49    8.57
   8   4   1  106.72    9.07
   8  -4  -1  101.94   17.20
  -8   4  -1  120.51    8.91
  -8  -4   1  122.24   18.48
   8  -4   1  101.38    8.48
  -8  -4  -1  106.89    8.28
  -8   4   1  104.86    9.26
   8  -4   1   98.72   15.64
   8  -4   1  103.46   14.55
  -8  -4  -1   98.87   15.21
   8   4  -1   94.92   11.18
  -8   4   1  107.22    9.48
   8  -5  -1  315.11   16.23
   8   5   1  367.75   23.58
  -8  -5   1  339.95   15.95
  -8   5  -1  349.67   24.24
   8   5   1  330.94   24.85
   8  -5  -1  371.65   29.04
  -8  -5   1  357.05   20.80
  -8   5  -1  363.46   16.44
  -8  -5  -1  301.96   15.67
  -8   5   1  293.74   16.20
   8  -5   1  288.98   25.32
   8  -5   1  293.28   24.15
  -8  -5  -1  302.68   16.55
   8   5  -1  288.54   29.63
  -8   5   1  296.18   16.80
   8  -6  -1  214.05   11.99
   8   6   1  214.49   11.30
  -8  -6   1  219.48   12.21
  -8   6  -1  211.15   12.21
   8   6   1  211.55   12.61
  -8  -6   1  260.28   25.46
   8  -6  -1  223.84   13.65
  -8   6  -1  241.32   17.67
   8   6  -1  192.72   11.08
  -8  -6  -1  186.94   11.77
   8  -6   1  188.95   20.15
   8  -6   1  197.33   11.91
  -8  -6  -1  213.39   20.04
   8   6  -1  185.40   22.81
  -8   6   1  190.84   12.36
   8  -7  -1  326.98   16.75
   8   7   1  322.10   15.63
  -8  -7   1  331.28   16.51
   8  -7  -1  361.43   26.98
  -8   7  -1  325.61   15.95
   8   7   1  326.57   17.25
  -8  -7   1  346.46   33.36
   8  -7  -1  329.72   27.07
  -8   7  -1  343.00   21.58
   8  -7   1  347.19   24.51
   8   7  -1  316.86   15.64
  -8  -7  -1  334.81   16.70
  -8   7   1  327.64   25.96
   8  -7   1  329.62   25.45
   8   7  -1  321.77   29.82
  -8  -7  -1  329.75   18.23
   8  -7   1  315.89   24.20
  -8   7   1  324.80   16.77
   8  -8  -1   64.37    7.85
   8   8   1   69.45    7.29
  -8  -8   1   67.11    7.61
  -8   8  -1   71.90    7.48
   8  -8  -1   51.99    6.32
   8   8   1   64.48   13.90
  -8  -8   1   72.34   10.56
   8  -8  -1   46.69   14.04
  -8   8  -1   67.19    6.23
   8  -8   1   76.20    7.56
  -8  -8  -1   67.48    7.57
   8  -8   1   66.51   13.24
   8   8  -1   76.85   15.67
  -8  -8  -1   80.01   14.48
   8  -8   1   85.17   12.05
  -8   8   1   70.32    7.79
   8  -9  -1 1022.00   55.49
   8   9   1 1040.67   54.42
  -8  -9   1  982.81   70.81
   8  -9  -1 1022.47   56.72
  -8   9  -1  989.22   52.71
   8  -9  -1  970.45   60.91
   8   9   1 1045.90   56.73
  -8  -9   1 1045.40   88.04
   8  -9  -1 1028.42   75.79
  -8   9  -1  996.96   59.66
   8  -9   1  993.16   53.20
   8   9  -1  971.70   69.54
  -8  -9  -1  965.71   70.69
   8  -9   1 1059.82   74.71
  -8   9   1 1044.83   73.09
   8  -9   1 1008.66   54.77
   8   9  -1 1007.46   78.91
  -8  -9  -1 1036.89   58.22
   8  -9   1 1017.36   53.80
  -8   9   1  990.04   69.09
   8 -10  -1  236.26   22.12
   8  10   1  214.15   13.33
  -8 -10   1  316.67   22.11
   8 -10  -1  208.61   14.32
  -8  10  -1  242.37   21.47
   8  10   1  228.16   22.40
  -8 -10   1  237.94   17.89
   8 -10  -1  236.08   22.49
   8 -10   1  266.89   13.53
   8  10  -1  289.81   21.74
  -8 -10  -1  228.10   22.81
   8 -10   1  276.23   14.85
  -8  10   1  290.43   23.24
   8 -10   1  265.01   14.32
   8  10  -1  237.55   25.29
  -8 -10  -1  261.99   16.11
   8 -10   1  277.75   20.37
  -8  10   1  268.95   21.10
   8 -11  -1  104.79    9.38
   8  11   1   94.34    8.76
  -8 -11   1   84.57   14.85
   8 -11  -1  105.74   15.98
  -8  11  -1   96.35   14.70
   8 -11  -1   92.11   10.68
   8  11   1  114.64   15.91
  -8 -11   1   84.82   20.00
   8 -11  -1  102.53   14.83
  -8  11  -1   91.03    9.59
   8 -11   1  126.02    9.28
   8  11  -1  113.03   14.73
  -8 -11  -1  123.12    9.18
   8 -11   1  117.76    9.44
  -8  11   1  123.73   15.63
   8 -11   1  130.50    9.60
   8  11  -1  110.60   10.44
  -8 -11  -1  129.51   16.82
   8 -11   1  132.37   13.02
  -8  11   1  129.97   13.92
   8  12   1   49.09    7.11
  -8 -12   1   54.05    7.14
   8  12   1   56.08    7.53
  -8  12   1   37.92    7.54
   8 -12   1   32.16    6.88
  -8 -12  -1   16.79   11.34
   8 -12   1   19.99   12.37
   8 -12   1   33.76    6.95
   8  12  -1   37.53    7.98
  -8 -12  -1   33.76    8.14
   8 -12   1   30.63    9.78
  -8  12   1   35.30   10.66
  -8  13  -1   20.82    6.85
   8 -13  -1   12.31    7.20
   8  13   1   16.51    6.45
  -8 -13   1    0.97   10.74
   8 -13  -1   28.22   11.80
   8 -13  -1   11.74    4.57
   8  13   1   15.49   11.58
  -8 -13   1   12.83   14.64
   8 -13  -1   12.42   10.65
  -8  13   1   38.54   11.94
   8 -13   1   35.11    6.85
   8  13  -1   10.13   10.77
  -8 -13  -1   22.22   11.21
   8 -13   1   27.28    7.10
   8 -13   1   30.07   10.97
   8  13  -1   39.91    7.47
  -8 -13  -1   33.11    8.07
   8 -13   1   26.01    8.72
  -8  14  -1   36.44   12.64
   8 -14  -1   36.01    8.16
   8 -14  -1   41.25    8.38
  -8  14  -1   45.38    7.86
   8 -14  -1   44.14    8.72
   8  14   1   36.29    8.03
  -8 -14   1   30.69   16.05
  -8  14   1   67.67    8.31
   8  14  -1   61.72    7.64
  -8 -14  -1   47.07    8.16
   8 -14   1   65.70   13.58
   8 -14   1   73.77   12.42
   8  14  -1   80.19   13.06
  -8 -14  -1   74.20    9.01
   8 -14   1   68.17    9.88
  -8  15  -1  186.89   11.78
   8 -15  -1  180.87   19.06
   8  15   1  134.08   18.94
  -8 -15   1  154.26   17.92
   8 -15  -1  180.84   19.96
  -8  15  -1  183.37   19.40
   8 -15  -1  177.11   12.40
   8  15   1  156.67   18.92
  -8 -15   1  186.79   14.48
   8 -15  -1  137.83   17.76
  -8  15  -1  162.93   10.06
  -8  15   1  159.78   19.90
   8 -15   1  183.22   18.47
   8  15  -1  148.57   11.16
  -8 -15  -1  131.28   18.70
   8 -15   1  178.91   12.55
   8 -15   1  169.57   17.78
   8  15  -1  162.81   17.91
  -8 -15  -1  173.59   20.59
   8 -15   1  162.27   14.06
  -8  16  -1   23.87   11.71
   8 -16  -1   14.30   12.19
   8  16   1   -6.08   11.83
  -8 -16   1    6.83    6.72
   8 -16  -1    2.55    7.58
  -8  16  -1    6.26   11.71
   8 -16  -1   10.60    7.03
   8  16   1    7.78    7.04
  -8 -16   1   11.58    8.37
   8 -16  -1    8.44   10.47
  -8  16   1   -1.77    7.85
   8 -16   1    5.13   11.31
   8  16  -1    7.48    6.72
  -8 -16  -1   -8.29   11.44
   8 -16   1   -3.77   12.37
   8 -16   1   13.46   11.05
   8  16  -1   16.42   10.97
  -8 -16  -1   15.99   12.53
   8 -16   1   15.32    8.13
  -8  17  -1  217.79   15.45
   8 -17  -1  221.87   15.71
   8 -17  -1  196.33   25.11
  -8  17  -1  228.64   15.39
   8 -17  -1  223.02   10.47
   8  17   1  209.97   14.98
  -8 -17   1  229.73   27.57
   8 -17  -1  198.81   21.03
  -8  17   1  341.09   27.51
   8 -17   1  305.71   15.67
   8  17  -1  236.30   23.84
  -8 -17  -1  253.06   15.63
   8  17  -1  328.03   22.30
  -8 -17  -1  310.38   25.68
   8 -17   1  303.84   18.22
   8  18   1  104.21   11.19
  -8 -18   1  104.17   10.43
   8 -18  -1  138.16   11.30
  -8 -18   1  157.04   19.37
   8 -18  -1  128.59   10.28
  -8  18   1   85.20   18.01
   8 -18   1   88.85    9.97
  -8 -18  -1   75.02   16.89
   8 -18   1   99.84   18.19
   8 -18   1   89.09    9.34
   8  18  -1   86.23    8.76
  -8 -18  -1  115.24   17.73
  -8  19  -1   94.34   16.70
   8 -19  -1  103.08   17.69
   8  19   1   71.52   17.25
  -8 -19   1   67.20    9.88
   8 -19  -1  103.93   11.13
  -8  19  -1   93.18   16.01
   8 -19  -1  104.98    9.96
   8  19   1   99.23    9.88
  -8 -19   1   78.25   16.72
   8 -19  -1   85.74    9.10
  -8  19   1   92.22   11.15
   8 -19   1   79.06   15.91
  -8 -19  -1   62.22   16.27
   8 -19   1   90.78   10.53
   8 -19   1   77.36   14.36
   8  19  -1   72.28    8.23
  -8 -19  -1   75.63   17.05
   8 -19   1   65.76   10.75
  -8  20  -1  118.95   11.65
   8 -20  -1  115.39   20.16
   8  20   1   97.83   11.71
  -8 -20   1   94.31   18.34
   8 -20  -1  116.21   19.60
  -8  20  -1  130.09   18.26
   8 -20  -1  123.06   10.82
   8  20   1  112.87   18.51
  -8 -20   1  118.23   11.66
   8 -20  -1  115.89   16.52
  -8  20   1  125.43   12.18
   8 -20   1  113.55   18.60
   8 -20   1  122.83   11.87
   8 -20   1  109.29   16.85
   8  20  -1  117.86   13.98
  -8 -20  -1  108.72   18.82
   8 -20   1  103.17   11.71
  -8  21  -1    1.97    8.23
   8 -21  -1    0.29    8.47
   8 -21  -1    6.52   13.95
   8  21   1   10.97    8.19
  -8 -21   1    8.59   12.93
   8 -21  -1   -1.68   14.04
  -8  21  -1   -4.61   12.58
   8 -21  -1    4.15    7.36
   8 -21  -1   11.16    9.06
   8  21   1   -2.89    7.23
  -8 -21   1    3.28    7.84
   8 -21  -1   -5.46   11.34
  -8  21   1   -1.87   14.24
   8 -21   1   -2.44    7.60
   8 -21   1   -2.46   13.09
   8  21  -1    6.86   12.72
  -8 -21  -1    5.92    7.58
   8 -21   1    2.67   13.92
   8 -21   1    3.48    7.00
   8 -21   1   10.91    4.79
   8  21  -1    7.94    9.82
  -8 -21  -1    9.48   13.30
   8 -21   1   -4.42    7.73
  -8  22  -1   73.64   16.73
   8 -22  -1   45.36   17.16
   8 -22  -1   67.97   10.69
   8  22   1   36.86   17.70
  -8 -22   1   44.64    9.68
   8 -22  -1   68.47   10.49
  -8  22  -1   54.40    9.76
   8 -22  -1   66.01    9.71
   8 -22  -1   48.29   11.44
   8  22   1   67.53   15.04
  -8 -22   1   55.64    9.68
   8 -22  -1   54.87   13.71
  -8  22   1   55.67   17.38
   8 -22   1   64.29   15.79
   8 -22   1   68.98    9.73
  -8 -22  -1   34.40   16.17
   8 -22   1   73.09   16.82
   8 -22   1   56.57    9.19
   8  22  -1   70.18   12.22
  -8 -22  -1   61.68   16.58
   8 -22   1   46.02    9.63
  -8  23  -1  265.85   28.26
   8 -23  -1  246.69   18.59
   8 -23  -1  253.89   29.60
   8 -23  -1  232.97   18.90
  -8  23  -1  265.18   18.51
   8 -23  -1  210.59   12.90
   8  23   1  259.41   16.48
  -8 -23   1  203.21   16.98
   8 -23  -1  227.11   25.18
  -8  23   1  267.10   29.16
   8 -23   1  266.26   27.05
   8 -23   1  254.98   27.23
   8  23  -1  176.61   26.23
  -8 -23  -1  184.61   26.73
   8 -23   1  273.55   29.53
   8 -23   1  263.09   25.99
   8  23  -1  245.88   13.70
  -8 -23  -1  223.93   27.39
   8 -23   1  220.25   17.75
  -8  24  -1   57.01   15.83
   8 -24  -1   36.66   17.73
   8 -24  -1   34.34   10.65
   8  24   1   36.33   17.28
  -8 -24   1   42.87    9.78
   8 -24  -1   39.51   10.71
  -8  24  -1   36.97    9.79
   8 -24  -1   22.02   10.00
   8  24   1   31.21   14.39
  -8 -24   1   53.17   14.51
   8 -24  -1   26.75   13.90
  -8  24   1   36.94   10.43
   8 -24   1   41.80    9.68
   8 -24   1   43.39    9.82
   8  24  -1   25.30   15.92
  -8 -24  -1   39.12   15.91
   8 -24   1   43.78   10.50
   8 -24   1   24.37    5.60
   8  24  -1   47.89    6.80
  -8 -24  -1   37.83   15.54
   8 -24   1   40.53    9.38
  -8  25  -1  131.31   21.47
   8 -25  -1  151.19   23.51
   8  25   1  103.20   14.32
  -8 -25   1  127.57   21.71
   8 -25  -1  135.96   24.30
  -8  25  -1  138.85   13.84
   8 -25  -1  101.58   13.65
   8  25   1  144.45   11.75
  -8 -25   1  145.60   19.88
   8 -25  -1  128.69   18.54
  -8  25   1  136.29   15.10
   8 -25   1  114.14   13.40
   8  25  -1   86.83   13.17
  -8 -25  -1   87.66   12.80
   8 -25   1  145.74   14.54
   8  25  -1  136.76   15.23
  -8 -25  -1  124.86   20.74
   8 -25   1  121.83   13.09
  -8  26  -1   28.63    9.75
   8 -26  -1   19.50   10.68
   8  26   1   -0.13   17.69
  -8 -26   1   26.88   16.60
   8 -26  -1   29.28   17.66
  -8  26  -1   36.54    9.73
   8 -26  -1   22.40    9.73
   8  26   1   32.52   14.04
  -8 -26   1   35.42   14.15
   8 -26  -1   23.24   13.46
  -8  26   1   28.72   10.35
   8 -26   1   29.50   16.51
   8  26  -1   30.99   16.79
  -8 -26  -1   26.13    9.84
   8 -26   1   36.54   10.87
   8 -26   1   27.79    5.30
   8  26  -1   28.85   10.87
  -8 -26  -1   33.25   16.16
   8 -26   1   26.54    8.66
  -8  27  -1   20.74    9.75
   8 -27  -1   22.19   18.44
   8  27   1   37.32   17.81
  -8 -27   1   16.67   16.45
   8 -27  -1   24.32   17.54
  -8  27  -1   14.49    9.48
   8 -27  -1   12.03    5.70
   8  27   1    7.26   13.65
  -8 -27   1   26.16    8.28
   8 -27  -1   27.97   13.09
  -8  27   1   20.37   10.46
   8 -27   1   23.14    9.96
   8  27  -1   10.13    9.73
  -8 -27  -1   25.55    9.76
   8 -27   1   33.25   10.78
   8 -27   1   13.05    4.92
   8  27  -1   23.46    6.64
  -8 -27  -1   34.43   15.40
   8 -27   1   21.09    8.42
  -8  28  -1   20.66   10.19
   8 -28  -1   55.35   19.68
   8  28   1    1.05   10.60
  -8 -28   1   14.27   16.38
  -8  28  -1   14.65    9.60
   8 -28  -1    7.08    6.07
   8  28   1   22.55   13.95
  -8 -28   1   36.82    8.35
   8 -28  -1   29.43   13.20
  -8  28   1   60.35   18.51
   8 -28   1   12.40   16.72
   8  28  -1   10.47   16.58
  -8 -28  -1   20.16   10.28
   8 -28   1   43.30   18.47
   8  28  -1   21.87   11.06
   8 -28   1   13.40    4.80
  -8 -28  -1   16.19    9.23
   8 -28   1   22.84    8.19
  -8  29  -1   31.50   10.44
   8 -29  -1   47.57   19.81
   8  29   1   22.18   18.50
  -8 -29   1   18.81   16.86
  -8  29  -1   11.27   10.28
   8  29   1   28.76   14.67
   8 -29  -1    8.06    9.96
  -8 -29   1   14.27    8.87
   8 -29  -1    7.32   13.40
  -8  29   1   32.31   18.67
   8 -29   1   17.20   10.34
   8  29  -1   14.77   10.94
  -8 -29  -1   26.13   10.69
   8 -29   1    7.63   19.29
   8  29  -1   12.86   10.87
  -8 -29  -1    5.83    9.40
  -8  30  -1   15.46   10.28
   8  30   1   -8.72   11.06
  -8 -30   1    4.24   16.63
  -8  30  -1    8.70    9.94
   8  30   1   -5.07   13.77
   8 -30  -1    0.04   10.32
  -8 -30   1   -3.52    8.31
   8 -30  -1    1.31   14.09
  -8  30   1   41.40   18.76
   8 -30   1   15.15   16.86
   8  30  -1    6.38   17.76
  -8 -30  -1    9.90   10.41
   8 -30   1  -31.99   19.06
   8  30  -1    1.84   10.37
  -8 -30  -1   -8.06    8.84
  -8  31  -1   34.54   12.36
   8  31   1   28.62   21.37
  -8  31  -1   20.66   11.65
   8  31   1   46.83   17.02
   8 -31  -1   32.75    6.52
  -8 -31   1   39.04   15.45
   8 -31  -1   21.78   14.77
  -8  31   1   55.61   22.70
   8  31  -1   32.97   12.30
   8 -31   1   36.97   12.08
  -8 -31  -1   47.57   11.99
   8  31  -1   30.71    7.41
  -8 -31  -1   35.99   16.35
  -8  32  -1    6.29   10.93
   8  32   1   29.31   20.04
  -8  32  -1   -8.01   10.19
   8  32   1    7.17    9.18
   8 -32  -1    8.45    9.20
  -8 -32   1   12.12   13.96
   8 -32  -1   -6.11    8.75
  -8  32   1   38.66   20.82
   8  32  -1  -23.49   18.97
  -8 -32  -1   -5.63   11.24
   8  32  -1   10.99   10.90
  -8 -32  -1   -6.16   14.82
  -8  33  -1   19.56   12.70
   8  33   1   25.48   13.46
   8  33   1   17.85   16.79
   8 -33  -1   26.24   10.15
  -8 -33   1   42.33   15.55
   8 -33  -1   -2.43    9.32
  -8  33   1   36.51   22.89
   8  33  -1   26.77   12.08
   8 -33   1   21.40   12.00
  -8 -33  -1   24.05   12.43
   8  33  -1    9.22   11.94
  -8 -33  -1   29.12   18.38
  -8  34  -1   18.28   12.15
   8 -34  -1   -3.21   14.32
  -8  34  -1  -20.16   16.44
   8  34   1    4.09    9.63
   8 -34  -1   17.75    9.65
  -8 -34   1   -1.16   15.17
   8 -34  -1    6.48   15.15
  -8  34   1   20.97   13.11
  -8 -34  -1    3.65   12.34
   8 -34   1   13.95   13.42
   8  34  -1   10.24    9.87
  -8 -34  -1   17.00   10.71
  -8  35  -1   -0.09   12.72
   8  35   1   13.92   13.93
  -8  35  -1   17.45   16.82
   8  35   1   17.48   15.66
   8 -35  -1    5.20    6.51
  -8 -35   1    6.89    9.68
   8 -35  -1  -11.84   13.76
  -8  35   1   28.35   14.09
   8  35  -1   16.17   12.78
   8 -35   1    5.20   12.06
  -8 -35  -1   13.24   13.09
   8 -35   1   36.23   14.02
   8  35  -1    9.15   10.80
  -8 -35  -1   13.49   10.77
   8 -36  -1   16.11   14.73
  -8  36  -1    6.16   16.67
   8  36   1  -11.24    9.16
   8 -36  -1    8.51   10.59
  -8 -36   1   16.08   16.27
   8 -36  -1   10.53   13.71
  -8 -36  -1   26.41   13.14
   8  36  -1    2.46   10.49
  -8 -36  -1    3.53   17.53
  -8  37  -1    8.66   16.57
   8  37   1    6.60   15.02
  -8 -37   1   24.61   16.36
   8  37  -1    3.95   12.30
  -8 -37  -1   -9.38   18.82
   9   0   1  315.29   17.00
   9   0  -1  327.45   17.64
   9   0   1  310.76   17.82
   9   0  -1  349.09   34.64
  -9   0  -1  338.69   28.90
  -9   0   1  327.82   31.47
   9   1   1  126.01    9.88
   9  -1  -1  130.41   10.87
  -9  -1   1  133.34   10.99
   9   1   1  126.89   17.47
   9  -1  -1  143.40   21.65
  -9   1  -1  136.57   17.95
  -9  -1   1  134.49   12.93
   9   1  -1  136.38   10.37
   9  -1   1  131.78   10.60
   9  -1   1  117.79   17.33
   9   1  -1  158.38   13.87
  -9  -1  -1  131.96   11.19
  -9   1   1  145.18   20.10
   9   2   1   69.56    7.54
   9  -2  -1   79.47    8.60
  -9  -2   1   69.68    8.48
   9   2   1   83.70   14.68
   9  -2  -1   74.89   10.43
  -9   2  -1   68.95   14.30
  -9  -2   1   74.93   10.66
   9   2  -1   40.72    7.64
   9  -2   1   32.49   15.36
   9  -2   1   46.57    8.19
   9   2  -1   38.07   10.74
  -9  -2  -1   36.58   14.15
  -9   2   1   39.65    9.31
  -9  -3   1   71.83    8.39
  -9   3  -1   73.02    8.54
   9   3   1   71.65    9.25
   9  -3  -1   70.56   10.74
  -9   3  -1   73.62   14.09
  -9  -3   1   58.19   17.70
   9  -3   1   60.50    8.26
   9  -3   1   57.45    9.38
   9  -3   1   68.47   14.15
   9   3  -1   65.07   17.17
  -9  -3  -1   64.73   15.08
  -9   3   1   73.73    9.59
  -9  -4   1   60.29    8.56
  -9   4  -1   66.45    8.28
   9   4   1   59.35   14.01
   9  -4  -1   61.56   16.66
  -9   4  -1   65.23   13.71
  -9  -4   1   57.36   10.57
   9  -4   1   51.10    8.22
  -9  -4  -1   49.43    8.06
  -9   4   1   61.72    8.78
   9  -4   1   71.66    9.34
   9  -4   1   54.65   13.78
   9   4  -1   77.63   17.29
  -9  -4  -1   65.30    9.07
  -9   4   1   56.64    9.04
  -9  -5   1  762.99   41.06
   9   5   1  764.15   42.36
   9  -5  -1  767.26   46.14
  -9  -5   1  816.74   68.94
  -9   5  -1  822.66   54.68
   9  -5   1  784.21   41.15
  -9  -5  -1  760.16   41.40
  -9   5   1  774.68   41.88
   9  -5   1  751.53   42.40
   9  -5   1  770.45   41.81
   9   5  -1  791.63   47.48
  -9  -5  -1  777.26   59.26
  -9   5   1  753.40   57.16
  -9  -6   1  132.56   10.43
   9   6   1  130.16   11.22
   9  -6  -1  135.74   19.85
  -9  -6   1  151.30   21.91
  -9   6  -1  151.02   15.35
   9  -6   1  122.92   10.27
  -9   6   1  117.42   10.96
   9  -6   1  114.17   10.97
   9   6  -1  128.98   12.87
   9  -6   1  120.78   16.86
  -9  -6  -1  118.28   11.38
  -9   6   1  109.90   17.36
   9  -7  -1  304.67   25.51
  -9  -7   1  255.55   15.92
   9  -7  -1  278.48   16.67
   9   7   1  264.17   26.36
   9  -7  -1  272.27   18.07
  -9  -7   1  283.39   20.40
  -9   7  -1  275.61   14.24
   9  -7   1  353.67   24.54
   9   7  -1  264.73   14.95
  -9   7   1  272.75   16.42
   9  -7   1  265.73   16.13
   9   7  -1  278.26   18.90
   9  -7   1  283.12   23.65
  -9  -7  -1  283.25   26.42
  -9   7   1  279.38   25.85
   9   8   1  249.62   20.12
   9  -8  -1  206.67   13.70
   9  -8  -1  204.39   11.28
   9   8   1  203.61   13.73
  -9  -8   1  230.75   26.52
   9  -8  -1  205.67   22.46
  -9   8  -1  210.97   10.90
   9   8  -1  155.40   11.74
  -9   8   1  176.13   12.97
   9  -8   1  170.00   20.38
   9   8  -1  169.19   23.17
  -9  -8  -1  171.69   14.01
   9  -8   1  182.21   19.04
  -9   8   1  164.84   20.15
   9  -9  -1  126.30   17.20
   9   9   1  108.06   16.38
   9  -9  -1  135.36   17.67
  -9   9  -1  148.36   16.19
   9  -9  -1  110.94   13.18
   9   9   1   98.14   17.60
  -9  -9   1  114.59   13.14
   9  -9  -1  125.11   18.04
  -9   9  -1  104.64   12.70
   9  -9   1  144.14   16.64
   9   9  -1  106.79    9.54
  -9  -9  -1  110.96   10.31
   9  -9   1  121.18   10.80
  -9   9   1  112.87   10.43
   9  -9   1  106.11   16.80
   9   9  -1  119.26   19.34
   9  -9   1  119.23   14.37
  -9  -9  -1  124.12   18.97
  -9   9   1  102.75    9.90
   9 -10  -1  136.70   17.13
   9  10   1  101.78   16.04
  -9 -10   1   79.69   10.21
   9 -10  -1  155.61   17.64
  -9  10  -1  138.17   16.23
   9 -10  -1  105.77   12.53
   9  10   1  100.93   11.06
  -9 -10   1   95.74   21.05
   9 -10  -1   93.80   17.04
  -9  10  -1   98.63   11.52
   9  10  -1  109.88    9.50
  -9 -10  -1  102.67   10.00
   9 -10   1  132.30   17.16
  -9  10   1  110.10   10.44
   9 -10   1  103.45   16.36
   9  10  -1  122.08   18.29
  -9 -10  -1  120.97   11.28
   9 -10   1  104.95   14.30
  -9  10   1  102.68    9.59
   9 -11  -1  337.76   27.51
   9  11   1  282.77   26.61
  -9 -11   1  307.05   18.17
   9 -11  -1  329.81   18.81
  -9  11  -1  329.00   26.70
   9 -11  -1  318.22   20.47
   9  11   1  323.46   28.82
  -9 -11   1  362.09   34.61
   9 -11  -1  331.47   19.37
  -9  11  -1  310.18   13.12
   9 -11   1  306.52   26.33
   9  11  -1  254.81   16.58
  -9 -11  -1  275.40   26.63
   9 -11   1  310.16   28.37
  -9  11   1  299.09   18.53
   9 -11   1  304.87   26.92
   9  11  -1  312.30   19.31
  -9 -11  -1  325.51   19.66
   9 -11   1  289.84   22.43
  -9  11   1  300.91   17.17
   9  12   1    9.99   13.70
  -9 -12   1   56.52   14.32
  -9  12  -1   79.60   13.84
   9 -12  -1   34.01    5.79
   9  12   1   40.00   14.85
  -9 -12   1   48.69   10.56
   9 -12  -1   19.63   13.92
  -9  12  -1   33.40    8.70
   9 -12   1   69.28   13.59
   9  12  -1   80.06   13.25
  -9 -12  -1   22.93   13.98
   9 -12   1   45.82    8.84
  -9  12   1   65.92   14.62
   9 -12   1   59.48    8.38
   9  12  -1   46.44    9.07
  -9 -12  -1   36.66   15.51
   9 -12   1   27.95   11.19
  -9  12   1   44.09   12.09
   9 -13  -1  401.56   32.75
   9  13   1  375.02   21.06
  -9 -13   1  355.82   20.82
   9 -13  -1  405.64   33.76
   9 -13  -1  418.14   24.57
   9  13   1  400.20   21.53
  -9 -13   1  414.30   40.09
   9 -13  -1  427.76   22.70
  -9  13  -1  374.70   20.46
   9 -13   1  368.04   20.62
   9  13  -1  286.33   29.44
  -9 -13  -1  315.18   20.62
   9 -13   1  379.07   32.33
   9 -13   1  377.63   20.72
   9  13  -1  376.66   33.68
  -9 -13  -1  372.80   35.18
   9 -13   1  375.64   26.02
  -9  13   1  338.19   28.51
   9 -14  -1  106.02   10.37
   9  14   1   85.98    9.91
  -9 -14   1   75.29   15.86
   9 -14  -1  102.18   10.71
   9 -14  -1  101.28   11.44
   9  14   1  102.56   16.58
  -9 -14   1  103.99   12.59
   9 -14  -1   87.25   16.42
  -9  14  -1   93.08    5.98
   9 -14   1   91.71    9.54
   9  14  -1   74.58   15.89
  -9 -14  -1   68.84   16.05
   9 -14   1  105.92   17.19
   9 -14   1   89.41    9.68
   9  14  -1   93.61   17.19
  -9 -14  -1  102.61   11.21
   9 -14   1   96.51   12.89
   9 -15  -1   23.87    7.86
   9  15   1   17.04    7.32
  -9 -15   1    6.69    7.26
   9 -15  -1   24.89   13.51
   9 -15  -1   16.42    8.48
   9  15   1   22.74    7.78
  -9 -15   1   25.33    9.32
   9 -15  -1   10.75   12.19
  -9  15  -1   31.96    6.85
  -9  15   1   14.85    7.97
   9 -15   1   16.21    7.13
   9  15  -1  -12.74   12.15
  -9 -15  -1    3.87    7.30
   9 -15   1    7.64   12.97
   9 -15   1   20.72   11.77
   9  15  -1   12.96   12.87
  -9 -15  -1   12.28    8.26
   9 -15   1    5.42    5.67
  -9  16  -1   82.16    9.59
   9 -16  -1   85.20   16.36
   9  16   1   61.59   16.24
  -9 -16   1   55.08   15.18
   9 -16  -1   86.60   16.85
   9 -16  -1   83.71   10.57
   9  16   1   72.53   16.21
  -9 -16   1   66.38   19.28
   9 -16  -1   82.43    9.29
  -9  16  -1   62.16    8.35
  -9  16   1   80.29   17.22
   9 -16   1   76.67   15.36
   9  16  -1   61.59    9.19
  -9 -16  -1   65.82   15.71
   9 -16   1   84.89   10.28
   9 -16   1   75.17   14.83
   9  16  -1   89.06    9.56
  -9 -16  -1   92.49   10.74
   9 -16   1   79.84   11.30
  -9  17  -1    4.70   12.86
   9 -17  -1   10.80   13.27
   9  17   1    0.71   13.09
  -9 -17   1   -1.31    7.23
   9 -17  -1    2.05    8.03
   9 -17  -1    4.68    4.79
   9  17   1   -4.04    7.76
  -9 -17   1   -3.51   14.32
   9 -17  -1    0.46    7.10
  -9  17   1    7.11    8.23
   9 -17   1   -2.09   12.06
   9  17  -1    5.21    7.38
  -9 -17  -1   -4.14   12.42
   9 -17   1   29.65   13.40
   9 -17   1   -9.38   11.55
   9  17  -1    4.65    6.80
  -9 -17  -1   -6.11   14.21
   9 -17   1    3.51    9.22
  -9  18  -1   92.34   10.96
   9 -18  -1  105.79   11.43
   9  18   1   59.32   11.21
  -9 -18   1   60.21   17.17
   9 -18  -1   91.90   19.68
   9 -18  -1  109.82    7.20
   9  18   1   91.37   17.79
  -9 -18   1   78.14   19.73
   9 -18  -1  101.60   17.16
  -9  18   1  103.36   11.77
   9 -18   1  102.22   10.74
   9  18  -1   37.72   17.44
  -9 -18  -1   69.43   11.15
   9 -18   1  105.83   11.75
   9 -18   1  101.09    9.81
   9  18  -1   98.90   15.60
  -9 -18  -1  100.00   19.65
   9 -18   1   89.78   12.77
  -9  19  -1  234.15   15.61
   9 -19  -1  225.58   17.17
   9  19   1  157.07   25.77
  -9 -19   1  163.71   24.49
   9 -19  -1  205.40   16.88
  -9  19  -1  230.09   15.94
   9 -19  -1  232.65   16.54
   9  19   1  203.46   15.10
  -9 -19   1  223.93   17.16
   9 -19  -1  218.29   23.20
  -9  19   1  237.24   26.66
   9 -19   1  222.37   15.60
   9  19  -1  144.61   24.20
  -9 -19  -1  181.77   25.73
   9 -19   1  230.06   26.79
   9 -19   1  217.26   22.36
   9  19  -1  228.05   22.15
  -9 -19  -1  222.58   27.50
   9 -19   1  203.33   17.66
  -9  20  -1   -3.28   14.33
   9 -20  -1   -7.38   14.80
   9  20   1    2.42   14.62
  -9 -20   1    8.75    8.50
   9 -20  -1   13.40    9.16
  -9  20  -1    9.38    8.37
   9 -20  -1   18.26    8.69
   9  20   1   -4.37   13.53
  -9 -20   1   34.05    8.97
   9 -20  -1   -4.54   12.36
  -9  20   1   21.24   15.58
   9 -20   1   22.97   13.70
   9  20  -1   -0.34    7.88
  -9 -20  -1    8.76   13.55
   9 -20   1   26.21   15.13
   9 -20   1   10.72   13.23
   9  20  -1    2.53   11.72
  -9 -20  -1   26.01   14.64
   9 -20   1   26.64    9.26
  -9  21  -1  217.36   25.39
   9 -21  -1  185.14   16.89
  -9 -21   1  139.53   24.49
   9 -21  -1  189.90   27.86
  -9  21  -1  212.34   24.95
   9 -21  -1  231.41   15.63
   9  21   1  206.20   23.96
  -9 -21   1  231.66   26.29
   9 -21  -1  180.06   22.21
  -9  21   1  216.82   17.33
   9 -21   1  198.61   15.39
   9  21  -1  132.44   23.58
   9 -21   1  198.47   17.48
   9 -21   1  191.75   22.77
   9  21  -1  196.38   12.70
  -9 -21  -1  166.10   25.42
   9 -21   1  163.20   16.63
  -9  22  -1   44.23   10.35
   9 -22  -1   54.43   10.46
   9 -22  -1   33.65   10.62
   9  22   1   28.22   17.30
  -9 -22   1   40.52   16.23
   9 -22  -1   60.63   17.07
  -9  22  -1   59.72   16.35
   9 -22  -1   47.89    9.46
   9 -22  -1   35.38   11.27
   9  22   1   26.70    9.15
  -9 -22   1   36.82   16.85
   9 -22  -1   39.79    8.53
  -9  22   1   44.02   10.94
   9 -22   1   33.40    9.60
   9 -22   1   37.89    9.82
   9  22  -1   17.19   15.88
  -9 -22  -1   34.36    9.65
   9 -22   1   47.17   10.85
   9 -22   1   45.99    9.10
   9 -22   1   31.63    6.30
   9  22  -1   49.23   12.65
  -9 -22  -1   40.90   16.41
   9 -22   1   38.62    6.63
  -9  23  -1   26.83   10.19
   9 -23  -1   42.47   17.16
   9 -23  -1   18.94   17.44
   9  23   1   17.56   17.66
  -9 -23   1   13.64   15.73
   9 -23  -1   26.02   17.39
  -9  23  -1   22.62   15.92
   9 -23  -1   41.15    9.53
   9 -23  -1   23.39    6.33
   9  23   1   43.90   14.73
  -9 -23   1   41.02   16.41
   9 -23  -1   30.68    8.82
  -9  23   1   25.36   19.10
   9 -23   1   52.52   15.95
   9 -23   1   36.01    9.76
   9  23  -1   30.15    9.66
  -9 -23  -1   33.03   15.92
   9 -23   1   34.58   18.06
   9 -23   1   44.21   14.52
   9 -23   1   28.62    6.36
   9  23  -1   33.96   12.47
  -9 -23  -1   47.91   16.30
   9 -23   1   18.97   10.16
  -9  24  -1   54.99   19.03
   9 -24  -1   64.65   11.81
   9 -24  -1   61.49   19.78
   9  24   1   42.83   11.38
  -9 -24   1   33.03   10.57
   9 -24  -1   47.32   11.84
  -9  24  -1   64.06   17.28
   9  24   1   48.28    9.90
  -9 -24   1   64.61   17.51
   9 -24  -1   49.25    9.69
  -9  24   1   74.74   20.15
   9 -24   1   77.05   10.62
   9 -24   1   42.67   17.97
   9  24  -1   41.59   17.35
  -9 -24  -1   57.16   17.92
   9 -24   1   84.39   19.22
   9 -24   1   63.52   16.30
   9 -24   1   40.63    6.80
   9  24  -1   52.15   13.18
  -9 -24  -1   62.42   18.51
   9 -24   1   54.68   11.06
  -9  25  -1   22.67   17.47
   9 -25  -1   41.16   17.97
   9 -25  -1   40.63   10.91
   9  25   1    6.16   17.56
  -9 -25   1   22.31    9.85
   9 -25  -1   18.06   10.32
  -9  25  -1   20.16   15.27
   9 -25  -1   14.76    9.96
   9  25   1   25.38   14.99
  -9 -25   1   36.26   15.33
   9 -25  -1   23.23    8.59
  -9  25   1   18.81   17.73
   9 -25   1   38.39   16.66
   9 -25   1   15.70   10.04
   9  25  -1   12.72    9.03
  -9 -25  -1   15.98   16.30
   9 -25   1    4.27   17.54
   9 -25   1   18.31    8.82
   9 -25   1   18.69    5.85
   9  25  -1   23.77    7.05
  -9 -25  -1   12.46   16.76
   9 -25   1   17.23    9.78
  -9  26  -1   11.09   16.30
   9 -26  -1   24.65   10.66
   9  26   1    6.39    9.99
  -9 -26   1   13.20    9.50
   9 -26  -1   29.10   10.25
  -9  26  -1    5.88   14.89
   9 -26  -1    8.70    9.38
   9  26   1    7.04    8.29
  -9 -26   1   16.20   14.49
   9 -26  -1    8.38    8.28
  -9  26   1   11.65   10.57
   9 -26   1   11.56   16.54
   9  26  -1   -5.96   15.15
  -9 -26  -1    5.70   15.94
   9 -26   1    5.99   10.53
   9 -26   1    3.64    4.93
   9  26  -1   15.05   11.13
  -9 -26  -1   18.62   16.57
   9 -26   1   -0.07    8.75
  -9  27  -1   45.21   19.45
   9 -27  -1   66.45   12.71
   9  27   1   43.18   20.12
  -9 -27   1   41.15   18.56
   9 -27  -1   42.31   11.83
  -9  27  -1   69.65   17.26
   9 -27  -1   38.20   11.18
   9  27   1   44.87   16.14
  -9 -27   1   37.54   16.80
   9 -27  -1   31.03    9.31
  -9  27   1   44.45   12.50
   9 -27   1   50.56   11.37
   9  27  -1   57.10   18.10
  -9 -27  -1   44.90   18.87
   9 -27   1   50.94   12.03
   9 -27   1   32.72    5.73
   9  27  -1   47.29   12.44
  -9 -27  -1   61.13   18.73
   9 -27   1   19.07   10.32
  -9  28  -1   24.54   17.67
   9 -28  -1   14.46   19.66
   9  28   1    9.01   10.85
  -9 -28   1   20.91   16.89
   9 -28  -1   11.90   18.72
  -9  28  -1   -0.04   16.16
   9 -28  -1   10.41    5.91
   9  28   1   10.29    8.97
  -9 -28   1   -3.11   14.85
   9 -28  -1   10.27    8.07
  -9  28   1   -0.87   11.55
   9 -28   1   24.77   17.19
   9  28  -1   20.94    9.99
  -9 -28  -1   -3.03   10.65
   9 -28   1    4.26   11.38
   9  28  -1   10.57    6.95
  -9 -28  -1    7.85    9.50
  -9  29  -1   24.55   11.28
   9 -29  -1   28.35   12.40
   9  29   1   24.45   19.22
  -9 -29   1   25.05   17.60
   9 -29  -1   15.61   19.54
  -9  29  -1   17.56   17.00
   9 -29  -1   18.23    9.84
   9  29   1    4.92   15.38
  -9 -29   1    9.15   15.95
   9 -29  -1   -5.27    8.53
  -9  29   1    3.23   12.34
   9 -29   1   30.87   17.79
   9  29  -1   27.89   17.72
  -9 -29  -1   19.66   11.00
   9 -29   1    6.33   11.65
   9  29  -1   16.48   11.94
  -9 -29  -1   -1.27    9.78
  -9  30  -1    9.37   11.55
   9  30   1    1.87   11.68
  -9 -30   1   42.83   17.91
   9 -30  -1    4.45   20.40
  -9  30  -1  -11.75   17.08
   9 -30  -1    8.04    9.87
   9  30   1   11.96    9.29
  -9 -30   1    2.42    9.66
   9 -30  -1    8.07   13.76
  -9  30   1   25.54   12.59
   9 -30   1   10.41   18.59
   9  30  -1    9.75   10.57
  -9 -30  -1    3.23   11.40
   9 -30   1   23.14   11.97
   9  30  -1   -3.93   11.72
  -9 -30  -1   25.95    9.82
  -9  31  -1   19.81   12.49
   9 -31  -1   31.88   13.83
  -9  31  -1   14.17   17.70
   9  31   1   21.77   15.71
   9 -31  -1   32.02   10.69
  -9 -31   1   12.84   10.01
   9 -31  -1   -9.94   15.58
  -9  31   1   44.30   13.64
  -9 -31  -1   21.47   12.05
   9 -31   1    2.03   12.87
   9  31  -1   15.85   12.03
  -9 -31  -1    2.34   16.77
  -9  32  -1   26.38   12.55
   9  32   1   16.72   12.95
   9  32   1   12.77   10.34
   9 -32  -1   20.10    6.35
  -9 -32   1   17.50   10.07
   9 -32  -1   24.93   15.67
  -9  32   1   19.25   14.06
   9  32  -1   21.08   12.12
  -9 -32  -1   10.28   12.42
   9 -32   1    7.50   13.06
   9  32  -1    7.39    6.66
  -9 -32  -1    1.61   18.98
  -9  33  -1   16.26   12.39
   9 -33  -1   -1.33   13.99
   9  33   1    4.70   16.26
   9 -33  -1    7.38    9.51
  -9 -33   1   24.39   15.95
   9 -33  -1   -8.56   16.10
  -9  33   1   11.90   13.90
  -9 -33  -1    8.62   12.37
   9 -33   1    9.78   12.99
   9  33  -1    1.16   10.71
  -9 -33  -1  -32.11   18.94
  -9  34  -1    8.76   13.03
   9  34   1   -9.03   13.45
  -9  34  -1  -19.18   17.14
   9  34   1    2.42    9.87
   9 -34  -1   16.23   10.74
   9 -34  -1    3.28   10.07
  -9 -34   1   10.47   16.11
   9 -34  -1    3.81   16.33
  -9  34   1   19.90   14.34
   9  34  -1   -0.37   12.47
  -9 -34  -1   11.19   12.72
   9 -34   1   12.34   13.70
   9  34  -1    9.79   10.77
  -9 -34  -1    3.92   19.07
  -9  35  -1   16.38   13.99
   9 -35  -1   26.10   15.35
  -9  35  -1   46.58   17.92
   9  35   1    1.91   16.83
   9 -35  -1   17.20   11.19
  -9 -35   1   32.97   17.41
   9 -35  -1   11.25    9.06
  -9 -35  -1   26.76   13.90
   9 -35   1    3.96   15.10
   9  35  -1    3.58    7.16
  -9 -35  -1   10.81   12.15
  -9  36  -1    4.36   10.24
   9  36   1   10.99   16.20
   9 -36  -1   -0.84    6.47
  -9 -36   1   15.74   17.66
   9 -36  -1  -13.87   13.68
   9  36  -1   -6.79   11.13
  -9 -36  -1   -1.97   18.94
   9  37   1   33.34   16.98
  -9 -37   1   17.91   11.81
   9  37  -1   16.14   13.15
  -9 -37  -1   18.57   20.43
 -10   0  -1   43.52    8.84
  10   0   1   47.58    9.20
  10   0  -1   60.59   11.25
 -10   0  -1   64.08   15.52
 -10   0   1   41.41   10.49
 -10   1  -1  549.63   29.72
  10   1   1  517.32   43.87
  10  -1  -1  542.50   50.38
 -10   1  -1  539.01   44.36
 -10  -1   1  570.98   34.18
 -10  -1  -1  495.52   28.70
  10  -1   1  467.55   42.34
  10   1  -1  523.03   34.55
 -10  -1  -1  507.72   30.37
 -10   1   1  497.44   48.13
 -10   2  -1  240.66   15.89
  10   2   1  234.71   26.61
  10  -2  -1  217.83   19.87
 -10   2  -1  234.14   25.17
 -10  -2   1  271.84   31.00
 -10  -2  -1  251.44   16.11
  10  -2   1  286.69   28.69
  10  -2   1  232.08   16.41
  10   2  -1  278.25   30.32
 -10  -2  -1  281.06   27.16
 -10   2   1  261.00   18.44
 -10   3  -1  202.44   14.87
  10   3   1  193.56   15.96
  10  -3  -1  213.73   29.00
 -10   3  -1  188.23   15.30
 -10  -3   1  217.24   18.32
  10  -3   1  250.66   15.15
 -10  -3  -1  232.06   14.74
 -10   3   1  228.76   15.85
  10  -3   1  241.15   16.91
  10  -3   1  242.47   24.67
  10   3  -1  253.27   18.79
 -10  -3  -1  267.69   26.66
 -10   3   1  233.95   17.08
 -10  -4   1  203.00   15.68
  10   4   1  191.93   26.91
  10  -4  -1  218.92   29.88
 -10   4  -1  209.34   15.14
 -10  -4   1  232.08   19.15
  10  -4   1  262.36   15.58
 -10  -4  -1  267.73   16.47
 -10   4   1  269.69   17.00
  10  -4   1  256.26   18.11
  10  -4   1  262.00   16.17
  10   4  -1  269.22   19.43
 -10  -4  -1  269.48   17.82
 -10   4   1  275.39   27.33
 -10  -5   1  287.20   18.60
  10   5   1  271.62   19.35
  10  -5  -1  279.26   21.08
 -10  -5   1  285.32   34.24
 -10   5  -1  295.37   17.10
  10  -5   1  318.69   18.14
 -10  -5  -1  287.54   17.92
 -10   5   1  278.51   18.29
  10  -5   1  286.30   18.69
  10  -5   1  297.41   28.00
  10   5  -1  310.57   33.03
 -10  -5  -1  325.85   31.24
 -10   5   1  308.38   29.79
 -10  -6   1    1.71    7.32
  10   6   1   -4.90   13.14
  10  -6  -1   -9.28   14.46
 -10  -6   1    5.98    9.53
 -10   6  -1   -6.91    6.80
  10  -6   1   10.21    7.50
  10  -6   1   29.57   13.34
  10  -6   1    7.67    7.32
  10   6  -1    1.65   15.80
 -10  -6  -1   11.96    8.47
 -10   6   1    8.19    7.94
  10  -7  -1  133.27   12.27
  10   7   1  125.08   12.49
  10  -7  -1  139.94   13.46
 -10  -7   1  175.29   23.45
 -10   7  -1  136.49   10.56
  10  -7   1  119.01   10.99
  10  -7   1  137.97   19.91
  10   7  -1  143.37   13.86
  10  -7   1  141.13   18.14
 -10  -7  -1  148.57   21.97
 -10   7   1  127.75   12.06
  10  -8  -1  160.57   11.00
  10   8   1  164.40   21.69
  10  -8  -1  154.18   23.00
 -10  -8   1  181.16   16.38
 -10   8  -1  183.99   17.50
  10  -8   1  146.16   11.99
  10  -8   1  144.20   12.93
  10  -8   1  149.32   20.87
  10   8  -1  133.11   14.26
  10  -8   1  154.17   12.00
 -10  -8  -1  149.45   14.04
 -10   8   1  142.03   12.30
  10  -9  -1  494.62   40.71
  10   9   1  420.73   25.17
 -10  -9   1  397.48   27.38
 -10   9  -1  499.66   38.85
  10  -9  -1  462.87   24.04
  10   9   1  446.79   28.54
  10  -9  -1  428.55   29.13
 -10  -9   1  475.31   49.48
 -10   9  -1  482.24   32.49
  10  -9   1  467.94   25.77
 -10  -9  -1  483.28   28.48
 -10   9   1  501.72   39.25
  10  -9   1  488.01   26.86
  10   9  -1  481.75   43.02
  10  -9   1  530.00   37.36
 -10  -9  -1  512.25   44.55
 -10   9   1  470.41   37.44
  10 -10  -1   92.03   10.47
  10  10   1   82.41   10.16
 -10 -10   1   75.35   10.18
  10 -10  -1  106.64   11.47
 -10  10  -1   86.26   10.35
  10 -10  -1   87.94    8.47
  10  10   1   83.77   11.66
 -10 -10   1   78.16   21.81
  10 -10  -1   85.99   19.65
 -10  10  -1   94.52   13.40
  10 -10   1  103.22   10.21
  10  10  -1  117.11   17.04
  10 -10   1   99.29   10.80
  10  10  -1  101.74   19.12
  10 -10   1  113.22    9.51
 -10 -10  -1  104.73   19.22
 -10  10   1  107.22   16.60
  10 -11  -1  166.48   12.22
  10  11   1  158.85   12.15
 -10 -11   1  129.12   19.59
  10 -11  -1  162.96   13.36
 -10  11  -1  162.89   11.87
  10 -11  -1  161.47   15.74
  10  11   1  166.98   22.30
 -10 -11   1  158.84   14.82
  10 -11  -1  176.35   21.41
 -10  11  -1  158.22   14.15
  10 -11   1  118.39   11.28
  10  11  -1   89.60   19.47
 -10 -11  -1  117.83   20.63
  10 -11   1  118.34   13.21
 -10  11   1  155.48   20.52
  10 -11   1  122.08   18.92
  10  11  -1  106.02   13.34
 -10 -11  -1  109.81   13.67
 -10  11   1  116.55   18.59
  10 -12  -1  185.04   13.52
  10  12   1  155.73   13.70
 -10 -12   1  136.73   13.87
  10 -12  -1  207.79   23.53
 -10  12  -1  189.17   13.30
  10 -12  -1  207.54   16.54
  10  12   1  183.65   14.68
 -10 -12   1  196.85   26.30
  10 -12  -1  193.59   15.01
 -10  12  -1  198.13   14.96
  10 -12   1  169.32   20.75
  10  12  -1  147.69   13.15
 -10 -12  -1  155.46   14.21
  10 -12   1  190.00   14.29
 -10  12   1  177.91   13.95
  10 -12   1  181.00   22.06
  10  12  -1  176.76   15.30
 -10 -12  -1  179.87   15.48
  10 -12   1  174.43   11.87
 -10  12   1  175.09   13.43
  10 -13  -1   46.66   14.51
  10  13   1    6.51   13.93
 -10 -13   1   36.61   13.93
  10 -13  -1   24.09    9.20
 -10  13  -1   18.70    8.00
  10 -13  -1   40.16    9.99
  10  13   1   37.41   15.08
 -10 -13   1    8.94   17.22
  10 -13  -1   30.99   15.02
 -10  13  -1   25.55    5.35
  10 -13   1   37.75   13.42
  10  13  -1   21.62    7.82
 -10 -13  -1   -2.18   14.42
  10 -13   1   50.84   14.92
 -10  13   1   25.83    8.59
  10 -13   1   11.05   14.30
  10  13  -1   35.27   15.36
 -10 -13  -1   26.04   15.95
  10 -13   1   11.83   10.60
 -10  13   1   26.91    7.57
  10 -14  -1  146.04   22.46
  10  14   1  120.97   21.12
 -10 -14   1  140.38   21.52
  10 -14  -1  183.95   23.18
  10 -14  -1  178.60   15.43
  10  14   1  178.31   13.59
 -10 -14   1  175.09   16.38
  10 -14  -1  168.94   14.09
 -10  14  -1  168.13   13.45
  10 -14   1  164.96   20.57
 -10 -14  -1  119.20   13.39
  10 -14   1  164.17   14.48
  10 -14   1  167.63   13.18
  10  14  -1  168.26   23.45
 -10 -14  -1  171.85   24.37
  10 -14   1  170.38   17.91
 -10  14   1  149.97   18.41
  10 -15  -1   74.83   17.44
  10  15   1   41.49   10.03
 -10 -15   1   44.77    9.57
  10 -15  -1   59.41   10.41
  10 -15  -1   67.35   11.55
  10  15   1   61.35   17.14
 -10 -15   1   64.98   19.91
  10 -15  -1   67.17   10.09
 -10  15  -1   53.08    9.54
  10 -15   1   68.23    9.82
  10  15  -1   54.37   15.70
 -10 -15  -1   46.24   16.66
  10 -15   1   87.36   18.00
  10 -15   1   84.49    9.62
  10  15  -1   75.54   10.31
 -10 -15  -1   90.29   11.43
  10 -15   1   78.97    8.04
  10 -16  -1   12.33    8.60
  10  16   1    5.83    8.29
 -10 -16   1    6.47    8.17
  10 -16  -1   29.82   14.95
  10 -16  -1   19.19    5.63
  10  16   1    2.21    8.23
 -10 -16   1   15.39   16.32
  10 -16  -1    7.63   13.74
 -10  16  -1   11.69    7.67
  10 -16   1   25.63    7.95
  10  16  -1   -4.54   13.78
 -10 -16  -1   -6.64    8.32
  10 -16   1   10.88    8.92
  10 -16   1    9.72   12.84
  10  16  -1   14.73    8.38
 -10 -16  -1   21.44    9.29
  10 -16   1   11.40   10.38
  10 -17  -1  199.29   15.61
  10  17   1   98.91   24.11
 -10 -17   1  142.30   23.03
  10 -17  -1  213.15   24.20
  10 -17  -1  200.50   10.65
  10  17   1  182.59   23.21
 -10 -17   1  210.79   17.64
  10 -17  -1  203.73   23.25
  10 -17   1  153.65   22.21
 -10 -17  -1  107.22   23.30
  10 -17   1  163.22   24.34
  10 -17   1  162.13   21.77
  10  17  -1  173.22   22.71
 -10 -17  -1  164.93   16.20
  10 -17   1  147.94   17.53
  10 -18  -1  143.43   21.63
  10  18   1   87.81   21.43
 -10 -18   1   83.67   12.61
  10 -18  -1  140.51   14.06
  10 -18  -1  131.21    9.07
  10  18   1  145.70   12.81
 -10 -18   1  161.49   15.40
  10 -18  -1  118.47   20.31
 -10  18   1  124.48   13.64
  10 -18   1  125.86   20.60
 -10 -18  -1   90.57   19.81
  10 -18   1  127.08   21.90
  10 -18   1  117.47   19.37
  10  18  -1  142.52   19.41
 -10 -18  -1  113.17   14.40
  10 -18   1  111.16   14.87
  10 -19  -1   28.57    9.88
  10  19   1   14.71    9.79
 -10 -19   1    6.83   15.42
  10 -19  -1   19.32   16.69
  10 -19  -1   19.62   10.19
  10  19   1   23.11   15.32
 -10 -19   1   38.13   11.08
  10 -19  -1   23.98    8.78
 -10  19   1   30.57   10.03
  10 -19   1   38.50    9.00
  10  19  -1    0.84   15.42
 -10 -19  -1   21.24    8.94
  10 -19   1   36.60    9.97
  10 -19   1   35.55    8.88
  10  19  -1   36.07    8.34
 -10 -19  -1   34.49   17.19
  10 -19   1   33.67   10.46
 -10  20  -1   73.95   11.18
  10 -20  -1   63.58   11.44
  10  20   1   50.52   19.03
 -10 -20   1   63.36   17.89
  10 -20  -1   68.84   19.84
  10 -20  -1   81.15   11.87
  10  20   1   69.47   11.09
 -10 -20   1   96.76   20.41
  10 -20  -1   65.58   10.62
 -10  20   1   82.28   20.16
  10 -20   1   73.65   10.74
  10  20  -1   52.24   17.92
 -10 -20  -1   50.46   17.98
  10 -20   1   84.61   20.09
  10 -20   1   65.83   17.25
  10  20  -1   85.10   15.02
 -10 -20  -1   73.74   20.03
  10 -20   1   79.53   12.02
 -10  21  -1   30.28   15.58
  10 -21  -1   23.09   16.01
  10  21   1   -7.38   15.95
 -10 -21   1   14.82    8.75
  10 -21  -1    9.96    9.66
  10 -21  -1    3.93    9.44
  10  21   1   -0.32   14.74
 -10 -21   1    6.70   16.77
  10 -21  -1   20.07   13.78
 -10  21   1    3.55   16.76
  10 -21   1   23.90   14.99
  10  21  -1   10.75    8.73
 -10 -21  -1   11.71   15.07
  10 -21   1   22.37   16.11
  10 -21   1   -9.28   13.48
  10  21  -1  -10.96   12.36
 -10 -21  -1   23.93   16.67
  10 -21   1   12.40    9.78
 -10  22  -1   19.22   15.68
  10 -22  -1   14.73   10.53
  10  22   1    7.50   10.09
 -10 -22   1   11.89    8.94
  10 -22  -1   12.12   10.29
  10 -22  -1   16.97    9.63
  10  22   1   14.43   15.33
 -10 -22   1    0.77   16.24
  10 -22  -1   33.15   14.98
 -10  22   1   21.75   10.27
  10 -22   1    2.87    9.34
  10  22  -1    9.20   15.10
 -10 -22  -1   -0.28   15.49
  10 -22   1   27.70   10.22
  10 -22   1    8.47    8.25
  10  22  -1    8.62   12.22
 -10 -22  -1    9.25   16.79
  10 -22   1    8.60   10.43
 -10  23  -1  135.98   14.57
  10 -23  -1  111.87   24.54
  10 -23  -1  147.78   15.08
  10  23   1   75.26   24.39
 -10 -23   1   90.90   22.65
  10 -23  -1  145.32   24.52
  10 -23  -1  141.03   14.45
  10 -23  -1  102.56   15.01
  10  23   1  108.36   21.50
 -10 -23   1  148.04   22.81
  10 -23  -1  120.56   21.87
 -10  23   1  127.25   15.80
  10 -23   1  114.17   13.99
  10 -23   1  112.24   13.99
  10  23  -1   72.81   22.39
 -10 -23  -1   90.77   13.81
  10 -23   1  127.94   15.36
  10 -23   1  137.02   12.46
  10  23  -1  121.58   11.10
 -10 -23  -1  115.99   24.65
  10 -23   1  111.83   15.15
 -10  24  -1   15.94   10.32
  10 -24  -1   18.91   18.41
  10 -24  -1   19.75   18.84
  10  24   1   25.29   10.78
 -10 -24   1   12.83   17.08
  10 -24  -1   29.66   17.61
  10 -24  -1   24.39    5.77
  10 -24  -1   17.97    6.54
  10  24   1   13.31   15.54
 -10 -24   1   23.21   16.52
  10 -24  -1    8.25   15.17
 -10  24   1   35.18   18.23
  10 -24   1   33.93   17.14
  10 -24   1   22.89   16.95
  10  24  -1    2.37    9.87
 -10 -24  -1    8.01   10.25
  10 -24   1    7.84   11.25
  10 -24   1   25.07   14.96
  10 -24   1   11.59    6.44
  10  24  -1   42.11   12.70
 -10 -24  -1   31.21   18.00
  10 -24   1    8.90   10.52
 -10  25  -1   53.34   12.22
  10 -25  -1   71.43   13.36
  10  25   1   29.54   12.43
 -10 -25   1   35.77   19.20
  10 -25  -1   50.18   12.65
  10 -25  -1   57.45    6.82
  10 -25  -1   29.20   12.28
  10  25   1   65.18   10.88
 -10 -25   1   41.83   18.45
  10 -25  -1   35.71   16.98
 -10  25   1   65.33   21.62
  10 -25   1   71.44   12.02
  10 -25   1   97.01   19.69
  10  25  -1   43.89   18.59
 -10 -25  -1   70.82   20.31
  10 -25   1   81.40   21.94
  10 -25   1   90.46   17.67
  10  25  -1   83.22   14.80
 -10 -25  -1   89.66   20.91
  10 -25   1   41.94   11.94
 -10  26  -1    5.05   17.19
  10 -26  -1    3.36   11.49
  10  26   1    1.53   17.88
 -10 -26   1    4.26    9.82
  10 -26  -1   -2.70   10.82
  10 -26  -1    3.11    9.76
  10  26   1   -7.20   15.23
 -10 -26   1    2.31   15.58
  10 -26  -1   -7.58   14.15
 -10  26   1   -7.29   18.23
  10 -26   1   -1.93   16.48
  10 -26   1    7.85    9.99
  10  26  -1    3.56    9.01
 -10 -26  -1    3.45   17.47
  10 -26   1   14.79   18.63
  10 -26   1    2.16    8.82
  10 -26   1    3.40    5.21
  10  26  -1   -3.89    7.07
 -10 -26  -1  -20.65   16.72
  10 -26   1   -0.88    9.12
 -10  27  -1   10.52   18.69
  10 -27  -1    9.04   12.05
  10  27   1    7.08   11.03
 -10 -27   1   11.28   10.62
  10 -27  -1   -0.90   11.34
  10 -27  -1    2.78   10.31
  10  27   1   15.13    9.44
 -10 -27   1   -4.06   16.02
  10 -27  -1   26.95   14.48
 -10  27   1   37.16   20.04
  10 -27   1   12.80   10.87
  10  27  -1   -3.49   16.76
 -10 -27  -1    4.49   17.83
  10 -27   1   14.05   19.54
  10  27  -1   19.90   12.40
 -10 -27  -1   17.45   17.50
 -10  28  -1    8.63   20.40
  10 -28  -1   41.63   13.12
 -10 -28   1   25.40   11.59
  10 -28  -1   31.93   12.96
  10 -28  -1   22.06    6.72
  10  28   1   32.25   16.67
 -10 -28   1   22.05   17.05
  10 -28  -1   23.65   15.29
 -10  28   1   34.96   12.65
  10 -28   1   18.17   11.58
  10  28  -1   18.69   10.68
 -10 -28  -1   27.33   19.48
  10 -28   1   32.62   12.71
  10  28  -1   21.02   12.97
 -10 -28  -1    9.75   10.82
 -10  29  -1   21.41   19.40
  10  29   1    9.56   11.78
 -10 -29   1    2.02   10.77
  10 -29  -1  -14.14   12.68
  10 -29  -1    2.83    6.05
  10  29   1   -0.80    9.40
 -10 -29   1    6.32   15.88
  10 -29  -1    3.28   14.76
 -10  29   1   -2.31   12.58
 -10 -29  -1   -6.58   18.90
  10 -29   1    9.63   12.14
  10  29  -1    2.53    7.44
 -10 -29  -1   10.07   10.21
 -10  30  -1   55.08   21.19
  10 -30  -1   19.37   13.83
  10 -30  -1   14.73   10.50
  10  30   1   15.51   17.08
 -10 -30   1   31.33   19.06
  10 -30  -1   21.28   15.74
 -10  30   1    1.34   14.20
  10 -30   1   20.10   11.97
 -10 -30  -1   21.96   12.02
  10 -30   1   40.40   13.53
  10  30  -1   17.86   13.28
 -10 -30  -1    2.36   11.19
  10  31   1   34.36   14.15
  10 -31  -1   24.49   11.37
  10  31   1   40.85   11.06
 -10 -31   1   30.52   19.96
  10 -31  -1   46.89   18.45
 -10  31   1   24.37   15.35
  10  31  -1   22.58   13.14
 -10 -31  -1   35.71   13.12
  10 -31   1   32.64   14.67
  10  31  -1   28.75   13.95
 -10 -31  -1   23.15   19.47
  10 -32  -1  -15.21   14.11
  10 -32  -1    8.60   10.16
  10  32   1  -11.68   17.07
 -10 -32   1    1.58   17.95
  10 -32  -1    7.25   10.24
 -10  32   1   17.10   13.84
  10 -32   1  -12.14   11.63
 -10 -32  -1   -3.34   12.09
  10 -32   1   17.08   13.25
  10  32  -1  -11.56   12.25
 -10 -32  -1   -0.03   17.29
  10  33   1   29.65   14.46
  10  33   1   10.50   11.13
  10 -33  -1   15.74    6.91
 -10 -33   1   39.93   11.97
  10 -33  -1   22.22   11.35
 -10  33   1   34.79   15.63
  10  33  -1   38.26   13.86
 -10 -33  -1   37.20   13.52
  10 -33   1   23.02   15.10
  10  33  -1    7.82    7.64
 -10 -33  -1   40.07   20.38
  10 -34  -1    4.33   15.05
  10  34   1    1.75   17.91
  10 -34  -1    9.48   11.25
 -10 -34   1    8.20   11.08
  10 -34  -1    9.46   14.96
  10 -34   1    4.54   12.97
 -10 -34  -1    3.77   13.62
  10 -34   1    0.25   15.48
  10  34  -1   26.05   11.93
 -10 -34  -1   10.93   20.78
  10  35   1   -6.63   10.75
  10 -35  -1  -11.18   10.91
  10 -35  -1    3.12   10.93
 -10 -35   1  -15.94   17.57
  10 -35  -1    6.97   14.70
  10  35  -1    4.46   12.21
 -10 -35  -1   -9.03   12.11
  10  36   1    5.74   17.56
 -10 -36   1   -2.81   17.54
 -10 -36   1   11.02   17.32
  10  36  -1    3.61    8.09
 -10 -36  -1   17.10   12.61
  11   0  -1  306.33   20.52
 -11   0   1  348.01   22.42
  11   0   1  335.46   33.46
  11   0  -1  357.52   25.95
 -11   0  -1  324.89   33.93
 -11   0   1  333.19   23.89
  11  -1  -1  179.76   14.86
  11   1   1  173.84   24.77
  11  -1  -1  199.90   28.90
 -11   1  -1  195.36   23.77
 -11  -1   1  212.40   27.20
  11   1  -1  185.20   13.92
 -11   1   1  184.33   15.18
  11  -1   1  170.41   24.04
  11   1  -1  192.37   28.29
 -11  -1  -1  183.28   15.43
 -11   1   1  184.51   25.66
  11  -2  -1   44.95    9.78
  11   2   1   21.80   16.98
  11  -2  -1   44.82   11.52
 -11   2  -1   35.64    9.65
 -11  -2   1   41.97   18.44
  11  -2   1   47.72    9.53
 -11   2   1   60.04    9.99
  11  -2   1   58.35   17.92
  11  -2   1   52.24   15.89
  11   2  -1   54.80   11.96
 -11  -2  -1   56.33   17.08
 -11   2   1   55.98   17.63
  11   3   1  271.94   19.09
  11  -3  -1  281.99   33.89
 -11   3  -1  278.53   17.50
 -11  -3   1  277.30   21.80
  11  -3   1  247.75   18.04
 -11   3   1  252.61   18.76
  11  -3   1  239.07   19.23
  11  -3   1  256.99   27.54
  11   3  -1  263.78   21.33
 -11  -3  -1  269.62   31.52
 -11   3   1  254.58   18.98
  11   4   1   50.09   18.62
  11  -4  -1   50.54   20.15
 -11   4  -1   46.80   16.02
 -11  -4   1   62.46   20.09
  11  -4   1   66.95   10.25
  11  -4   1   80.00   10.57
 -11  -4  -1   67.26   10.34
 -11   4   1   94.46   10.80
  11  -4   1   79.15   11.35
  11  -4   1   82.30   16.54
  11   4  -1   79.40   21.59
 -11  -4  -1   56.77   11.75
 -11   4   1   66.45   17.92
  11   5   1  317.88   20.59
  11  -5  -1  326.82   22.64
 -11  -5   1  332.69   23.08
  11  -5   1  261.55   17.92
 -11  -5  -1  256.83   18.60
  11  -5   1  233.45   30.19
  11  -5   1  250.32   28.20
  11   5  -1  268.98   22.21
 -11  -5  -1  252.94   32.40
 -11   5   1  257.39   30.68
 -11  -6   1  261.99   19.13
  11   6   1  244.43   32.40
  11  -6  -1  307.33   34.62
 -11  -6   1  295.32   35.54
 -11   6  -1  297.32   28.34
  11  -6   1  293.83   18.41
  11  -6   1  312.66   31.30
  11  -6   1  310.50   28.95
  11   6  -1  299.78   22.21
 -11  -6  -1  292.36   21.15
 -11   6   1  277.91   19.59
  11   7   1   40.85    8.54
  11  -7  -1   57.98    9.87
 -11   7  -1   27.38    8.98
  11  -7  -1   36.35    8.20
  11   7   1   28.17    9.85
  11  -7  -1   40.96   10.65
 -11  -7   1   24.64   11.09
 -11   7  -1   30.74   13.78
  11  -7   1   32.61    8.22
  11  -7   1   28.75    9.40
  11   7  -1   50.99   17.78
  11  -7   1   38.14    8.82
 -11  -7  -1   24.11   17.30
 -11   7   1   32.99    8.97
  11   8   1  147.41   12.75
 -11   8  -1  145.65   12.80
  11  -8  -1  140.40   11.69
  11   8   1  143.98   24.11
  11  -8  -1  153.09   24.64
 -11  -8   1  134.39   25.61
 -11   8  -1  157.75   18.32
  11  -8   1  136.32   12.14
  11  -8   1  168.01   14.02
  11  -8   1  146.30   13.36
  11   8  -1  155.23   15.07
  11  -8   1  154.71   20.15
 -11  -8  -1  139.50   24.20
 -11   8   1  150.32   20.71
  11  -9  -1   80.19   10.29
  11   9   1   70.37    9.94
 -11   9  -1   59.88    9.91
  11  -9  -1   80.52    8.95
  11   9   1   64.73   11.72
  11  -9  -1   92.97   19.25
 -11  -9   1   79.16   21.06
 -11   9  -1   69.96   14.02
  11  -9   1   53.27   10.38
  11   9  -1   64.45   11.33
  11  -9   1   71.83    9.34
 -11  -9  -1   74.95   12.14
 -11   9   1   47.28   16.75
  11 -10  -1   64.37   10.31
  11  10   1   40.66   16.95
  11 -10  -1   53.03   10.66
 -11  10  -1   57.19    9.54
  11 -10  -1   52.43    8.25
  11  10   1   39.75   18.32
  11 -10  -1   36.36   11.50
 -11 -10   1   30.88   12.27
 -11  10  -1   52.16   12.83
  11  10  -1   68.82    9.53
 -11  10   1   80.18   10.22
  11 -10   1   70.19   16.47
  11  10  -1   79.93   18.59
  11 -10   1   78.50   14.36
 -11 -10  -1   90.44   20.12
 -11  10   1   71.10    9.75
  11 -11  -1  123.61   19.13
  11  11   1   88.78   19.54
  11 -11  -1  119.19   21.00
 -11  11  -1  136.83   18.75
  11 -11  -1  126.23    9.84
  11  11   1  138.22   13.53
  11 -11  -1  122.93   21.62
 -11 -11   1  150.18   23.95
 -11  11  -1  139.66   14.42
  11  11  -1   90.77   11.52
 -11 -11  -1   79.84   12.24
  11 -11   1  112.12   12.52
 -11  11   1  100.72   12.06
  11 -11   1  104.46   19.43
  11  11  -1   87.38   12.70
  11 -11   1   96.26   16.17
 -11 -11  -1   85.67   22.22
 -11  11   1   87.88   11.16
  11  12   1    2.06   14.93
 -11 -12   1   -1.87    8.92
  11 -12  -1   25.20    9.66
  11 -12  -1   16.67    6.48
  11  12   1   20.59   16.21
 -11 -12   1   15.18   10.53
  11 -12  -1   -2.28    9.54
 -11  12  -1    8.69    9.81
  11  12  -1   30.15    8.48
 -11 -12  -1   13.58   15.21
  11 -12   1   11.27    8.60
  11  12  -1   11.52    9.72
  11 -12   1   13.73   11.41
 -11 -12  -1    4.12   10.13
 -11  12   1    8.13   13.24
  11 -13  -1  350.53   35.64
  11  13   1  274.26   22.62
 -11 -13   1  283.53   34.87
  11 -13  -1  344.55   36.70
 -11  13  -1  368.73   33.95
  11 -13  -1  335.58   18.28
  11  13   1  364.49   25.11
 -11 -13   1  333.56   26.24
  11 -13  -1  326.99   24.39
 -11  13  -1  316.58   23.45
  11 -13   1  371.15   21.61
  11  13  -1  273.27   33.73
 -11 -13  -1  339.19   24.37
  11 -13   1  387.04   24.59
 -11  13   1  360.50   35.43
  11 -13   1  388.20   23.36
  11  13  -1  351.29   37.91
 -11 -13  -1  374.51   40.13
 -11  13   1  359.79   33.11
  11 -14  -1   79.10   11.16
  11  14   1   54.48   10.84
 -11 -14   1   44.80   11.47
  11 -14  -1   91.59   11.63
  11 -14  -1   92.25   13.25
  11  14   1   61.30   18.23
 -11 -14   1   78.91   21.80
  11 -14  -1   72.31   19.37
 -11  14  -1   64.76   11.25
  11 -14   1   70.87   10.88
  11  14  -1   55.64   18.45
 -11 -14  -1   77.76   18.60
  11 -14   1  131.68   19.63
  11 -14   1   58.23   17.89
  11  14  -1  117.89   19.81
 -11 -14  -1   79.76   20.65
  11 -14   1   61.28   14.08
 -11  14   1   69.25   17.01
  11 -15  -1   20.97    9.94
  11  15   1   10.46   15.68
 -11 -15   1    7.78   15.61
  11 -15  -1   23.45   16.44
  11 -15  -1   36.32   11.18
  11  15   1   31.63    9.43
 -11 -15   1   57.23   18.66
  11 -15  -1   23.96   15.98
 -11  15  -1   34.46    5.64
  11 -15   1   35.66   15.61
  11  15  -1   15.85    8.62
 -11 -15  -1   19.45    9.76
  11 -15   1   43.78   10.00
  11 -15   1   34.96   15.30
  11  15  -1   23.39   10.07
 -11 -15  -1   23.76   17.85
  11 -15   1   34.49    7.26
 -11  15   1   33.11    8.53
  11 -16  -1   31.74   16.49
  11  16   1   -2.42   16.63
 -11 -16   1   17.25    9.65
  11 -16  -1   39.26   10.31
  11 -16  -1   52.95   11.62
  11  16   1   46.27   17.01
 -11 -16   1   47.92   11.72
  11 -16  -1   24.67   10.21
 -11  16  -1   26.85    9.73
  11 -16   1   42.53   16.20
  11  16  -1   27.92    9.46
 -11 -16  -1   17.41   15.89
  11 -16   1   67.91   17.75
  11 -16   1   55.98    9.54
  11  16  -1   41.46   15.82
 -11 -16  -1   52.44   10.93
  11 -16   1   47.44   11.78
  11 -17  -1   18.56   16.26
  11  17   1   16.08    9.48
 -11 -17   1    6.16   15.91
  11 -17  -1   29.32   17.26
  11 -17  -1   21.13   10.84
  11  17   1   33.67    9.72
 -11 -17   1   21.46   11.33
  11 -17  -1   17.98   16.02
 -11  17  -1   14.54    8.82
  11 -17   1   23.48    8.91
  11  17  -1    9.93   14.65
 -11 -17  -1   25.76    9.16
  11 -17   1    3.89   10.27
  11 -17   1   21.75    8.82
  11  17  -1   25.04   15.14
 -11 -17  -1   35.18   10.52
  11 -17   1   27.85   11.65
  11 -18  -1   80.71   12.12
  11  18   1   39.18   12.24
 -11 -18   1   60.69   18.85
  11 -18  -1   75.67   12.61
  11 -18  -1   79.35   12.84
  11  18   1   69.93   19.47
 -11 -18   1   79.62   22.75
  11 -18  -1   65.18   19.50
  11 -18   1   69.98   11.40
  11  18  -1   37.17   18.32
 -11 -18  -1   41.77   19.29
  11 -18   1  113.34   21.46
  11 -18   1   90.68   17.92
  11  18  -1   91.96   10.90
 -11 -18  -1  103.37   12.93
  11 -18   1   78.20   13.98
  11 -19  -1  158.60   24.73
  11  19   1   98.39   24.36
  11 -19  -1  129.63   15.33
  11 -19  -1  158.87   16.83
  11  19   1  140.82   14.57
 -11 -19   1  143.56   26.11
  11 -19  -1  156.27   23.05
  11 -19   1  128.60   22.92
  11  19  -1   97.25   13.51
 -11 -19  -1   88.79   22.43
  11 -19   1  159.12   24.57
  11 -19   1  159.40   21.81
  11  19  -1  136.02   20.85
 -11 -19  -1  127.20   16.07
  11 -19   1  132.02   10.75
  11 -20  -1   31.88   16.73
  11  20   1   -5.57   10.10
 -11 -20   1   -2.99   16.14
  11 -20  -1    7.54   16.89
  11 -20  -1   -0.12   10.93
  11  20   1   28.04   15.61
 -11 -20   1    4.48   17.01
  11 -20  -1   11.37   14.80
  11 -20   1  -11.59   15.52
  11  20  -1    0.68    9.13
 -11 -20  -1    9.04    9.46
  11 -20   1  -20.47   10.21
  11 -20   1    4.86    8.63
  11  20  -1    2.99   13.96
 -11 -20  -1  -13.36   17.35
  11 -20   1   15.01   10.13
  11 -21  -1   91.07   13.77
  11  21   1   71.88   13.42
 -11 -21   1   65.93   21.15
  11 -21  -1  103.71   22.80
  11 -21  -1  101.03   14.51
  11  21   1   95.36   21.72
 -11 -21   1  100.72   23.18
  11 -21  -1   98.59   13.45
  11 -21   1   98.17   13.08
  11  21  -1   59.03   21.25
 -11 -21  -1   66.94   21.13
  11 -21   1  102.89   23.25
  11 -21   1   95.79   12.02
  11  21  -1   94.68   11.33
 -11 -21  -1   91.65   23.93
  11 -21   1   98.59   14.49
  11 -22  -1   25.94   17.88
  11  22   1    3.52   16.54
 -11 -22   1    9.00    9.73
  11 -22  -1    5.60   10.24
  11 -22  -1   23.36   10.82
  11  22   1   33.09   16.21
 -11 -22   1   24.42   17.72
  11 -22  -1   11.18    9.71
  11 -22   1   21.62   16.67
  11  22  -1  -10.28    9.31
 -11 -22  -1    3.39   16.19
  11 -22   1   13.09   18.03
  11 -22   1   -2.80   14.64
  11  22  -1    4.06    7.94
 -11 -22  -1   13.78   18.13
  11 -22   1    9.99   10.75
  11 -23  -1    9.38   11.50
  11  23   1    8.69   10.85
 -11 -23   1    9.97   10.15
  11 -23  -1   22.58   10.57
  11  23   1   36.72   16.35
 -11 -23   1   27.82   10.59
  11 -23  -1   13.95   10.01
 -11  23   1   10.16   10.52
  11 -23   1    6.14   10.40
  11  23  -1   -5.68   15.82
 -11 -23  -1    1.30   16.98
  11 -23   1    3.89   10.88
  11 -23   1   -1.94   15.02
  11  23  -1    1.83   13.33
 -11 -23  -1  -17.47   18.54
  11 -23   1    5.76   11.15
 -11  24  -1   59.51   12.28
  11 -24  -1   58.60   22.28
  11 -24  -1   77.94   13.62
  11  24   1   18.19   20.44
 -11 -24   1   32.62   20.07
  11 -24  -1   55.20   21.28
  11 -24  -1   53.89   11.34
  11 -24  -1   44.79   12.77
  11  24   1   40.06   11.61
 -11 -24   1   62.55   12.81
  11 -24  -1   48.97   11.81
 -11  24   1   43.40   13.39
  11 -24   1   53.62   12.14
  11 -24   1   69.78   12.37
  11  24  -1   37.57   19.06
 -11 -24  -1   61.59   12.19
  11 -24   1   66.80   13.43
  11 -24   1   59.69   10.85
  11 -24   1   40.46    7.44
  11  24  -1   55.35    9.91
 -11 -24  -1   55.48   20.78
  11 -24   1   41.81   12.31
 -11  25  -1    7.01   10.91
  11 -25  -1   29.87   19.78
  11  25   1   14.37   11.69
 -11 -25   1   12.55   17.22
  11 -25  -1   21.75   19.18
  11 -25  -1   16.73    9.78
  11 -25  -1    8.42    6.58
  11  25   1   24.30   16.70
 -11 -25   1   10.44   10.90
  11 -25  -1    0.37    9.93
 -11  25   1   14.98   19.90
  11 -25   1    9.48   17.70
  11 -25   1    7.98   17.67
  11  25  -1    7.69   10.01
 -11 -25  -1    7.17   10.68
  11 -25   1   15.21   11.86
  11 -25   1   19.91   15.86
  11 -25   1    7.16    3.77
  11  25  -1   17.19    8.23
 -11 -25  -1   38.09   18.03
  11 -25   1   11.25   10.57
 -11  26  -1   19.68   12.08
  11 -26  -1   31.74   13.03
  11  26   1   25.32   11.69
 -11 -26   1    7.20   18.69
  11 -26  -1   25.71   20.16
  11 -26  -1   20.88    6.49
  11 -26  -1   18.87   12.02
  11  26   1   35.98   10.78
 -11 -26   1   28.35   11.44
  11 -26  -1   29.65   17.20
 -11  26   1   54.76   21.28
  11 -26   1   28.00   11.31
 -11 -26  -1   14.23   19.75
  11 -26   1   15.36   21.16
  11 -26   1   25.26   16.98
  11 -26   1   18.92    6.27
  11  26  -1   42.37   15.48
 -11 -26  -1   32.96   19.59
  11 -26   1   16.33   10.97
 -11  27  -1   38.75   21.41
  11 -27  -1   51.19   23.08
  11 -27  -1   34.12   14.37
 -11 -27   1   33.87   11.89
  11 -27  -1   39.75   13.34
  11 -27  -1   28.19   11.83
  11  27   1   36.08   18.70
 -11 -27   1   29.87   11.94
  11 -27  -1   17.97   17.33
 -11  27   1   25.63   22.19
  11 -27   1   24.82   12.49
  11  27  -1   30.71   11.27
 -11 -27  -1   12.90   20.91
  11 -27   1   39.76   22.74
  11 -27   1   45.01   10.62
  11  27  -1   32.24   16.20
 -11 -27  -1   15.07   20.21
 -11  28  -1   -5.88   19.81
  11 -28  -1   19.48   13.03
  11  28   1    4.99   11.81
 -11 -28   1   -1.80   10.91
  11 -28  -1  -10.78   12.71
  11 -28  -1   -4.61   10.46
  11  28   1    0.57    9.71
 -11 -28   1   13.81   11.15
  11 -28  -1  -11.09    9.68
 -11  28   1    4.99   20.57
  11 -28   1    5.33   11.55
  11 -28   1   -9.76   19.20
 -11 -28  -1   -1.34   19.37
  11 -28   1    1.69   20.59
  11  28  -1    7.64    8.62
 -11 -28  -1    2.42   11.12
  11 -29  -1   46.76   15.39
 -11 -29   1   52.59   12.86
  11 -29  -1   32.30   15.26
  11 -29  -1   35.77    7.50
  11  29   1   15.80   19.48
 -11 -29   1   56.44   21.22
  11 -29  -1   29.31   11.25
  11 -29   1   36.95   13.46
  11  29  -1   39.94   13.02
 -11 -29  -1   38.97   22.87
  11 -29   1   46.24   24.33
  11  29  -1   48.94   15.64
 -11 -29  -1   35.49   12.71
  11  30   1   18.63   13.84
 -11 -30   1    9.16   11.91
  11 -30  -1   18.94   14.49
  11 -30  -1   10.31    6.91
  11  30   1   26.70   11.94
 -11 -30   1   18.07   20.07
  11 -30  -1   23.95   11.53
 -11  30   1   26.13   14.36
 -11 -30  -1   19.59   21.77
  11  30  -1   17.41   14.55
 -11 -30  -1   18.90   11.61
  11 -31  -1    9.62   14.70
 -11 -31   1   23.52   19.56
  11 -31  -1   -3.42   14.05
  11 -31  -1    0.59   10.68
  11  31   1    7.75   18.48
 -11 -31   1   -7.22   19.69
  11 -31  -1   14.40   11.10
 -11  31   1   23.36   14.04
  11 -31   1    6.66   12.08
  11 -31   1    6.41   13.80
  11  31  -1   -4.12    8.57
 -11 -31  -1   -0.69   12.09
  11  32   1    0.72   14.87
  11 -32  -1   17.98   15.20
  11 -32  -1   17.11   11.24
  11  32   1   21.80   11.96
 -11 -32   1   11.00   20.16
 -11 -32   1    7.23   20.13
  11 -32  -1   15.21   18.41
 -11  32   1   21.99   15.20
  11  32  -1   14.71   13.95
  11 -32   1   12.99   14.73
  11  32  -1    6.79   14.05
 -11 -32  -1   15.40   20.93
  11 -33  -1  -11.06   15.21
  11  33   1    5.55   18.73
  11 -33  -1   14.08   11.61
 -11 -33   1  -13.76   19.15
  11 -33  -1    4.57   17.73
  11 -33   1    6.29   12.87
  11  33  -1   -2.84   12.71
 -11 -33  -1  -31.03   19.66
  11  34   1    0.38   11.24
  11 -34  -1   -3.23    6.97
 -11 -34   1   15.67   19.47
  11 -34  -1   14.96   15.92
  11  34  -1    9.37    7.89
 -11 -34  -1    5.98   21.75
 -11 -35   1   12.00   11.30
  11  35  -1    9.06   13.81
 -11 -35  -1   19.65   13.86
  12   0   1   39.13    9.26
 -12   0  -1   29.04    9.56
  12   0   1   39.87   17.44
  12   0  -1   24.26   19.04
 -12   0  -1   21.30   16.51
 -12   0   1   45.60   10.97
  12   1   1   91.50   11.68
 -12   1  -1   99.88   11.78
  12   1   1  100.94   13.08
  12  -1  -1  109.62   15.05
 -12   1  -1  109.65   12.59
 -12  -1   1  115.49   22.64
  12  -1   1   85.04   13.92
  12  -1   1   98.35   12.70
  12   1  -1   85.98   24.09
 -12  -1  -1   93.55   21.02
 -12   1   1  106.30   13.36
  12  -2  -1   26.16    9.16
 -12  -2   1   13.71    9.23
  12   2   1    5.68   17.26
  12  -2  -1    6.19   18.53
 -12   2  -1    8.17   15.24
 -12  -2   1   20.40   10.93
  12   2  -1   36.57    8.92
  12  -2   1   41.66   16.89
  12   2  -1   11.66   11.35
 -12  -2  -1   39.07    9.97
 -12   2   1   21.69   17.20
  12  -3  -1   65.30   11.33
 -12  -3   1   83.50   11.31
  12   3   1   43.89   11.81
  12  -3  -1   54.76   13.09
 -12   3  -1   53.56   17.98
 -12  -3   1   56.20   20.96
  12   3  -1   75.21   10.37
 -12   3   1   85.30   11.33
  12  -3   1   70.34   20.21
  12  -3   1   66.70   11.28
  12   3  -1   81.30   22.36
 -12  -3  -1   83.61   20.00
 -12   3   1   72.99   12.44
  12   4   1  455.74   47.17
  12  -4  -1  471.41   47.92
 -12   4  -1  492.05   27.66
 -12  -4   1  509.41   32.86
 -12   4   1  393.25   27.91
  12  -4   1  371.15   29.56
  12  -4   1  389.84   40.03
  12   4  -1  416.91   32.53
 -12  -4  -1  393.74   29.57
 -12   4   1  415.90   43.15
  12   5   1   64.33   12.12
  12  -5  -1   60.66   12.99
 -12  -5   1   55.39   21.81
 -12   5  -1   59.16   10.59
  12  -5   1   79.85   11.75
  12  -5   1   66.05   19.72
  12  -5   1   95.07   17.78
  12   5  -1   81.88   21.99
 -12  -5  -1   71.35   20.75
 -12   5   1   91.47   19.43
  12   6   1  177.82   27.72
  12  -6  -1  194.86   28.04
 -12  -6   1  172.52   18.72
 -12   6  -1  203.73   14.26
  12  -6   1  163.50   14.64
  12  -6   1  159.15   25.92
  12  -6   1  171.25   23.40
  12   6  -1  157.58   29.00
 -12  -6  -1  179.23   17.30
 -12   6   1  167.01   15.66
  12   7   1  118.87   13.40
  12  -7  -1  139.91   14.29
 -12  -7   1  135.77   14.36
 -12   7  -1  142.06   14.04
  12  -7  -1  129.97   13.28
  12   7   1  133.03   15.64
  12  -7  -1  157.01   26.26
 -12  -7   1  163.09   26.57
 -12   7  -1  161.07   19.63
  12  -7   1  130.26   12.70
  12  -7   1  142.75   14.64
  12   7  -1  142.94   16.30
  12  -7   1  158.60   21.68
 -12  -7  -1  172.90   25.88
 -12   7   1  153.98   22.96
  12  -8  -1   30.68    9.81
 -12   8  -1   23.18    9.43
  12  -8  -1   38.73    8.59
  12   8   1   32.19   18.17
  12  -8  -1   29.48   11.31
 -12  -8   1   27.76   11.61
 -12   8  -1   38.53   13.33
  12  -8   1   39.65    9.90
  12   8  -1   15.64   18.92
  12  -8   1   32.65    8.91
 -12  -8  -1   13.59   18.35
 -12   8   1   23.65   16.57
  12  -9  -1  292.58   19.50
  12  -9  -1  242.28   17.30
  12   9   1  241.87   21.27
  12  -9  -1  231.28   34.82
 -12  -9   1  256.80   21.77
 -12   9  -1  267.52   24.48
  12   9  -1  240.78   18.37
 -12   9   1  236.54   19.29
  12  -9   1  242.90   30.04
  12   9  -1  239.88   21.28
  12  -9   1  265.70   26.97
 -12  -9  -1  260.34   22.11
 -12   9   1  245.11   18.91
  12 -10  -1  278.73   18.16
  12  10   1  301.22   35.39
  12 -10  -1  291.00   23.77
 -12 -10   1  313.22   39.50
 -12  10  -1  323.06   26.27
  12  10  -1  236.43   20.09
 -12  10   1  285.64   20.88
  12 -10   1  265.86   32.84
  12  10  -1  268.45   35.01
  12 -10   1  302.49   28.35
 -12 -10  -1  291.93   38.53
 -12  10   1  260.35   19.75
  12 -11  -1  105.45   10.97
  12  11   1  105.68   14.99
  12 -11  -1  122.68   24.24
 -12 -11   1  115.74   16.32
 -12  11  -1  110.77   16.47
  12 -11   1  155.27   21.62
  12  11  -1   76.64   22.74
  12 -11   1  121.21   14.65
 -12  11   1  138.59   13.74
  12 -11   1  134.14   13.61
  12  11  -1  119.79   24.42
  12 -11   1  121.87   11.63
 -12 -11  -1  129.28   25.80
 -12  11   1   96.32   20.56
  12 -12  -1   80.31   12.39
  12  12   1   60.29   12.14
 -12 -12   1   56.54   12.30
  12 -12  -1   86.36   12.92
 -12  12  -1   94.92   19.90
  12 -12  -1   75.11    9.38
  12  12   1   95.51   22.31
  12 -12  -1   67.92   21.71
 -12 -12   1   78.66   14.26
 -12  12  -1   81.44   13.95
  12 -12   1   85.54   11.33
 -12 -12  -1   63.76   20.37
  12 -12   1  113.58   21.06
 -12  12   1   95.57   21.00
  12 -12   1   96.69   12.05
  12  12  -1   85.32   12.56
  12 -12   1   99.75   16.55
 -12 -12  -1   96.02   14.67
 -12  12   1  105.71   18.32
  12 -13  -1   40.68   10.18
  12  13   1   20.78   10.29
 -12 -13   1   52.25   18.09
  12 -13  -1   59.07   17.95
 -12  13  -1   45.51    9.99
  12 -13  -1   29.22    7.63
  12  13   1   27.04   11.50
  12 -13  -1   36.98   11.25
 -12 -13   1   33.61   20.75
 -12  13  -1   52.33   11.46
  12 -13   1   43.84    9.65
  12  13  -1   12.40   16.48
 -12 -13  -1   25.05   10.60
  12 -13   1   40.07   11.18
 -12  13   1   52.15   17.75
  12 -13   1   35.46   17.25
  12  13  -1   41.61   17.88
  12 -13   1   40.82   13.68
 -12 -13  -1   45.26   12.27
 -12  13   1   33.27   10.00
  12 -14  -1   81.46   18.88
 -12 -14   1   43.73   11.55
  12 -14  -1   61.72   11.81
 -12  14  -1   51.74   10.91
  12 -14  -1   67.78    8.35
  12  14   1   59.59   20.52
 -12 -14   1   54.67   22.40
  12 -14  -1   54.67   11.93
 -12  14  -1   60.57   11.62
  12 -14   1   73.93   18.06
  12  14  -1   41.61   10.77
 -12 -14  -1   24.99   19.00
  12 -14   1  109.65   20.44
 -12  14   1   80.35   11.65
  12 -14   1   60.47   18.90
  12  14  -1   50.28   20.04
  12 -14   1   64.59    9.06
 -12 -14  -1   80.71   22.16
 -12  14   1   59.38   10.63
  12 -15  -1  135.33   23.28
 -12 -15   1  104.86   24.15
  12 -15  -1  140.50   24.14
  12 -15  -1  107.00   10.27
  12  15   1  112.39   14.64
  12 -15  -1  141.94   25.01
 -12 -15   1  130.13   16.26
 -12  15  -1  129.48   14.42
  12 -15   1  124.21   21.71
  12  15  -1   83.21   13.45
 -12 -15  -1   82.49   14.76
  12 -15   1  148.82   15.67
  12 -15   1  138.87   13.89
  12  15  -1  154.92   14.20
  12 -15   1  133.58   17.35
 -12 -15  -1  137.83   25.45
 -12  15   1  107.75   20.65
  12 -16  -1   75.80   12.44
 -12 -16   1   39.25   12.16
  12 -16  -1   70.59   12.64
  12 -16  -1   52.40    8.63
  12  16   1  100.01   20.12
 -12 -16   1   45.58   13.64
  12 -16  -1   82.74   20.56
 -12  16  -1   66.07   11.90
  12 -16   1   75.67   11.52
  12  16  -1   47.61   19.04
 -12 -16  -1   62.83   20.71
  12 -16   1  109.04   21.96
  12 -16   1   70.00   18.41
  12  16  -1   56.60   19.26
 -12 -16  -1   60.93   13.36
  12 -17  -1  163.65   16.82
  12  17   1  101.47   27.19
 -12 -17   1  152.15   17.01
  12 -17  -1  193.20   27.95
  12 -17  -1  184.03   18.51
  12  17   1  164.62   17.38
 -12 -17   1  165.91   30.57
  12 -17  -1  178.39   17.85
 -12  17  -1  165.17   15.94
  12 -17   1  193.40   25.36
  12  17  -1   97.41   25.79
 -12 -17  -1  122.84   16.20
  12 -17   1  169.81   28.48
  12 -17   1  215.93   25.23
  12  17  -1  189.60   26.21
 -12 -17  -1  208.98   18.51
  12 -17   1  172.75   18.85
  12 -18  -1   44.71   19.19
  12  18   1   -1.81   19.23
 -12 -18   1   26.49   18.10
  12 -18  -1   44.55   20.07
  12 -18  -1   46.49   13.61
  12  18   1   46.17   19.22
 -12 -18   1   45.17   20.72
  12 -18  -1   42.58   11.38
 -12  18  -1   34.71    6.35
  12 -18   1   36.92   18.20
  12  18  -1   12.11   10.47
 -12 -18  -1   52.75   11.21
  12 -18   1   60.77   12.33
  12 -18   1   46.76   10.66
  12  18  -1   46.24   10.87
 -12 -18  -1   42.67   12.62
  12 -18   1   46.36   12.27
  12 -19  -1   10.68   11.03
  12  19   1   13.30   10.80
 -12 -19   1    3.71   10.28
  12 -19  -1   19.60   11.37
  12 -19  -1   23.34   11.90
  12  19   1   21.68   10.74
 -12 -19   1   11.06   19.19
  12 -19  -1   24.34   17.32
  12 -19   1    6.94   10.01
  12  19  -1    2.31   16.47
 -12 -19  -1   16.73   17.47
  12 -19   1   -3.78   18.48
  12 -19   1   -1.55    9.56
  12  19  -1    8.57   15.60
 -12 -19  -1   19.79   11.61
  12 -19   1   16.64    6.51
  12 -20  -1   64.74   13.58
  12  20   1   31.87   21.94
 -12 -20   1   74.42   12.86
  12 -20  -1   34.37   22.47
  12 -20  -1   72.87   14.67
  12  20   1   74.46   19.93
 -12 -20   1   87.76   14.06
  12 -20  -1   76.89   20.69
  12 -20   1   75.80   12.61
  12  20  -1   27.95   18.97
 -12 -20  -1   54.58   12.55
  12 -20   1   62.19   13.73
  12 -20   1   74.37   19.07
  12  20  -1   91.68   18.88
 -12 -20  -1   56.89   14.14
  12 -20   1   57.14   12.80
  12 -21  -1    3.70   18.59
  12  21   1   -0.37   18.76
 -12 -21   1   10.03   17.26
  12 -21  -1   -5.77   17.44
  12 -21  -1    8.06   11.69
  12  21   1   10.52    9.71
 -12 -21   1   -5.13   11.31
  12 -21  -1    4.52   16.88
  12 -21   1    5.18   17.66
  12  21  -1    3.84    9.35
 -12 -21  -1    6.39   10.40
  12 -21   1   17.38   11.44
  12 -21   1   -1.52   15.67
  12  21  -1    1.59    9.15
 -12 -21  -1  -10.34   19.43
  12 -21   1    4.26   11.86
  12 -22  -1   93.65   15.33
  12  22   1   58.14   14.61
 -12 -22   1   78.00   13.81
  12 -22  -1  101.37   23.81
  12 -22  -1  105.61   15.33
  12  22   1   96.29   23.81
 -12 -22   1   91.65   15.14
  12 -22  -1   76.55   22.53
  12 -22   1   89.59   13.68
  12  22  -1   54.90   21.02
 -12 -22  -1   82.80   23.99
  12 -22   1   79.62   25.39
  12 -22   1   98.03   12.74
  12  22  -1   84.18   18.82
 -12 -22  -1   94.30   25.52
  12 -22   1   80.19   15.83
  12 -23  -1   55.68   23.17
  12  23   1   44.33   21.93
 -12 -23   1   45.80   12.67
  12 -23  -1   33.59   12.70
  12 -23  -1   45.58   12.11
  12  23   1   49.38   12.40
 -12 -23   1   58.90   13.21
  12 -23  -1   41.61   19.38
  12 -23   1   57.16   20.69
  12  23  -1   24.65   19.03
 -12 -23  -1   49.18   21.09
  12 -23   1   72.89   22.40
  12 -23   1   59.38   17.88
  12  23  -1   25.98   17.14
 -12 -23  -1   81.34   22.92
  12 -23   1   34.37   13.73
  12 -24  -1   21.33   20.34
  12  24   1   -5.24   11.50
 -12 -24   1  -11.90   18.28
  12 -24  -1   -1.31   11.28
  12 -24  -1    0.69   10.12
  12  24   1   -3.31   17.86
 -12 -24   1    9.06   11.44
  12 -24  -1   -4.74   16.94
  12 -24   1   10.19   18.47
  12  24  -1   14.45    9.96
 -12 -24  -1   12.83   18.47
  12 -24   1    9.32   11.80
  12 -24   1   -1.59   15.55
  12  24  -1    1.87    9.04
 -12 -24  -1  -18.85   19.40
  12 -24   1   -5.73   10.24
  12 -25  -1   38.57   13.53
  12 -25  -1   15.18   23.11
  12  25   1   42.25   21.53
 -12 -25   1   22.49   20.16
  12 -25  -1   33.87   21.56
  12 -25  -1   29.91   10.97
  12 -25  -1   35.79   13.06
  12  25   1   21.77   11.94
 -12 -25   1   24.79   11.78
  12 -25  -1   49.81   18.25
  12 -25   1   11.71   12.16
  12 -25   1   38.20   20.50
  12  25  -1    2.84   19.82
 -12 -25  -1   43.65   12.22
  12 -25   1   37.97   13.17
  12 -25   1   22.58   10.46
  12 -25   1   22.37    4.40
  12  25  -1   20.43   17.54
  12 -25   1   28.09   11.16
 -12 -25  -1   32.40   21.25
  12 -26  -1   34.73   23.55
  12 -26  -1   41.49   14.08
  12  26   1    1.80   21.93
 -12 -26   1    1.74   20.34
  12 -26  -1   54.65   22.36
  12 -26  -1   37.44   11.06
  12 -26  -1   24.45   12.90
  12  26   1    5.51   19.25
 -12 -26   1   11.50   13.06
  12 -26  -1   11.33   18.10
  12 -26   1   38.23   21.12
  12 -26   1   22.37   12.59
  12  26  -1   27.66   11.81
 -12 -26  -1   27.28   12.50
  12 -26   1   22.22   13.56
  12 -26   1   39.71   17.89
  12  26  -1   40.80   10.60
 -12 -26  -1    7.29   21.56
  12 -27  -1   13.52   13.08
  12 -27  -1   26.29   22.56
  12  27   1   25.99   12.80
 -12 -27   1   -1.15   19.31
  12 -27  -1   31.41   22.03
  12 -27  -1    5.88    7.23
  12  27   1   10.06   10.82
 -12 -27   1    3.64   12.22
  12 -27  -1   12.59   16.80
  12 -27   1   12.90   11.90
  12 -27   1    0.24   21.77
  12  27  -1  -16.02   19.22
 -12 -27  -1   24.82   20.49
  12 -27   1  -13.87   21.55
  12 -27   1    8.91   17.01
  12  27  -1   -3.62    9.90
 -12 -27  -1    3.42   20.29
  12 -28  -1   34.61   14.90
 -12 -28   1   27.38   12.16
  12 -28  -1   29.93   14.48
  12 -28  -1   -2.67   12.28
  12  28   1   28.14   21.61
 -12 -28   1   22.78   13.08
  12 -28  -1   16.45   17.33
  12 -28   1   33.95   13.12
  12  28  -1   17.01   12.78
 -12 -28  -1   67.70   22.15
  12 -28   1   67.64   23.56
  12 -28   1   20.00   11.13
  12  28  -1   31.21   17.58
 -12 -28  -1   26.41   13.06
  12 -29  -1    0.87   14.20
  12  29   1   -0.49   12.65
 -12 -29   1  -14.42   11.52
  12 -29  -1    3.95   13.93
  12 -29  -1    7.61   11.35
  12  29   1  -24.64   11.59
 -12 -29   1   12.25   11.86
  12 -29  -1   15.60   15.68
  12 -29   1    7.67   11.74
 -12 -29  -1    7.75   20.81
  12  29  -1   -6.94    9.34
 -12 -29  -1   -3.00   11.89
  12 -30  -1    5.89   15.02
 -12 -30   1   -4.73   12.16
  12 -30  -1   23.27   14.32
  12 -30  -1    9.15   11.80
  12  30   1  -13.15   19.79
 -12 -30   1    8.63   12.27
  12 -30  -1   15.14   19.29
  12 -30   1    3.15   12.53
  12 -30   1   10.12   23.39
  12  30  -1   -0.24   15.10
 -12 -30  -1   22.39   12.93
  12  31   1  -14.51   14.36
 -12 -31   1   19.82   12.49
  12 -31  -1    7.63   15.13
  12 -31  -1    8.98    7.20
  12  31   1   -2.61   12.64
 -12 -31   1   -1.81   13.12
  12 -31  -1   -5.01   19.22
 -12  31   1   16.76   14.64
  12  31  -1   13.40   13.59
  12 -31   1   29.20   24.62
  12  31  -1   27.89   14.70
 -12 -31  -1   20.66   13.17
  12 -32  -1   40.60   15.77
 -12 -32   1    2.53   12.42
  12 -32  -1   13.74   11.09
  12  32   1  -17.61   20.00
 -12 -32   1    9.90   20.12
  12 -32  -1   -9.28   19.54
  12  32  -1  -13.33    8.85
 -12 -32  -1   -0.13   21.38
  12  33   1   41.05   13.30
  12 -33  -1   20.53   12.95
 -12 -33   1   11.77   21.71
  12 -33  -1  -16.49   18.38
  12  33  -1   19.76   15.18
 -12 -33  -1   24.30   22.49
 -13   0   1  148.36   14.74
  13   0   1  144.40   25.61
  13   0  -1  139.88   28.11
 -13   0  -1  148.91   15.80
 -13   0   1  155.29   27.51
  13  -1  -1   -9.13    9.01
  13   1   1    0.18    9.78
  13  -1  -1   -0.50   10.82
 -13   1  -1   -3.12   15.13
 -13  -1   1  -12.03   10.24
  13  -1   1   -4.54   10.66
  13  -1   1   10.13   16.24
  13   1  -1   -5.63   10.62
 -13  -1  -1   18.63   16.10
 -13   1   1   11.27   10.12
[truncated: 1,047,563 more chars]
