# Supplementary material for: A one-dimensional bromide-bridged PtII/PtIV mixed-valence complex with a 2-bromo­ethane­sulfonate counter-ion
Source: Acta Crystallogr E Crystallogr Commun. 2017 Jul 4;73(Pt 8):1108–12. doi: 10.1107/S2056989017009598 (PMC5598828; doi:10.1107/S2056989017009598)
Supplement: Supplementary file 2 [file e-73-01108-Isup2.hkl]

data_I                                                                          
_shelx_title ' PBBC2S_a.res in P2(1)2(1)2'                                      
_shelx_refln_list_code          4                                               
_shelx_F_calc_maximum      459.11                                               
_exptl_crystal_F_000      1492.00                                               
_reflns_d_resolution_high  0.6601                                               
                                                                                
loop_                                                                           
 _space_group_symop_operation_xyz                                               
 'x, y, z'                                                                      
 '-x, -y, z'                                                                    
 '-x+1/2, y+1/2, -z'                                                            
 'x+1/2, -y+1/2, -z'                                                            
                                                                                
_cell_length_a    14.3568                                                       
_cell_length_b    27.0628                                                       
_cell_length_c     5.5212                                                       
_cell_angle_alpha  90.000                                                       
_cell_angle_beta   90.000                                                       
_cell_angle_gamma  90.000                                                       
                                                                                
_shelx_F_squared_multiplier     1.000                                           
                                                                                
loop_                                                                           
 _refln_index_h                                                                 
 _refln_index_k                                                                 
 _refln_index_l                                                                 
 _refln_F_squared_calc                                                          
 _refln_F_squared_meas                                                          
 _refln_F_squared_sigma                                                         
 _refln_observed_status                                                         
   2   0   0      84051.16      83859.32      3685.99 o                         
   4   0   0      87451.72      86962.33      4658.17 o                         
   6   0   0     112148.98     106445.45      7058.03 o                         
   8   0   0      42241.35      42933.76      1775.04 o                         
  10   0   0       6205.29       5715.13       245.91 o                         
  12   0   0      32137.75      29514.45      1305.30 o                         
  14   0   0       8052.54       8071.08       436.47 o                         
  16   0   0       3035.64       3324.82       374.85 o                         
  18   0   0       4891.29       4488.46       432.61 o                         
  20   0   0        233.69        117.95       209.98 o                         
   1   1   0        128.08         65.37         6.56 o                         
   2   1   0       5756.18       5287.86        63.57 o                         
   3   1   0      14400.12      14183.37       226.03 o                         
   4   1   0      83644.91      78176.66      2822.93 o                         
   5   1   0        728.69        804.86        60.16 o                         
   6   1   0       7138.20       7090.85       148.08 o                         
   7   1   0      19740.33      19775.90       434.59 o                         
   8   1   0        370.68        555.07        86.50 o                         
   9   1   0      15817.99      15221.90       386.34 o                         
  10   1   0       2751.23       2739.45       122.41 o                         
  11   1   0       9517.03       9522.31       274.86 o                         
  12   1   0       3034.13       3058.84       181.43 o                         
  13   1   0      17429.95      16369.08       622.44 o                         
  14   1   0         15.36        169.24       185.74 o                         
  15   1   0       9334.00       9079.48       423.04 o                         
  16   1   0       2956.40       2598.29       296.44 o                         
  17   1   0       9546.50       9113.89       533.51 o                         
  18   1   0       1575.31       1366.43       223.92 o                         
  19   1   0       4444.35       3587.21       356.76 o                         
  20   1   0        583.69        579.08       191.17 o                         
  21   1   0       3912.40       2674.27       429.10 o                         
   2   2   0      77594.83      77216.00      1936.13 o                         
   3   2   0      96698.60      96489.72      3539.01 o                         
   4   2   0     110757.42     110742.53      4924.63 o                         
   5   2   0      67052.15      64884.59      2139.70 o                         
   6   2   0      13223.27      12835.23       243.62 o                         
   7   2   0      22020.14      21282.37       458.47 o                         
   8   2   0      86519.00      84086.29      3576.37 o                         
   9   2   0      60361.55      59284.61      2409.01 o                         
  10   2   0      34230.93      33774.48      1136.65 o                         
  11   2   0       2288.95       2423.67       120.25 o                         
  12   2   0       7244.61       7472.27       273.90 o                         
  13   2   0       7713.41       7792.48       252.00 o                         
  14   2   0       3821.48       3830.84       240.40 o                         
  15   2   0       2864.20       2889.50       248.55 o                         
  16   2   0       2338.14       2780.10       243.51 o                         
  17   2   0       1077.46       1020.22       177.08 o                         
  18   2   0        528.99        923.78       214.28 o                         
  19   2   0        125.11         37.63       152.17 o                         
  20   2   0        375.77        722.87       193.97 o                         
  21   2   0        310.35        632.37       245.64 o                         
   1   3   0       2175.19       2115.23        21.91 o                         
   2   3   0        159.13        309.41        21.16 o                         
   3   3   0        236.45        258.40        35.94 o                         
   4   3   0       1295.05        885.96        49.58 o                         
   5   3   0      23855.78      23457.79       454.72 o                         
   6   3   0        314.23        256.57        45.56 o                         
   7   3   0       6847.16       6867.62       141.87 o                         
   8   3   0      36357.57      34576.66       968.55 o                         
   9   3   0       1599.80       1628.17        91.08 o                         
  10   3   0      12875.45      12641.52       309.05 o                         
  11   3   0        216.65        282.16        84.30 o                         
  12   3   0      26860.18      26022.42       880.49 o                         
  13   3   0        423.78        352.71       120.41 o                         
  14   3   0      12171.84      12233.95       523.25 o                         
  15   3   0       2252.45       2302.39       167.91 o                         
  16   3   0      11488.15      11046.01       461.07 o                         
  17   3   0        797.19        759.02       193.11 o                         
  18   3   0       5863.66       5843.36       318.92 o                         
  19   3   0       1119.69        761.45       212.05 o                         
  20   3   0       3358.01       3046.18       313.79 o                         
  21   3   0        500.56        573.30       257.57 o                         
   0   4   0        513.67        765.22        41.35 o                         
   1   4   0     187786.36     208053.17     12389.79 o                         
   2   4   0      18702.19      19462.35       206.32 o                         
   3   4   0     118839.79     119885.52      4549.15 o                         
   4   4   0       1363.33       1259.41        39.76 o                         
   5   4   0     115193.53     111086.79      4549.11 o                         
   6   4   0         22.77        123.25        44.12 o                         
   7   4   0      46794.55      44852.76      1161.22 o                         
   8   4   0       4382.55       4175.23       108.13 o                         
   9   4   0      34046.86      33137.46       920.46 o                         
  10   4   0         14.78         66.77        79.43 o                         
  11   4   0      17520.71      16384.94       467.32 o                         
  12   4   0        950.34        961.62       115.08 o                         
  13   4   0      12086.89      11509.14       348.03 o                         
  14   4   0          6.08        -59.43       115.57 o                         
  15   4   0       8475.42       7905.29       331.72 o                         
  16   4   0        791.98       1230.32       219.59 o                         
  17   4   0       4395.42       4303.57       251.73 o                         
  18   4   0          3.14        578.63       200.40 o                         
  19   4   0        648.39        756.19       214.67 o                         
  20   4   0         93.41        365.69       165.94 o                         
  21   4   0        295.35        128.59       244.14 o                         
   1   5   0       7293.48       7210.18        64.41 o                         
   2   5   0          0.55         40.04        18.05 o                         
   3   5   0      25100.83      25653.52       359.02 o                         
   4   5   0      39455.41      36652.34       677.38 o                         
   5   5   0       1141.42       1247.37        50.64 o                         
   6   5   0      30112.87      28879.16       538.52 o                         
   7   5   0       8078.61       7788.56       147.12 o                         
   8   5   0       4696.81       5145.70       109.12 o                         
   9   5   0       2988.69       2855.23        92.70 o                         
  10   5   0      25684.84      24645.94       656.47 o                         
  11   5   0         36.07        -19.01        97.25 o                         
  12   5   0       6447.41       6518.06       295.32 o                         
  13   5   0       2784.62       2280.82       129.72 o                         
  14   5   0       9040.76       8752.94       290.53 o                         
  15   5   0        883.52        936.65       160.99 o                         
  16   5   0      11009.36      10641.10       414.83 o                         
  17   5   0       1016.71        896.91       193.45 o                         
  18   5   0       6214.43       5470.54       427.78 o                         
  19   5   0        760.57        627.13       144.26 o                         
  20   5   0       3627.69       2931.08       342.09 o                         
  21   5   0        805.77        840.46       269.59 o                         
   0   6   0     124885.19     126472.39      7618.65 o                         
   1   6   0      15550.11      14748.68       161.09 o                         
   2   6   0      31008.35      30688.03       505.15 o                         
   3   6   0      46779.66      46432.43       881.45 o                         
   4   6   0      41939.52      43725.06       885.10 o                         
   5   6   0      46988.88      46797.48      1049.31 o                         
   6   6   0      55967.75      52601.05      1405.20 o                         
   7   6   0      93329.95      91226.81      3497.14 o                         
   8   6   0      11751.38      11852.75       254.93 o                         
   9   6   0      20970.21      19815.46       429.99 o                         
  10   6   0       7066.09       6769.92       163.42 o                         
  11   6   0      25770.02      26088.80       711.93 o                         
  12   6   0      19037.17      17962.57       520.48 o                         
  13   6   0       5630.41       5584.30       323.92 o                         
  14   6   0       4271.54       4322.27       259.89 o                         
  15   6   0       3025.09       3145.48       156.55 o                         
  16   6   0       1018.67        675.90       176.57 o                         
  17   6   0        830.13        590.35       177.37 o                         
  18   6   0        878.94       1057.15       158.49 o                         
  19   6   0        636.15        599.24       195.78 o                         
  20   6   0        121.96        303.48       182.97 o                         
  21   6   0         42.96       -288.33       288.33 o                         
   1   7   0       5542.04       5260.19        59.57 o                         
   2   7   0      21640.28      20234.47       277.14 o                         
   3   7   0       2200.10       1917.48        37.37 o                         
   4   7   0      14427.49      12535.01       148.62 o                         
   5   7   0        190.99        236.31        32.42 o                         
   6   7   0      11406.38      11890.86       246.57 o                         
   7   7   0       5952.45       5634.91        95.53 o                         
   8   7   0      15937.70      15048.59       329.86 o                         
   9   7   0      15222.55      14634.47       314.85 o                         
  10   7   0        693.90        791.86        72.58 o                         
  11   7   0      17809.21      17436.46       438.51 o                         
  12   7   0       2350.10       2394.50       127.86 o                         
  13   7   0      16820.90      17035.87       475.57 o                         
  14   7   0       9366.02       8947.43       358.57 o                         
  15   7   0      12332.55      12125.28       624.57 o                         
  16   7   0        106.83        242.50       139.96 o                         
  17   7   0       4587.16       4426.78       237.92 o                         
  18   7   0        703.32        746.01       194.97 o                         
  19   7   0       4105.11       3674.65       258.24 o                         
  20   7   0       1151.87       1109.40       240.38 o                         
  21   7   0       2183.90       1676.24       379.81 o                         
   0   8   0      27718.16      27921.52       638.07 o                         
   1   8   0      17003.49      16977.60       233.10 o                         
   2   8   0     210778.52     223602.56     15277.86 o                         
   3   8   0        412.50        387.89        32.00 o                         
   4   8   0     116731.57     117196.78      4614.72 o                         
   5   8   0         52.95         37.78        35.32 o                         
   6   8   0      58832.20      60096.42      1611.89 o                         
   7   8   0         10.28         50.07        52.06 o                         
   8   8   0      55397.31      51943.77      1534.84 o                         
   9   8   0       3796.73       3609.10       105.61 o                         
  10   8   0      45096.62      43001.35      1362.42 o                         
  11   8   0         43.91         48.61        84.28 o                         
  12   8   0       9076.75       9173.50       252.94 o                         
  13   8   0        157.24         86.22        97.84 o                         
  14   8   0       6092.88       5990.74       267.17 o                         
  15   8   0         74.70         -9.63       157.33 o                         
  16   8   0       5018.00       4644.75       250.89 o                         
  17   8   0         86.45         53.26       142.70 o                         
  18   8   0        377.88        332.22       165.44 o                         
  19   8   0        247.90        329.33       203.44 o                         
  20   8   0        664.42        687.00       167.66 o                         
  21   8   0          5.40       -148.40       356.15 o                         
   1   9   0         41.44         52.55        27.24 o                         
   2   9   0      18292.12      15440.71       175.41 o                         
   3   9   0      12571.65      11898.66       160.87 o                         
   4   9   0       1270.03       1068.53        44.63 o                         
   5   9   0      59430.07      60106.77      1471.60 o                         
   6   9   0       3344.37       3311.47        70.98 o                         
   7   9   0       3464.97       3318.10        79.72 o                         
   8   9   0       9789.79       9522.66       201.71 o                         
   9   9   0       8214.40       8111.48       174.40 o                         
  10   9   0       2274.62       2265.93        91.62 o                         
  11   9   0      17800.51      16667.71       495.57 o                         
  12   9   0        180.36        278.94       108.79 o                         
  13   9   0       4868.02       4682.17       196.79 o                         
  14   9   0       1390.68       1245.85       122.67 o                         
  15   9   0       6954.11       6651.74       272.28 o                         
  16   9   0        289.62        353.01       141.74 o                         
  17   9   0       6405.86       5874.77       364.22 o                         
  18   9   0        648.05        425.92       165.53 o                         
  19   9   0       4643.16       4061.31       275.98 o                         
  20   9   0        490.44        393.20       181.66 o                         
  21   9   0       2234.17       1916.47       343.25 o                         
   0  10   0      74563.64      74401.26      3298.19 o                         
   1  10   0      83482.70      84095.54      2939.84 o                         
   2  10   0      74211.38      77735.98      2312.57 o                         
   3  10   0      52542.02      52227.35      1216.52 o                         
   4  10   0      15665.83      15577.67       214.07 o                         
   5  10   0      20980.11      20318.84       300.87 o                         
   6  10   0      67489.73      68306.49      1972.29 o                         
   7  10   0      19486.21      18533.06       307.59 o                         
   8  10   0      25332.80      25070.40       504.06 o                         
   9  10   0       2603.13       2473.93       109.52 o                         
  10  10   0      21263.48      20923.85       490.93 o                         
  11  10   0       8050.29       8166.92       225.78 o                         
  12  10   0       9489.03       9288.71       325.53 o                         
  13  10   0       4699.35       4322.87       195.05 o                         
  14  10   0       4630.20       4326.25       237.46 o                         
  15  10   0       3132.44       2925.14       185.62 o                         
  16  10   0       1091.37       1275.97       151.26 o                         
  17  10   0        589.14        565.90       165.75 o                         
  18  10   0        838.47        704.29       178.02 o                         
  19  10   0        313.95        342.94       168.78 o                         
  20  10   0        166.59        130.66       206.59 o                         
  21  10   0         57.66       -183.77       472.24 o                         
   1  11   0       6271.05       6183.06       115.86 o                         
   2  11   0        296.16        308.77        50.77 o                         
   3  11   0       1401.07       1416.38        39.61 o                         
   4  11   0       3105.15       2872.77        52.63 o                         
   5  11   0       2626.38       2602.80        49.04 o                         
   6  11   0      10441.63      10883.72       187.86 o                         
   7  11   0        426.65        395.38        51.63 o                         
   8  11   0       3242.31       3430.90        83.03 o                         
   9  11   0       1784.85       1807.84        84.09 o                         
  10  11   0      15233.20      15220.88       312.93 o                         
  11  11   0       5199.76       4866.40       167.90 o                         
  12  11   0      10406.66      10397.41       285.66 o                         
  13  11   0       3657.58       3582.74       179.23 o                         
  14  11   0       9121.60       9084.86       318.86 o                         
  15  11   0       1363.31       1387.32       202.10 o                         
  16  11   0       5377.00       5363.18       330.73 o                         
  17  11   0       1312.73       1414.46       155.00 o                         
  18  11   0       4973.62       4815.18       257.97 o                         
  19  11   0        469.25        576.14       194.66 o                         
  20  11   0       3155.63       2732.37       325.07 o                         
   0  12   0       1351.36       1478.05        56.97 o                         
   1  12   0      71087.19      74595.04      2451.67 o                         
   2  12   0      11842.29      11494.01       152.05 o                         
   3  12   0      58012.20      60209.73      1514.07 o                         
   4  12   0       8509.29       8020.53       117.68 o                         
   5  12   0      85355.36      85805.69      3050.69 o                         
   6  12   0       1762.74       1771.58        56.62 o                         
   7  12   0      54884.32      55766.32      1660.17 o                         
   8  12   0         41.27         46.30        56.87 o                         
   9  12   0      23010.27      22253.73       481.09 o                         
  10  12   0       1639.80       1630.90        90.95 o                         
  11  12   0      18655.15      18317.13       450.67 o                         
  12  12   0       1061.89        971.63       111.04 o                         
  13  12   0       8288.72       8064.10       261.51 o                         
  14  12   0        558.44        715.72       148.91 o                         
  15  12   0       1962.44       2003.68       144.76 o                         
  16  12   0         67.69        182.40       120.14 o                         
  17  12   0       1374.30       1291.69       193.22 o                         
  18  12   0        237.29         47.99       202.24 o                         
  19  12   0       1017.32        969.90       175.32 o                         
  20  12   0         24.75        249.77       194.02 o                         
   1  13   0        192.94        146.69        32.16 o                         
   2  13   0      12535.60      12728.21       190.64 o                         
   3  13   0         80.49        102.90        48.29 o                         
   4  13   0       1442.05       1559.71        52.48 o                         
   5  13   0       2447.17       2611.96        69.53 o                         
   6  13   0       7161.34       7039.14       119.99 o                         
   7  13   0         30.06        -51.94        91.34 o                         
   8  13   0      27626.57      27684.06       614.11 o                         
   9  13   0       2923.19       2803.58       109.04 o                         
  10  13   0       1756.56       1936.55       112.66 o                         
  11  13   0       4846.89       4502.03       157.27 o                         
  12  13   0       6393.75       6030.91       171.22 o                         
  13  13   0       1257.23        959.53       102.56 o                         
  14  13   0       7320.45       6852.65       264.06 o                         
  15  13   0        430.12        421.20       101.38 o                         
  16  13   0       4413.58       3674.08       198.46 o                         
  17  13   0        535.97        441.39       148.02 o                         
  18  13   0       4064.38       3696.67       257.08 o                         
  19  13   0        425.39        485.58       204.95 o                         
  20  13   0       3925.25       3829.47       356.59 o                         
   0  14   0      13071.56      13077.28       209.10 o                         
   1  14   0      50747.82      52358.20      1447.78 o                         
   2  14   0      56544.45      57546.29      1674.03 o                         
   3  14   0      39472.51      39952.46       827.62 o                         
   4  14   0      46131.30      45722.41       975.28 o                         
   5  14   0      30468.52      31022.25       632.12 o                         
   6  14   0        104.34        131.61        48.43 o                         
   7  14   0       9167.47       9082.35       184.82 o                         
   8  14   0       9550.90       9378.10       206.82 o                         
   9  14   0      11180.56      11538.44       276.01 o                         
  10  14   0       6896.17       7002.17       174.36 o                         
  11  14   0       7849.46       7837.42       217.77 o                         
  12  14   0        322.21        340.48       100.89 o                         
  13  14   0       8267.19       8258.11       255.97 o                         
  14  14   0       2901.01       2932.45       155.68 o                         
  15  14   0       2165.35       2043.49       154.78 o                         
  16  14   0       1853.12       2040.58       184.41 o                         
  17  14   0       1789.42       1988.86       225.80 o                         
  18  14   0        150.85        150.78       154.71 o                         
  19  14   0        541.16        421.03       192.27 o                         
  20  14   0        127.52       -121.56       202.95 o                         
   1  15   0        278.10        349.53        43.33 o                         
   2  15   0       6291.84       6472.14       108.17 o                         
   3  15   0       7619.37       7646.27       106.27 o                         
   4  15   0       3380.21       3447.79        63.83 o                         
   5  15   0       3838.79       4090.75        84.85 o                         
   6  15   0         72.07         51.20        48.26 o                         
   7  15   0       2661.34       2563.34        86.26 o                         
   8  15   0         35.57        110.33        72.86 o                         
   9  15   0       2523.62       2585.36        97.24 o                         
  10  15   0       4763.64       4901.69       148.13 o                         
  11  15   0       6758.93       7003.07       224.60 o                         
  12  15   0       3519.50       3534.45       135.65 o                         
  13  15   0       6405.18       6496.22       226.76 o                         
  14  15   0        742.74       1043.97       122.69 o                         
  15  15   0       4513.69       4533.03       206.41 o                         
  16  15   0       2248.14       2256.54       163.21 o                         
  17  15   0       5635.53       5593.25       274.82 o                         
  18  15   0        854.30       1079.72       172.75 o                         
  19  15   0       2386.13       2360.45       208.25 o                         
  20  15   0        350.04        218.88       157.44 o                         
   0  16   0      57497.61      58523.04      2038.37 o                         
   1  16   0        147.04         57.42        36.28 o                         
   2  16   0      25427.96      25490.45       478.02 o                         
   3  16   0       4525.54       4378.75        81.19 o                         
   4  16   0      52570.96      53758.61      1312.22 o                         
   5  16   0        209.79        215.95        36.73 o                         
   6  16   0      45287.70      46552.07      1158.97 o                         
   7  16   0        235.14        239.56        44.61 o                         
   8  16   0      19262.79      21081.11       564.80 o                         
   9  16   0        973.07        957.97        75.27 o                         
  10  16   0      15632.62      15566.70       394.81 o                         
  11  16   0         43.58         40.67        67.33 o                         
  12  16   0      11103.09      10722.68       331.54 o                         
  13  16   0          8.08        333.01       184.18 o                         
  14  16   0       3639.97       3587.11       206.83 o                         
  15  16   0        405.74        882.90       205.00 o                         
  16  16   0        799.99        764.36       111.00 o                         
  17  16   0         36.30          4.63       116.67 o                         
  18  16   0        908.73        946.40       142.46 o                         
  19  16   0         19.80         38.24       180.29 o                         
   1  17   0         59.99         60.80        39.65 o                         
   2  17   0       5163.36       5264.91       100.58 o                         
   3  17   0       5055.49       4883.28        88.79 o                         
   4  17   0         25.51         66.16        39.75 o                         
   5  17   0       2545.96       2169.59        56.53 o                         
   6  17   0       1008.19       1107.11        67.29 o                         
   7  17   0       8359.72       8446.37       175.45 o                         
   8  17   0        453.46        429.83        76.67 o                         
   9  17   0       6708.48       6777.67       193.19 o                         
  10  17   0       1000.99        921.00        98.94 o                         
  11  17   0       6861.98       6804.83       264.42 o                         
  12  17   0       2112.83       2238.63       143.58 o                         
  13  17   0       5906.79       5662.42       221.62 o                         
  14  17   0        542.93        727.47       111.67 o                         
  15  17   0       4040.85       3803.87       237.38 o                         
  16  17   0        817.04       1027.80       125.46 o                         
  17  17   0       2503.62       2526.33       161.08 o                         
  18  17   0        145.92        147.63       125.61 o                         
  19  17   0       2107.20       2072.50       183.08 o                         
   0  18   0      21862.73      22957.14       503.54 o                         
   1  18   0      16172.35      15339.78       260.26 o                         
   2  18   0      43118.27      44516.71      1218.21 o                         
   3  18   0      16849.16      16622.75       290.11 o                         
   4  18   0      25506.31      26048.97       504.97 o                         
   5  18   0      19097.28      20237.35       358.70 o                         
   6  18   0       9857.99      10243.12       182.83 o                         
   7  18   0       5500.29       5459.89       135.07 o                         
   8  18   0       9389.66       9688.09       269.94 o                         
   9  18   0       5138.37       5026.77       160.94 o                         
  10  18   0       5324.80       5885.34       185.39 o                         
  11  18   0       1248.73       1180.17       126.39 o                         
  12  18   0       4440.70       4715.38       195.49 o                         
  13  18   0       1317.70       1391.37       118.74 o                         
  14  18   0       3448.97       3636.01       158.46 o                         
  15  18   0        185.14        146.61       110.55 o                         
  16  18   0       1637.74       1711.73       193.69 o                         
  17  18   0        413.57        205.26       128.33 o                         
  18  18   0        463.86        531.12       122.31 o                         
  19  18   0        131.18        281.85       181.75 o                         
   1  19   0       2117.42       2017.33        61.81 o                         
   2  19   0       4468.16       4393.59        96.30 o                         
   3  19   0        234.05        259.58        39.31 o                         
   4  19   0        235.71        294.15        41.26 o                         
   5  19   0        369.72        489.67        71.80 o                         
   6  19   0       4189.71       4333.09       108.04 o                         
   7  19   0         75.54         60.99        47.87 o                         
   8  19   0       9606.99      10207.12       260.10 o                         
   9  19   0        958.05        943.94        99.10 o                         
  10  19   0        804.76        697.87        81.19 o                         
  11  19   0       1639.72       1507.39       112.64 o                         
  12  19   0       4002.72       4144.56       196.84 o                         
  13  19   0       1071.34       1063.16       136.50 o                         
  14  19   0       3821.13       4052.83       208.65 o                         
  15  19   0       1018.59       1029.76       134.03 o                         
  16  19   0       2377.14       2322.44       159.06 o                         
  17  19   0        311.73        399.42       121.51 o                         
  18  19   0       1987.67       2032.32       268.84 o                         
  19  19   0        818.05        497.47       241.19 o                         
   0  20   0       4259.04       4048.10       116.80 o                         
   1  20   0      23230.95      24743.04       508.37 o                         
   2  20   0         57.35         64.65        41.21 o                         
   3  20   0      26924.58      28259.36       606.30 o                         
   4  20   0        233.72        246.11        45.56 o                         
   5  20   0      22818.28      23741.43       491.57 o                         
   6  20   0       9356.12      10132.74       236.31 o                         
   7  20   0      21772.54      22680.80       495.98 o                         
   8  20   0        528.60        708.83        71.81 o                         
   9  20   0      12035.02      12906.23       387.74 o                         
  10  20   0          4.30        -33.31        83.87 o                         
  11  20   0       9546.50       9461.76       388.03 o                         
  12  20   0       1256.11       1580.86       134.80 o                         
  13  20   0       3662.41       3818.85       188.97 o                         
  14  20   0          3.49         62.91       105.75 o                         
  15  20   0       1880.37       1837.23       134.92 o                         
  16  20   0         85.96        145.60       149.76 o                         
  17  20   0        414.42        462.45       150.76 o                         
  18  20   0         32.82        546.81       245.40 o                         
   1  21   0       1780.50       1528.91        65.82 o                         
   2  21   0       2026.51       2015.27        69.52 o                         
   3  21   0         21.91        106.78        42.82 o                         
   4  21   0       3673.33       3486.67        96.20 o                         
   5  21   0        440.24        454.21        53.73 o                         
   6  21   0       4144.62       4016.24       132.99 o                         
   7  21   0        220.03        292.89        54.15 o                         
   8  21   0        293.85        288.62        59.58 o                         
   9  21   0        100.69        117.56        65.07 o                         
  10  21   0      11510.79      12721.46       373.54 o                         
  11  21   0       1210.61       1132.20       106.89 o                         
  12  21   0       3719.00       3681.59       162.03 o                         
  13  21   0        608.11        494.66       114.34 o                         
  14  21   0       2367.81       2361.29       181.26 o                         
  15  21   0        649.85        598.83       141.75 o                         
  16  21   0       2349.22       2278.63       190.57 o                         
  17  21   0        368.57        439.68       142.99 o                         
  18  21   0       1743.02       1382.52       271.83 o                         
   0  22   0      14114.93      14049.77       677.11 o                         
   1  22   0      12587.63      12720.89       296.28 o                         
   2  22   0       4994.89       4731.02       155.94 o                         
   3  22   0      23070.62      23354.22       861.31 o                         
   4  22   0       1003.24       1059.08        59.53 o                         
   5  22   0       7305.97       7515.91       216.31 o                         
   6  22   0      13392.39      14426.00       445.19 o                         
   7  22   0       8864.53       9415.20       186.46 o                         
   8  22   0       2754.18       2714.77        89.60 o                         
   9  22   0       5253.56       5534.92       170.90 o                         
  10  22   0       1683.59       1678.13        95.76 o                         
  11  22   0       4136.82       4163.53       146.17 o                         
  12  22   0       1660.17       1549.82       126.36 o                         
  13  22   0       1275.77       1350.09       112.40 o                         
  14  22   0        165.89        175.20       108.65 o                         
  15  22   0       2262.82       2542.91       185.88 o                         
  16  22   0         55.46         -6.53       127.00 o                         
  17  22   0        431.86        289.65       135.33 o                         
  18  22   0        116.34        200.63       202.21 o                         
   1  23   0       2252.05       2122.67        74.35 o                         
   2  23   0       1965.09       1776.37        81.95 o                         
   3  23   0        768.78        701.17        60.61 o                         
   4  23   0        242.42        163.84        54.42 o                         
   5  23   0       1659.45       1554.87        82.99 o                         
   6  23   0        163.70        151.98        54.25 o                         
   7  23   0       3821.60       3832.19       112.37 o                         
   8  23   0        695.58        841.44        61.61 o                         
   9  23   0       2550.42       2562.49        91.47 o                         
  10  23   0        451.12        363.18        64.53 o                         
  11  23   0       1800.61       1940.50       101.56 o                         
  12  23   0        174.95        213.16        95.35 o                         
  13  23   0       1783.12       1947.46       125.08 o                         
  14  23   0        888.28        759.22       150.27 o                         
  15  23   0       2151.40       2233.54       206.41 o                         
  16  23   0        539.66        442.30       137.24 o                         
  17  23   0        856.24        745.72       167.13 o                         
   0  24   0       7026.81       7531.28       355.68 o                         
   1  24   0        409.64        230.27        61.43 o                         
   2  24   0      22080.31      23519.68       708.07 o                         
   3  24   0         76.85         38.21        45.37 o                         
   4  24   0       8003.16       8451.15       275.28 o                         
   5  24   0       1067.45       1036.76        59.92 o                         
   6  24   0       7931.65       7587.81       266.02 o                         
   7  24   0        640.85        688.63        67.16 o                         
   8  24   0       7455.06       8046.49       245.59 o                         
   9  24   0        678.08        609.64        61.79 o                         
  10  24   0       7126.99       7372.46       274.47 o                         
  11  24   0        276.64        288.69        74.31 o                         
  12  24   0       2710.31       2565.09       130.07 o                         
  13  24   0        185.00         93.84       116.30 o                         
  14  24   0       1665.62       1678.02       153.20 o                         
  15  24   0         37.04        -10.49       107.40 o                         
  16  24   0        926.37       1025.56       155.32 o                         
  17  24   0         11.20         66.84       260.10 o                         
   1  25   0        275.49        227.51        50.60 o                         
   2  25   0        724.95        753.71        58.52 o                         
   3  25   0         22.09        -35.44        56.15 o                         
   4  25   0         95.53         -5.84        51.45 o                         
   5  25   0        567.35        442.14        58.14 o                         
   6  25   0        462.76        376.11        55.20 o                         
   7  25   0       1207.39       1175.88        77.13 o                         
   8  25   0         90.76        106.37        62.17 o                         
   9  25   0       2945.54       3037.18       165.68 o                         
  10  25   0         54.49         59.01        59.70 o                         
  11  25   0       1911.80       2081.85       120.48 o                         
  12  25   0         29.42        -83.13        83.13 o                         
  13  25   0       2482.18       2526.39       164.50 o                         
  14  25   0        374.74        628.97       126.40 o                         
  15  25   0       2293.90       2370.16       212.60 o                         
  16  25   0         69.67        119.89       184.44 o                         
  17  25   0       1096.86        834.67       424.97 o                         
   0  26   0      15544.47      13600.84       626.59 o                         
   1  26   0       2523.35       2243.46       107.04 o                         
   2  26   0       6287.33       5513.45       175.57 o                         
   3  26   0       3711.47       3311.82       172.48 o                         
   4  26   0       5346.30       5312.68       227.55 o                         
   5  26   0       2151.36       2032.77       105.96 o                         
   6  26   0       9502.59      10778.67       344.80 o                         
   7  26   0       3142.48       3095.38       124.20 o                         
   8  26   0       2680.19       2785.82       125.10 o                         
   9  26   0       1245.02       1372.39       103.48 o                         
  10  26   0       1709.34       1754.86       111.64 o                         
  11  26   0       1218.35       1170.56        83.45 o                         
  12  26   0       1751.64       1881.71       119.91 o                         
  13  26   0         74.14         69.61        95.67 o                         
  14  26   0        685.71        750.64       116.00 o                         
  15  26   0        346.77        397.57       137.80 o                         
  16  26   0        254.47         89.02       197.24 o                         
   1  27   0          3.64         38.67        57.20 o                         
   2  27   0         99.78        176.40        54.14 o                         
   3  27   0        234.67        243.52        53.88 o                         
   4  27   0       1789.99       1251.87        78.08 o                         
   5  27   0        151.79        236.84        59.59 o                         
   6  27   0       1355.87       1176.16        81.04 o                         
   7  27   0        489.97        601.92        73.94 o                         
   8  27   0        300.70        303.62        82.70 o                         
   9  27   0        296.58        274.86        75.32 o                         
  10  27   0       2739.74       2849.56       132.89 o                         
  11  27   0        181.83        309.82        70.11 o                         
  12  27   0        758.80        846.29       110.18 o                         
  13  27   0        482.24        502.95        90.20 o                         
  14  27   0        614.03        461.99        94.28 o                         
  15  27   0        201.86        195.74       109.69 o                         
  16  27   0       1000.17        981.26       162.30 o                         
   0  28   0         29.22         48.65       175.35 o                         
   1  28   0       9324.75       8350.71       304.04 o                         
   2  28   0        370.83        465.06        68.12 o                         
   3  28   0       9885.30      10360.83       256.88 o                         
   4  28   0       1201.69       1060.05        68.34 o                         
   5  28   0       5480.05       5712.20       277.00 o                         
   6  28   0         51.15        124.28        60.94 o                         
   7  28   0       3310.14       2929.07       143.29 o                         
   8  28   0        742.03        620.74        70.88 o                         
   9  28   0       3555.33       3375.98       164.33 o                         
  10  28   0        486.90        518.77        88.61 o                         
  11  28   0       1094.41       1330.39       133.21 o                         
  12  28   0          4.90        123.83        74.34 o                         
  13  28   0        946.54        918.44       112.26 o                         
  14  28   0        177.62         95.36        89.23 o                         
  15  28   0        885.59        968.50       167.38 o                         
   1  29   0        301.72        282.78        75.58 o                         
   2  29   0        413.20        412.54        60.12 o                         
   3  29   0         21.55         40.84        64.61 o                         
   4  29   0         57.37        133.79        57.13 o                         
   5  29   0          0.93         39.10        58.95 o                         
   6  29   0        314.89        306.19        73.37 o                         
   7  29   0        325.94        301.59        61.21 o                         
   8  29   0       1807.75       2026.52       131.03 o                         
   9  29   0         93.96         78.90        77.66 o                         
  10  29   0        404.90        377.72        96.11 o                         
  11  29   0          4.19         29.90        81.39 o                         
  12  29   0       1144.56       1407.05       149.62 o                         
  13  29   0        147.76        109.72        99.79 o                         
  14  29   0       1195.51       1263.82       215.52 o                         
  15  29   0        170.29        577.88       298.25 o                         
   0  30   0       1252.23       1217.02       117.83 o                         
   1  30   0       5480.87       4758.27       200.99 o                         
   2  30   0       1741.37       1605.45       134.33 o                         
   3  30   0       2478.18       2216.17        95.26 o                         
   4  30   0       1758.27       1539.81       110.31 o                         
   5  30   0       4283.39       3835.16       149.76 o                         
   6  30   0        631.13        488.36        80.69 o                         
   7  30   0       2670.83       2549.99       152.03 o                         
   8  30   0        832.74        765.54        89.58 o                         
   9  30   0       1623.45       1438.89        96.21 o                         
  10  30   0        563.32        621.98        91.94 o                         
  11  30   0        691.23        746.27       118.81 o                         
  12  30   0        147.91        165.03        77.47 o                         
  13  30   0        996.09       1037.36       151.02 o                         
  14  30   0        117.42        657.61       267.61 o                         
   1  31   0         21.61        126.30        78.27 o                         
   2  31   0          7.92         49.89        59.94 o                         
   3  31   0        155.97        136.84        64.34 o                         
   4  31   0        357.78        194.56        54.35 o                         
   5  31   0        268.32        217.99        51.88 o                         
   6  31   0        170.90        162.19        56.73 o                         
   7  31   0        474.50        440.23        69.29 o                         
   8  31   0         84.95        324.55       112.29 o                         
   9  31   0        661.66        553.49        93.74 o                         
  10  31   0         99.77         69.42       103.32 o                         
  11  31   0        774.44       1016.22       124.96 o                         
  12  31   0        145.00        307.12       171.36 o                         
  13  31   0        758.10        899.27       220.17 o                         
  14  31   0         87.05        242.52       306.56 o                         
   0  32   0       7290.04       7746.69       356.32 o                         
   1  32   0        219.95        118.69        91.98 o                         
   2  32   0       2149.03       1790.75       102.90 o                         
   3  32   0        183.15        134.50        55.88 o                         
   4  32   0       2334.34       2120.67        95.01 o                         
   5  32   0        130.36        137.35        57.66 o                         
   6  32   0       2548.93       2296.33       176.06 o                         
   7  32   0        133.63        110.52        61.68 o                         
   8  32   0       1820.57       1670.12       102.63 o                         
   9  32   0         95.38         10.89        95.86 o                         
  10  32   0        794.52        756.26       146.55 o                         
  11  32   0        220.77        153.43       161.14 o                         
  12  32   0        766.48       1090.66       239.76 o                         
  13  32   0        120.79        306.01       219.03 o                         
   1  33   0         12.64         83.96        70.63 o                         
   2  33   0        171.92        293.59        75.88 o                         
   3  33   0        129.28        191.28        58.75 o                         
   4  33   0        248.65        225.57        61.96 o                         
   5  33   0        191.47        181.95        66.12 o                         
   6  33   0          7.67         -5.89        68.70 o                         
   7  33   0        313.96        251.81        75.93 o                         
   8  33   0          0.20        124.57       103.26 o                         
   9  33   0        466.68        644.49       122.89 o                         
  10  33   0        111.28        254.70       163.26 o                         
  11  33   0        579.60        760.79       219.18 o                         
  12  33   0         84.76       -244.23       294.58 o                         
   0  34   0        573.78        637.61       124.48 o                         
   1  34   0        482.33        682.57        89.50 o                         
   2  34   0       2110.72       2106.71        92.83 o                         
   3  34   0        511.17        431.28        67.25 o                         
   4  34   0       2109.09       2152.11       113.53 o                         
   5  34   0        455.76        389.74        68.08 o                         
   6  34   0        447.98        359.03        96.24 o                         
   7  34   0        261.11        285.52       111.29 o                         
   8  34   0       1582.40       1477.47       177.58 o                         
   9  34   0        380.64        314.24       178.63 o                         
  10  34   0       1052.74       1136.24       144.81 o                         
  11  34   0         82.92        266.75       249.23 o                         
  12  34   0        289.97        430.30       298.87 o                         
   1  35   0          5.39        -57.98        57.98 o                         
   2  35   0        233.56        203.28        73.52 o                         
   3  35   0          0.68         31.83        70.89 o                         
   4  35   0          5.50        -72.28        79.86 o                         
   5  35   0        251.80        186.80        78.51 o                         
   6  35   0        100.76        147.94        85.10 o                         
   7  35   0         67.66         36.26       113.77 o                         
   8  35   0        531.55        474.44       112.42 o                         
   9  35   0        106.76        237.61       131.83 o                         
  10  35   0        210.18        324.68       168.30 o                         
  11  35   0        150.91        465.58       447.45 o                         
   0  36   0        263.58        588.28       426.11 o                         
   1  36   0       1613.13       1595.40       118.07 o                         
   2  36   0         65.17         -8.53        64.81 o                         
   3  36   0       1027.18       1101.41       118.46 o                         
   4  36   0         47.06         41.07       111.07 o                         
   5  36   0       1257.76       1453.72       116.04 o                         
   6  36   0        205.23        171.99        80.42 o                         
   7  36   0       1247.15       1386.73       155.23 o                         
   8  36   0         31.51          4.88        99.75 o                         
   9  36   0        418.53        361.38       262.77 o                         
  10  36   0         37.75         34.62       233.88 o                         
   1  37   0          2.76        -65.55        89.92 o                         
   2  37   0          4.67         71.83        84.62 o                         
   3  37   0         15.68         42.25       108.08 o                         
   4  37   0        108.52        301.09        98.68 o                         
   5  37   0         30.25        -22.84        85.67 o                         
   6  37   0        200.13        164.47        89.24 o                         
   7  37   0          0.69          3.19       120.02 o                         
   8  37   0        120.23        225.89       154.66 o                         
   9  37   0         18.72       -122.96       131.84 o                         
   0  38   0        256.61        406.44       213.22 o                         
   1  38   0        731.06        649.25       154.27 o                         
   2  38   0        248.69        353.30       105.79 o                         
   3  38   0        870.14        844.04       151.08 o                         
   4  38   0        175.50        397.35       106.58 o                         
   5  38   0        626.17        669.67       129.81 o                         
   6  38   0        239.01        214.90       112.37 o                         
   7  38   0        571.38        589.65       273.91 o                         
   8  38   0         60.28        173.50       146.32 o                         
   1  39   0         21.85        393.35       235.34 o                         
   2  39   0          8.98        -85.27       253.29 o                         
   3  39   0          9.59         -7.94       116.13 o                         
   4  39   0          2.10         49.09       135.07 o                         
   5  39   0        132.87        105.10       156.71 o                         
   6  39   0         22.11        -78.70       118.78 o                         
   0  40   0        265.12        478.77       336.25 o                         
   1  40   0         66.33        149.32       217.72 o                         
   2  40   0        817.27        853.03       166.22 o                         
   3  40   0         42.76       -202.63       202.63 o                         
   4  40   0        665.09        655.93       382.54 o                         
   0   0   1       1642.60       1387.73        42.80 o                         
   1   0   1        247.93        301.91        17.23 o                         
   2   0   1        235.64        341.32        24.59 o                         
   3   0   1      13911.14      13528.49       202.05 o                         
   4   0   1       2063.70       2188.12        57.82 o                         
   5   0   1         79.17         51.05        46.75 o                         
   6   0   1       8954.75       7747.55       126.31 o                         
   7   0   1        712.33        845.64        62.10 o                         
   8   0   1       3298.29       3667.32       110.20 o                         
   9   0   1       6854.11       6584.33       179.76 o                         
  10   0   1        938.91       1022.37        95.07 o                         
  11   0   1       6784.36       6802.47       210.59 o                         
  12   0   1        612.10        719.75       100.87 o                         
  13   0   1       2790.79       3011.80       180.40 o                         
  14   0   1         31.48        -53.95        79.22 o                         
  15   0   1       6856.67       6680.68       324.88 o                         
  16   0   1        218.96         79.98       158.71 o                         
  17   0   1       2812.25       2817.25       185.88 o                         
  18   0   1          5.87        181.67       183.50 o                         
  19   0   1       2740.33       2043.43       234.88 o                         
  20   0   1         34.36        -18.71       178.81 o                         
  21   0   1       1088.57        741.43       343.92 o                         
 -21   1   1         69.43        378.17       194.99 o                         
 -20   1   1        398.91        332.82       186.38 o                         
 -19   1   1        145.34        201.26       176.56 o                         
 -18   1   1        541.83        426.10       144.45 o                         
 -17   1   1        318.47         76.57       204.50 o                         
 -16   1   1       2735.41       2429.69       164.15 o                         
 -15   1   1        228.17        460.65       130.38 o                         
 -14   1   1       2256.92       2074.46       175.73 o                         
 -13   1   1         56.91         96.01       108.54 o                         
 -12   1   1       1972.81       1960.46       140.54 o                         
 -11   1   1       3696.79       3739.29       150.89 o                         
 -10   1   1      10416.55      10230.95       317.76 o                         
  -9   1   1       2941.93       2791.63       105.55 o                         
  -8   1   1       7824.23       8102.09       175.46 o                         
  -7   1   1      15130.72      15122.63       327.40 o                         
  -6   1   1      19935.87      20144.25       337.94 o                         
  -5   1   1       3711.33       3592.62        74.99 o                         
  -4   1   1       5518.78       5816.66        94.96 o                         
  -3   1   1         65.85        182.76        36.94 o                         
  -2   1   1     105376.43     109292.62      4082.19 o                         
  -1   1   1       1583.21       1888.63        23.01 o                         
   0   1   1      27244.63      27044.42       403.06 o                         
   1   1   1       1636.99       1956.30        30.02 o                         
   2   1   1     107947.61     110711.97      3780.64 o                         
   3   1   1        114.21        242.00        34.34 o                         
   4   1   1       6400.84       6502.61       109.41 o                         
   5   1   1       2886.00       2750.09        79.33 o                         
   6   1   1      19317.73      19249.24       374.54 o                         
   7   1   1      16271.63      16465.44       312.26 o                         
   8   1   1       7288.59       7420.03       172.72 o                         
   9   1   1       2735.58       2676.36        99.93 o                         
  10   1   1      10994.74      11191.03       349.60 o                         
  11   1   1       3790.72       3844.25       198.87 o                         
  12   1   1       2122.21       2091.96       111.89 o                         
  13   1   1         19.43        -95.60        95.60 o                         
  14   1   1       2506.02       2507.45       256.37 o                         
  15   1   1        256.67        323.85       166.06 o                         
  16   1   1       2710.35       2699.58       180.39 o                         
  17   1   1        285.44        426.12       177.30 o                         
  18   1   1        505.01        508.91       155.55 o                         
  19   1   1        149.53        482.72       176.95 o                         
  20   1   1        396.54        532.87       155.97 o                         
  21   1   1         64.14        -83.62       270.39 o                         
 -21   2   1        842.52        749.38       323.97 o                         
 -20   2   1       1165.21       1124.47       188.15 o                         
 -19   2   1       1503.34       1273.57       210.19 o                         
 -18   2   1       1623.16       1310.80       191.42 o                         
 -17   2   1       2179.35       2023.74       189.95 o                         
 -16   2   1       1900.76       1760.76       208.39 o                         
 -15   2   1       1182.96       1057.91       178.83 o                         
 -14   2   1       3799.71       3356.99       182.07 o                         
 -13   2   1        456.69        442.02        79.98 o                         
 -12   2   1        611.00        642.63       106.43 o                         
 -11   2   1       1142.77       1114.95        99.54 o                         
 -10   2   1       5603.21       5247.70       171.17 o                         
  -9   2   1        726.82        829.70        82.01 o                         
  -8   2   1       1403.16       1465.37        74.32 o                         
  -7   2   1       7851.36       7562.78       154.17 o                         
  -6   2   1       7004.02       6022.71       105.05 o                         
  -5   2   1      14702.96      13770.13       215.53 o                         
  -4   2   1       8507.32       7838.44       130.01 o                         
  -3   2   1       2747.59       2511.63        49.43 o                         
  -2   2   1      36628.01      34599.11       534.17 o                         
  -1   2   1      10701.65      10315.76       110.70 o                         
   0   2   1         35.39         38.58        10.05 o                         
   1   2   1       9928.37       9563.12        83.92 o                         
   2   2   1      32345.47      30654.15       491.63 o                         
   4   2   1      10489.58       9872.30       208.42 o                         
   5   2   1      14869.43      14014.43       243.52 o                         
   6   2   1       6060.81       4941.94       107.06 o                         
   7   2   1       7766.80       7379.10       153.45 o                         
   8   2   1       1730.45       1757.05        77.00 o                         
   9   2   1       1365.02       1503.46        75.52 o                         
  10   2   1       5103.28       4835.08       198.54 o                         
  11   2   1        664.31        805.23       108.47 o                         
  12   2   1        359.95        309.52        98.50 o                         
  13   2   1        279.45        402.69       135.67 o                         
  14   2   1       3719.30       3583.52       174.78 o                         
  15   2   1       1384.16       1220.09       154.64 o                         
  16   2   1       2166.35       2057.76       273.74 o                         
  17   2   1       2189.51       1993.83       186.37 o                         
  18   2   1       1567.16       1358.08       197.08 o                         
  19   2   1       1366.09       1251.46       156.13 o                         
  20   2   1       1194.21       1138.75       215.94 o                         
  21   2   1        923.74        388.48       336.71 o                         
 -21   3   1        125.51        344.09       207.04 o                         
 -20   3   1        267.18        593.09       212.72 o                         
 -19   3   1        589.41        765.31       171.11 o                         
 -18   3   1        577.91        501.87       172.86 o                         
 -17   3   1       1048.10        961.94       183.22 o                         
 -16   3   1        123.14         70.28       128.57 o                         
 -15   3   1       3058.03       2903.11       168.46 o                         
 -14   3   1       2338.67       2191.95       197.69 o                         
 -13   3   1       2712.37       2555.00       148.33 o                         
 -12   3   1       1328.60       1551.32       103.84 o                         
 -11   3   1       5342.20       5152.51       161.43 o                         
 -10   3   1       5002.82       4920.88       126.93 o                         
  -9   3   1       1176.17       1316.93        91.25 o                         
  -8   3   1      11675.11      10986.78       214.63 o                         
  -7   3   1      11213.39      11188.16       185.64 o                         
  -6   3   1       5351.03       5184.25        95.53 o                         
  -5   3   1       2388.58       2925.15        73.51 o                         
  -3   3   1      22361.39      22785.69       359.10 o                         
  -2   3   1      35227.44      33002.68       560.01 o                         
  -1   3   1      63919.28      63341.01      1592.45 o                         
   0   3   1      11353.49      11868.58        97.48 o                         
   1   3   1      65234.39      65457.57      1554.88 o                         
   2   3   1      39586.62      38472.55       600.30 o                         
   3   3   1      24788.00      25503.69       377.25 o                         
   4   3   1       4466.61       3649.62        69.36 o                         
   5   3   1       2137.64       2277.79        71.41 o                         
   6   3   1       5497.12       5251.05        96.82 o                         
   7   3   1      11873.19      12210.79       215.64 o                         
   8   3   1      12555.68      12520.52       243.38 o                         
   9   3   1       1380.83       1452.93        85.57 o                         
  10   3   1       4405.82       4087.74       156.69 o                         
  11   3   1       5664.49       5634.15       214.90 o                         
  12   3   1       1086.60       1313.57       110.31 o                         
  13   3   1       2532.02       2363.79       120.74 o                         
  14   3   1       2457.16       2348.92       196.32 o                         
  15   3   1       3194.14       2920.16       294.71 o                         
  16   3   1         68.82        137.98       125.15 o                         
  17   3   1       1053.14        851.06       184.47 o                         
  18   3   1        487.05        422.10       143.97 o                         
  19   3   1        634.69        650.17       191.25 o                         
  20   3   1        338.99        463.73       158.33 o                         
  21   3   1        100.46        125.33       482.81 o                         
 -21   4   1         33.91        -71.59       195.76 o                         
 -20   4   1       1902.72       1548.46       232.32 o                         
 -19   4   1        185.53         93.30       167.38 o                         
 -18   4   1       2320.60       1919.41       221.60 o                         
 -17   4   1         27.07         96.03       135.18 o                         
 -16   4   1       3799.09       4138.51       270.12 o                         
 -15   4   1        302.29        224.44       132.54 o                         
 -14   4   1       6941.38       6857.01       248.75 o                         
 -13   4   1        768.71        911.58       107.39 o                         
 -12   4   1       8098.12       8055.09       270.49 o                         
 -11   4   1       1470.60       1550.63        82.82 o                         
 -10   4   1       5394.26       5413.29       128.12 o                         
  -9   4   1       1235.30       1224.66        68.71 o                         
  -8   4   1       2175.94       2100.51        75.62 o                         
  -7   4   1       4018.98       3899.99        94.97 o                         
  -6   4   1      12606.20      11243.29       213.02 o                         
  -5   4   1        140.17         82.63        36.94 o                         
  -4   4   1       2828.00       2548.18        46.00 o                         
  -3   4   1       1568.43        889.56        87.33 o                         
  -2   4   1      19754.08      17854.75       252.75 o                         
  -1   4   1      10150.21      10153.65       128.00 o                         
   0   4   1      24654.62      23538.63       289.88 o                         
   1   4   1       9105.25       8996.04       121.80 o                         
   2   4   1      19255.04      17268.66       196.46 o                         
   3   4   1        956.77        869.62        34.01 o                         
   4   4   1       2609.97       2293.41        54.06 o                         
   5   4   1        122.19        161.78        45.85 o                         
   6   4   1      13943.95      12973.60       208.92 o                         
   7   4   1       4655.33       4607.26        97.60 o                         
   8   4   1       2200.70       2260.21       107.61 o                         
   9   4   1       1206.57       1265.78        89.88 o                         
  10   4   1       4265.96       4311.12       174.23 o                         
  11   4   1       1081.84       1061.22       187.84 o                         
  12   4   1       9489.83       9986.86       365.17 o                         
  13   4   1        850.58        875.26       149.33 o                         
  14   4   1       6738.58       6684.60       305.04 o                         
  15   4   1        218.77        241.56       127.03 o                         
  16   4   1       3453.41       3256.39       235.20 o                         
  17   4   1         49.49        134.54       141.01 o                         
  18   4   1       2613.06       2162.84       212.09 o                         
  19   4   1        158.01        226.55       141.58 o                         
  20   4   1       1879.34       1671.56       203.04 o                         
  21   4   1         49.29        206.65       543.39 o                         
 -21   5   1        169.17         34.46       335.55 o                         
 -20   5   1         78.19         26.21       158.46 o                         
 -19   5   1        449.49        455.75       181.61 o                         
 -18   5   1        329.64        434.27       161.32 o                         
 -17   5   1        836.68        680.43       168.49 o                         
 -16   5   1        559.76        544.09       135.89 o                         
 -15   5   1       1158.14       1245.59       127.23 o                         
 -14   5   1        232.27        252.37       124.31 o                         
 -13   5   1       5446.99       5502.12       233.17 o                         
 -12   5   1       1409.83       1673.80       143.75 o                         
 -11   5   1       5314.81       5241.11       182.88 o                         
 -10   5   1       6349.61       6076.97       159.37 o                         
  -9   5   1      16008.72      15769.23       327.34 o                         
  -8   5   1       6162.36       6052.79       146.01 o                         
  -7   5   1      18159.52      17991.63       308.06 o                         
  -6   5   1      13573.56      13911.95       217.64 o                         
  -5   5   1      22566.61      22188.94       390.79 o                         
  -4   5   1       4273.92       4095.75       101.04 o                         
  -3   5   1       6394.33       7119.27        88.62 o                         
  -2   5   1      11437.19      10663.87       118.59 o                         
   0   5   1       8955.70       8384.56        91.82 o                         
   1   5   1       8068.79       8057.69        97.41 o                         
   2   5   1      12425.61      11744.09       148.57 o                         
   4   5   1       3330.81       2969.83       116.88 o                         
   5   5   1      23404.11      23025.48       351.62 o                         
   6   5   1      13564.31      13733.69       227.57 o                         
   7   5   1      15841.03      15049.92       289.35 o                         
   8   5   1       7121.10       7077.70       144.04 o                         
   9   5   1      15790.42      15945.92       439.69 o                         
  10   5   1       6148.14       5801.41       185.35 o                         
  11   5   1       6524.74       6628.02       259.03 o                         
  12   5   1       1139.76       1234.85       131.95 o                         
  13   5   1       4887.31       4839.23       243.67 o                         
  14   5   1        283.37        357.17       105.83 o                         
  15   5   1       1238.08       1240.69       143.34 o                         
  16   5   1        643.88        570.95       140.53 o                         
  17   5   1        965.24        719.90       180.92 o                         
  18   5   1        205.03        137.17       134.45 o                         
  19   5   1        439.36        612.28       159.73 o                         
  20   5   1        100.87         84.55       180.29 o                         
  21   5   1        134.34         25.32       333.30 o                         
 -21   6   1        577.94        175.86       469.44 o                         
 -20   6   1        898.86        559.62       174.30 o                         
 -19   6   1        890.74        679.42       212.69 o                         
 -18   6   1       1091.28        943.70       156.16 o                         
 -17   6   1       1762.06       1635.89       215.66 o                         
 -16   6   1       1715.49       1647.99       153.82 o                         
 -15   6   1       1532.02       1473.20       138.10 o                         
 -14   6   1        638.75        489.02       124.38 o                         
 -13   6   1       1386.25       1380.33       127.74 o                         
 -12   6   1       3411.34       3415.89       158.01 o                         
 -11   6   1       6394.68       6005.26       185.73 o                         
 -10   6   1        249.04        223.62        73.81 o                         
  -9   6   1       2436.02       2432.39        94.15 o                         
  -8   6   1       4031.82       3933.15       107.58 o                         
  -7   6   1        786.04        846.26        48.57 o                         
  -6   6   1      24951.42      23505.84       418.49 o                         
  -5   6   1        283.89        239.86        28.82 o                         
  -4   6   1      18558.20      17447.02       258.32 o                         
  -3   6   1       4290.16       4027.50        61.37 o                         
  -2   6   1       2317.13       2100.43        42.24 o                         
  -1   6   1       4413.48       3946.85        53.47 o                         
   0   6   1       2657.38       2209.95        31.16 o                         
   2   6   1       2433.76       2192.83        35.04 o                         
   3   6   1       4540.83       4408.10        57.67 o                         
   4   6   1      20255.18      19427.77       258.02 o                         
   5   6   1        288.31        204.62        35.62 o                         
   6   6   1      24234.46      23199.36       459.24 o                         
   7   6   1        449.36        538.13        66.22 o                         
   8   6   1       4495.79       4469.86        96.44 o                         
   9   6   1       2765.98       2791.41       126.21 o                         
  10   6   1         43.59        -44.54        81.73 o                         
  11   6   1       6154.53       5656.99       251.59 o                         
  12   6   1       3742.48       3903.52       200.11 o                         
  13   6   1       1309.32       1548.85       215.57 o                         
  14   6   1        511.51        568.92       133.25 o                         
  15   6   1       1737.26       1830.14       168.69 o                         
  16   6   1       1765.67       1604.48       161.57 o                         
  17   6   1       1789.05       1623.30       165.99 o                         
  18   6   1       1056.46        908.79       178.25 o                         
  19   6   1        858.27        667.13       197.75 o                         
  20   6   1        885.50        759.18       176.32 o                         
  21   6   1        632.42        564.21       355.88 o                         
 -21   7   1         93.03       -140.68       450.49 o                         
 -20   7   1         84.78        282.87       190.46 o                         
 -19   7   1        115.79         76.05       167.57 o                         
 -18   7   1        802.19        693.02       180.03 o                         
 -17   7   1        737.40        892.39       154.50 o                         
 -16   7   1       1298.53       1188.45       207.43 o                         
 -15   7   1        415.75        380.53       120.49 o                         
 -14   7   1       4840.18       4588.39       258.11 o                         
 -13   7   1        757.53        898.10       108.26 o                         
 -12   7   1       2939.90       2949.71       143.35 o                         
 -11   7   1        648.36        695.17        84.50 o                         
 -10   7   1       2924.69       2703.01       121.63 o                         
  -9   7   1       5639.41       5720.33       139.91 o                         
  -8   7   1       6686.42       6671.84       138.19 o                         
  -7   7   1        515.48        617.91        94.55 o                         
  -6   7   1      10036.66      10219.89       147.73 o                         
  -5   7   1       4437.81       4796.01        73.32 o                         
  -4   7   1      23637.01      24412.88       362.67 o                         
  -3   7   1       2515.81       2545.77        46.74 o                         
  -2   7   1      20290.09      20111.91       333.17 o                         
  -1   7   1       3081.89       3081.55        57.95 o                         
   0   7   1      34223.34      34122.07       552.22 o                         
   1   7   1       2976.32       3121.56        61.87 o                         
   2   7   1      19865.97      20090.55       325.71 o                         
   3   7   1       2385.95       2375.30        39.00 o                         
   4   7   1      21979.89      22506.15       330.46 o                         
   5   7   1       4765.52       5177.28        74.69 o                         
   6   7   1       9366.16       9722.31       156.04 o                         
   7   7   1       1078.79       1081.46        55.45 o                         
   8   7   1       6766.32       6749.17       130.51 o                         
   9   7   1       5310.57       5594.65       140.85 o                         
  10   7   1       2810.23       2792.91       118.76 o                         
  11   7   1        661.94        784.58        70.25 o                         
  12   7   1       2870.56       2813.10       107.83 o                         
  13   7   1        621.48        837.07       103.73 o                         
  14   7   1       5174.71       4452.30       219.49 o                         
  15   7   1        405.99        276.19       103.52 o                         
  16   7   1       1111.36        991.93       177.68 o                         
  17   7   1        660.44        851.77       164.53 o                         
  18   7   1        821.12        611.98       190.66 o                         
  19   7   1        169.24         27.33       183.44 o                         
  20   7   1         87.88       -122.50       155.36 o                         
  21   7   1        103.79         16.82       326.72 o                         
 -21   8   1       1703.67        934.23       538.49 o                         
 -20   8   1         30.80         30.91       189.60 o                         
 -19   8   1       1590.72       1465.06       228.38 o                         
 -18   8   1         50.00        144.78       161.66 o                         
 -17   8   1       3020.56       2790.42       213.09 o                         
 -16   8   1        170.67        124.88       131.25 o                         
 -15   8   1       2724.92       2550.22       193.76 o                         
 -14   8   1        882.16        981.28       104.33 o                         
 -13   8   1       4399.28       4482.71       218.37 o                         
 -12   8   1        495.99        592.75       113.30 o                         
 -11   8   1       2808.29       3065.01       120.78 o                         
 -10   8   1       3139.85       2967.51       103.35 o                         
  -9   8   1       3556.72       3439.84       122.12 o                         
  -8   8   1       1624.75       1497.28        75.36 o                         
  -7   8   1       4473.39       4863.11        85.74 o                         
  -6   8   1       1832.74       1705.32        50.23 o                         
  -5   8   1         54.27         31.29        33.10 o                         
  -4   8   1       5438.57       5276.07        77.53 o                         
  -3   8   1       3856.99       3552.91        72.53 o                         
  -2   8   1      17160.62      15998.68       175.34 o                         
  -1   8   1       7557.71       7290.96       130.26 o                         
   0   8   1       7319.25       6783.67        73.01 o                         
   1   8   1       6652.50       6623.45       119.99 o                         
   2   8   1      16861.99      16079.80       240.61 o                         
   3   8   1       4371.72       4146.00        50.38 o                         
   4   8   1       5164.32       4751.62        61.55 o                         
   5   8   1        153.83        134.11        33.58 o                         
   6   8   1       2071.58       1905.50        46.48 o                         
   7   8   1       3956.00       4232.03        85.53 o                         
   8   8   1       1352.43       1330.15        54.32 o                         
   9   8   1       4192.48       4310.12       112.46 o                         
  10   8   1       3612.40       3440.62       146.62 o                         
  11   8   1       2891.30       2969.03       122.83 o                         
  12   8   1        581.18        651.05        83.65 o                         
  13   8   1       4087.08       4375.75       174.30 o                         
  14   8   1        900.55        890.34       131.82 o                         
  15   8   1       2638.90       2454.14       172.44 o                         
  16   8   1        231.91        420.92       128.30 o                         
  17   8   1       3057.01       2827.00       226.49 o                         
  18   8   1         42.58         44.58       130.88 o                         
  19   8   1       1478.76       1340.81       203.41 o                         
  20   8   1         20.13        133.53       144.87 o                         
  21   8   1       1752.17       1487.22       399.28 o                         
 -20   9   1        148.83          8.91       189.01 o                         
 -19   9   1        125.53        498.14       163.57 o                         
 -18   9   1        639.10        580.42       193.64 o                         
 -17   9   1         24.79         39.24       149.61 o                         
 -16   9   1        369.70        265.22       133.99 o                         
 -15   9   1        484.69        522.06       138.29 o                         
 -14   9   1       1610.24       1502.03       127.84 o                         
 -13   9   1       2627.63       2430.01       131.56 o                         
 -12   9   1       5049.23       5010.86       165.23 o                         
 -11   9   1       1144.71       1333.49       103.13 o                         
 -10   9   1      10041.27       9968.10       239.62 o                         
  -9   9   1       2370.13       2329.80        79.31 o                         
  -8   9   1      20968.52      20706.83       412.49 o                         
  -7   9   1       1453.48       1435.50        54.68 o                         
  -6   9   1      17739.78      18308.29       278.49 o                         
  -5   9   1       6983.12       6856.68       108.21 o                         
  -4   9   1      36870.91      39307.73       845.40 o                         
  -2   9   1      11031.65       9644.48       101.68 o                         
   0   9   1       4261.23       5257.09        57.94 o                         
   1   9   1       3679.89       3758.54        66.04 o                         
   3   9   1       1972.09       2167.83        48.42 o                         
   4   9   1      36399.24      38430.29       740.81 o                         
   5   9   1       7884.49       8008.70       110.11 o                         
   6   9   1      17370.03      17721.61       257.76 o                         
   7   9   1        983.70       1021.61        48.56 o                         
   8   9   1      21060.78      20796.29       394.81 o                         
   9   9   1       2221.44       2424.64       104.13 o                         
  10   9   1       9515.65       9177.67       217.29 o                         
  11   9   1       1461.84       1504.67        83.34 o                         
  12   9   1       4869.66       5275.91       180.06 o                         
  13   9   1       2750.76       2699.91       144.17 o                         
  14   9   1       1864.72       2129.64       136.39 o                         
  15   9   1        411.42        307.03       127.67 o                         
  16   9   1        285.16        362.20       112.28 o                         
  17   9   1         37.07         94.56       147.77 o                         
  18   9   1        626.29        412.88       164.98 o                         
  19   9   1        123.42        124.85       168.08 o                         
  20   9   1        175.80        315.54       237.08 o                         
 -20  10   1        672.62        309.49       228.55 o                         
 -19  10   1       1038.85        871.64       200.52 o                         
 -18  10   1        888.54        717.61       154.04 o                         
 -17  10   1        608.16        545.69       161.23 o                         
 -16  10   1       1534.00       1808.55       194.65 o                         
 -15  10   1       1176.16        890.89       166.89 o                         
 -14  10   1       1008.65       1026.70       155.30 o                         
 -13  10   1       1850.44       1786.52       107.22 o                         
 -12  10   1       5715.65       5493.58       194.20 o                         
 -11  10   1       1507.27       1531.76        95.87 o                         
 -10  10   1       2073.59       2174.60        99.57 o                         
  -9  10   1       2268.98       2249.56        80.42 o                         
  -8  10   1       5129.99       5465.37       116.00 o                         
  -7  10   1       5390.47       5088.07        93.88 o                         
  -6  10   1      12946.43      11593.74       184.84 o                         
  -5  10   1       1606.69       1679.68        51.52 o                         
  -4  10   1        236.76        296.76        48.07 o                         
  -3  10   1        847.99        873.87        28.95 o                         
  -2  10   1        339.29        477.90        24.18 o                         
  -1  10   1        985.59        941.36        30.68 o                         
   0  10   1      18506.35      17922.31       210.02 o                         
   1  10   1       1111.54       1133.92        46.32 o                         
   2  10   1        321.86        316.15        31.50 o                         
   3  10   1        481.44        493.11        82.81 o                         
   4  10   1        288.74        253.27        32.40 o                         
   5  10   1       1334.87       1354.64        42.60 o                         
   6  10   1      14309.05      13121.44       176.52 o                         
   7  10   1       5520.12       5223.36        87.80 o                         
   8  10   1       4629.57       4804.38       141.06 o                         
   9  10   1       2169.73       2224.84       129.91 o                         
  10  10   1       1791.58       1796.42        73.33 o                         
  11  10   1       1117.04       1047.09        76.52 o                         
  12  10   1       5910.56       6029.96       232.23 o                         
  13  10   1       1996.04       1753.68       136.45 o                         
  14  10   1        865.33        900.63       133.56 o                         
  15  10   1       1191.53        939.53       130.60 o                         
  16  10   1       1385.75       1137.14       172.00 o                         
  17  10   1        588.62        417.63       146.96 o                         
  18  10   1       1050.46       1132.54       145.10 o                         
  19  10   1       1082.93        886.70       207.37 o                         
  20  10   1        634.82        601.77       160.79 o                         
 -20  11   1        206.28        242.52       170.20 o                         
 -19  11   1        310.58        551.63       194.69 o                         
 -18  11   1        213.82        226.75       153.81 o                         
 -17  11   1       1051.72        731.80       160.36 o                         
 -16  11   1        978.32       1017.94       169.46 o                         
 -15  11   1        994.34        759.31       122.04 o                         
 -14  11   1        348.15        351.36       126.46 o                         
 -13  11   1       2014.26       1946.34       140.33 o                         
 -12  11   1       2429.52       2582.19       118.58 o                         
 -11  11   1       2294.59       1921.98        90.80 o                         
 -10  11   1       2744.04       2385.23       104.92 o                         
  -9  11   1       6333.83       6062.38       135.31 o                         
  -8  11   1       2591.95       2515.33        72.85 o                         
  -7  11   1       2818.99       2885.93        72.29 o                         
  -6  11   1       1700.54       1649.54        64.83 o                         
  -5  11   1       8631.77       9232.89       162.03 o                         
  -4  11   1      11867.67      11257.33       184.07 o                         
  -3  11   1      20045.26      20772.57       260.21 o                         
  -2  11   1      11134.46      11402.26       128.16 o                         
  -1  11   1      28569.94      31123.96       637.76 o                         
   0  11   1      14955.32      15582.37       187.22 o                         
   1  11   1      29062.70      31348.32       602.56 o                         
   2  11   1       9999.02      10043.91       144.70 o                         
   3  11   1      19742.05      20139.23       280.93 o                         
   4  11   1      12928.73      12878.73       172.06 o                         
   5  11   1       8989.01       9820.94       136.90 o                         
   6  11   1       1990.13       2011.97        50.30 o                         
   7  11   1       2450.05       2332.36        57.13 o                         
   8  11   1       2075.55       1981.78        77.95 o                         
   9  11   1       6692.02       6519.42       134.69 o                         
  10  11   1       3416.06       3280.79        94.33 o                         
  11  11   1       2702.29       2641.35       108.84 o                         
  12  11   1       2273.57       2232.90       137.45 o                         
  13  11   1       2066.66       1893.03       128.22 o                         
  14  11   1        168.17        216.35       103.16 o                         
  15  11   1        947.71        767.69       118.59 o                         
  16  11   1        986.63        933.86       135.85 o                         
  17  11   1       1145.25        880.63       165.53 o                         
  18  11   1        227.38        118.79       149.69 o                         
  19  11   1        274.85        351.39       218.05 o                         
  20  11   1        153.25         80.08       201.54 o                         
 -20  12   1       1698.45       1422.95       227.91 o                         
 -19  12   1         30.69        -48.04       167.42 o                         
 -18  12   1       2574.70       2527.63       294.35 o                         
 -17  12   1        117.66        189.25       139.72 o                         
 -16  12   1       2690.98       2497.70       189.75 o                         
 -15  12   1        776.97        744.83       145.74 o                         
 -14  12   1       1542.43       1274.54       137.17 o                         
 -13  12   1        139.37         89.29        92.63 o                         
 -12  12   1       1699.09       1905.40       102.69 o                         
 -11  12   1        226.15        290.97        79.46 o                         
 -10  12   1       3524.28       3517.15        94.65 o                         
  -9  12   1        890.44       1082.65       106.64 o                         
  -8  12   1        641.86        665.36        57.79 o                         
  -7  12   1       2245.57       2287.77        97.71 o                         
  -6  12   1       4273.36       4139.41        77.63 o                         
  -5  12   1        529.84        453.04        39.68 o                         
  -4  12   1       8113.27       8117.94       125.05 o                         
  -3  12   1      16697.88      16721.62       194.76 o                         
  -2  12   1       2459.63       2515.13        36.78 o                         
  -1  12   1       1082.36       1039.33        35.40 o                         
   0  12   1       5697.66       5381.58        65.13 o                         
   1  12   1        972.17        934.13        44.45 o                         
   2  12   1       2316.80       2379.86        58.89 o                         
   3  12   1      15572.94      15420.21       212.83 o                         
   4  12   1       8147.05       8278.60       143.54 o                         
   5  12   1        304.56        265.45        38.02 o                         
   6  12   1       3783.22       3468.63        71.98 o                         
   7  12   1       1867.25       1857.92        55.82 o                         
   8  12   1       1168.60       1080.33        85.16 o                         
   9  12   1        831.73        844.03       125.66 o                         
  10  12   1       3665.23       3746.14       112.47 o                         
  11  12   1        189.82        215.10        69.41 o                         
  12  12   1       1594.74       1563.62        87.54 o                         
  13  12   1        186.00        316.67        68.50 o                         
  14  12   1       1704.32       1608.67       108.84 o                         
  15  12   1        849.44        754.56       108.15 o                         
  16  12   1       2648.65       2416.56       159.21 o                         
  17  12   1         88.75        186.54       161.92 o                         
  18  12   1       2578.53       2534.16       280.22 o                         
  19  12   1         49.15        254.84       130.12 o                         
  20  12   1       1686.53       1674.72       263.62 o                         
 -20  13   1        105.35        -16.39       198.82 o                         
 -19  13   1        316.67         67.23       170.44 o                         
 -18  13   1        229.57        332.06       160.25 o                         
 -17  13   1        399.58        510.69       110.86 o                         
 -16  13   1        135.05        321.87       115.90 o                         
 -15  13   1       1556.90       1534.33       140.90 o                         
 -14  13   1       1146.87       1066.49       111.67 o                         
 -13  13   1       1428.11       1403.45        99.54 o                         
 -12  13   1        696.21        763.88        81.03 o                         
 -11  13   1       7419.15       7409.60       192.39 o                         
 -10  13   1        471.96        497.42        75.49 o                         
  -9  13   1       7198.78       7254.72       193.88 o                         
  -8  13   1        545.73        632.43        58.82 o                         
  -7  13   1       8819.78       9229.03       173.25 o                         
  -6  13   1        256.63        241.19        42.69 o                         
  -5  13   1       5487.75       5971.80       108.88 o                         
  -4  13   1       5119.69       4925.40        65.98 o                         
  -3  13   1      15475.50      16522.06       210.00 o                         
  -2  13   1       4786.93       4838.25        57.80 o                         
  -1  13   1       8068.43       9040.35       119.73 o                         
   0  13   1       2734.80       2827.20        53.54 o                         
   2  13   1       4574.22       4415.12        78.65 o                         
   3  13   1      15250.46      16249.48       238.64 o                         
   4  13   1       5123.18       4981.15        70.88 o                         
   5  13   1       5397.02       5973.38       105.30 o                         
   6  13   1        359.72        366.35        36.92 o                         
   7  13   1       9557.19      10310.56       164.74 o                         
   8  13   1        291.51        295.12        52.61 o                         
   9  13   1       7913.27       8023.22       165.68 o                         
  10  13   1        549.67        559.54        73.22 o                         
  11  13   1       6895.11       6718.20       168.00 o                         
  12  13   1        635.59        793.66        72.87 o                         
  13  13   1       1497.27       1699.40       108.16 o                         
  14  13   1       1226.01       1490.35       133.22 o                         
  15  13   1       1606.48       1601.83       182.08 o                         
  16  13   1        139.02         61.55       129.79 o                         
  17  13   1        359.26        222.71       122.38 o                         
  18  13   1        257.36        240.65       153.48 o                         
  19  13   1        340.00        222.12       151.65 o                         
  20  13   1         86.19         28.53       162.71 o                         
 -20  14   1        733.43        523.18       241.56 o                         
 -19  14   1       1029.48        943.60       158.53 o                         
 -18  14   1       1101.37       1257.87       190.89 o                         
 -17  14   1        578.77        546.19       196.39 o                         
 -16  14   1        582.57        427.40       113.24 o                         
 -15  14   1       1684.36       1552.17       137.09 o                         
 -14  14   1       1663.93       1598.60       125.51 o                         
 -13  14   1       2435.48       2593.28       125.30 o                         
 -12  14   1       1426.65       1348.61       119.27 o                         
 -11  14   1       1640.02       1680.82       151.80 o                         
 -10  14   1       3032.32       3220.66       121.52 o                         
  -9  14   1       1854.35       1883.28        90.75 o                         
  -8  14   1       1422.84       1353.22        68.97 o                         
  -7  14   1        833.09        824.47        68.98 o                         
  -6  14   1       2818.05       2782.57        76.53 o                         
  -5  14   1       1151.23       1029.45        47.21 o                         
  -4  14   1       1011.60        953.12        45.34 o                         
  -3  14   1        364.54        330.23        36.39 o                         
  -2  14   1       1037.61       1060.36        52.69 o                         
  -1  14   1        759.80        843.72        33.09 o                         
   0  14   1       2904.51       2623.72        42.95 o                         
   1  14   1        568.08        629.68        48.13 o                         
   2  14   1        705.19        698.43        47.58 o                         
   3  14   1        532.90        517.65        36.97 o                         
   4  14   1        704.13        705.49        38.56 o                         
   5  14   1       1423.13       1376.57        49.51 o                         
   6  14   1       2615.53       2680.20        69.72 o                         
   7  14   1        953.93        974.55        50.81 o                         
   8  14   1        791.88        814.91        70.06 o                         
   9  14   1       1967.40       1957.43        71.28 o                         
  10  14   1       3270.89       3424.19       113.49 o                         
  11  14   1       1516.65       1500.41        94.26 o                         
  12  14   1       1207.77       1230.19        83.71 o                         
  13  14   1       2453.43       2443.51       114.26 o                         
  14  14   1       1794.23       1775.49       122.16 o                         
  15  14   1       1686.30       1628.00       123.33 o                         
  16  14   1        538.92        530.44       110.71 o                         
  17  14   1        606.31        446.69       147.31 o                         
  18  14   1       1061.72       1015.67       139.30 o                         
  19  14   1       1013.23        917.79       220.88 o                         
  20  14   1        707.16        548.90       278.26 o                         
 -20  15   1        275.96        680.93       300.41 o                         
 -19  15   1        358.17        162.80       215.24 o                         
 -18  15   1        332.92        419.79       129.62 o                         
 -17  15   1        217.55        213.12       121.98 o                         
 -16  15   1        776.99        598.09       106.63 o                         
 -15  15   1        747.63        840.52       127.65 o                         
 -14  15   1        715.14        820.28       102.71 o                         
 -13  15   1        778.65        829.26       108.54 o                         
 -12  15   1       2685.97       2612.67       150.20 o                         
 -11  15   1        708.94        618.37        68.52 o                         
 -10  15   1       1517.59       1580.32        92.95 o                         
  -9  15   1        208.83        187.29        57.29 o                         
  -8  15   1       3225.81       3336.78       106.68 o                         
  -7  15   1        169.47        145.11        48.18 o                         
  -6  15   1      13192.90      13725.31       266.60 o                         
  -5  15   1        741.02        681.37        44.19 o                         
  -4  15   1      14207.63      14815.52       185.58 o                         
  -3  15   1       5605.25       5748.56        78.08 o                         
  -2  15   1      13238.68      13810.40       175.70 o                         
  -1  15   1       5030.24       5242.54        84.50 o                         
   0  15   1       4769.93       4771.76        62.33 o                         
   1  15   1       5165.01       5285.49        92.47 o                         
   2  15   1      13633.99      14591.40       235.96 o                         
   3  15   1       4972.58       4986.22        88.91 o                         
   4  15   1      12479.87      12783.90       187.25 o                         
   5  15   1        794.93        743.03        42.05 o                         
   6  15   1      13623.41      14472.02       247.03 o                         
   7  15   1        205.93        210.95        45.13 o                         
   8  15   1       3295.38       3485.92       104.62 o                         
   9  15   1        454.95        425.92        56.55 o                         
  10  15   1       1232.16       1186.88        78.21 o                         
  11  15   1        635.67        600.74        81.92 o                         
  12  15   1       2620.91       2468.37       118.22 o                         
  13  15   1        840.59        831.27       104.35 o                         
  14  15   1        842.11        853.70        93.44 o                         
  15  15   1        709.65        791.94       101.36 o                         
  16  15   1        777.11        768.82       115.44 o                         
  17  15   1        203.04        319.01       143.51 o                         
  18  15   1        345.49        124.02       128.12 o                         
  19  15   1        362.77        485.61       124.59 o                         
  20  15   1        272.82         58.16       263.81 o                         
 -19  16   1       2092.83       1597.33       213.14 o                         
 -18  16   1        165.94         79.68       131.47 o                         
 -17  16   1       1234.50        912.48       130.43 o                         
 -16  16   1         52.22          7.56        96.23 o                         
 -15  16   1       1783.65       1511.64       105.76 o                         
 -14  16   1         66.27        170.88        85.89 o                         
 -13  16   1       1356.08       1208.28       115.58 o                         
 -12  16   1       1309.15       1449.43       126.25 o                         
 -11  16   1        911.46        947.97        90.74 o                         
 -10  16   1        362.04        229.05        68.04 o                         
  -9  16   1       1636.44       1638.26        79.80 o                         
  -8  16   1        160.07        137.12        64.82 o                         
  -7  16   1        921.15        961.05        61.84 o                         
  -6  16   1       3496.76       3226.71        79.18 o                         
  -5  16   1       5478.17       5691.51        97.51 o                         
  -4  16   1        343.64        263.62        31.61 o                         
  -3  16   1        641.19        584.90        36.39 o                         
  -2  16   1        202.82        140.32        33.23 o                         
  -1  16   1       2373.37       2416.12        56.87 o                         
   0  16   1      15343.84      15932.89       210.64 o                         
   1  16   1       2397.12       2366.92        67.85 o                         
   2  16   1        348.83        319.74        39.40 o                         
   3  16   1        286.72        267.03        39.90 o                         
   4  16   1        426.71        406.45        39.54 o                         
   5  16   1       5872.21       6222.47        92.14 o                         
   6  16   1       3408.11       3413.89        77.20 o                         
   7  16   1        739.00        743.96        60.46 o                         
   8  16   1        158.19        170.80        55.99 o                         
   9  16   1       1522.04       1546.54        78.20 o                         
  10  16   1        299.93        242.36        58.72 o                         
  11  16   1        819.37        685.46        97.47 o                         
  12  16   1       1247.91       1321.30       123.01 o                         
  13  16   1       1609.06       1578.54       115.95 o                         
  14  16   1         82.45         77.16       102.96 o                         
  15  16   1       1588.26       1365.71       133.36 o                         
  16  16   1         58.56        255.28       125.77 o                         
  17  16   1       1348.27       1016.69       145.75 o                         
  18  16   1        147.86        261.33       144.83 o                         
  19  16   1       2120.68       2095.71       250.17 o                         
 -19  17   1         89.64        404.76       206.93 o                         
 -18  17   1        228.92        107.71       143.71 o                         
 -17  17   1        174.80        187.87       133.68 o                         
 -16  17   1        867.20        762.16       142.73 o                         
 -15  17   1        384.07        335.56       125.16 o                         
 -14  17   1       1837.00       1755.65       151.24 o                         
 -13  17   1        249.18        239.22        95.57 o                         
 -12  17   1       3727.88       3605.71       235.64 o                         
 -11  17   1        428.68        448.90        75.62 o                         
 -10  17   1       3099.05       3183.96       157.59 o                         
  -9  17   1         18.45         69.40        64.97 o                         
  -8  17   1       5722.09       6021.40       252.70 o                         
  -7  17   1        391.23        407.54        50.48 o                         
  -6  17   1       8307.07       8571.89       232.65 o                         
  -5  17   1        153.58        140.17        30.34 o                         
  -4  17   1      11202.41      11787.63       190.68 o                         
  -3  17   1       4941.67       5037.96       110.33 o                         
  -2  17   1      10592.58      11849.78       163.95 o                         
  -1  17   1       2393.95       2422.73        68.69 o                         
   0  17   1       6314.38       6925.87        99.61 o                         
   1  17   1       2684.49       2796.65        66.51 o                         
   2  17   1       8887.16       9423.46       192.03 o                         
   3  17   1       4942.34       5197.43       105.36 o                         
   4  17   1      12299.07      13149.10       200.81 o                         
   5  17   1        174.26        131.91        40.00 o                         
   6  17   1       8604.43       9045.70       223.54 o                         
   7  17   1        331.94        372.92        58.10 o                         
   8  17   1       4137.26       4450.87       115.24 o                         
   9  17   1          4.28         30.94        54.90 o                         
  10  17   1       3693.70       3964.73       205.78 o                         
  11  17   1        494.23        414.09        79.23 o                         
  12  17   1       3601.15       3401.20       131.36 o                         
  13  17   1        164.76        187.92        95.14 o                         
  14  17   1       1665.11       1639.34       135.06 o                         
  15  17   1        469.85        396.20        85.52 o                         
  16  17   1        871.34        851.64        97.78 o                         
  17  17   1        131.57        268.10        91.39 o                         
  18  17   1        279.70        171.97       125.51 o                         
  19  17   1         88.44        122.37       217.49 o                         
 -19  18   1        355.47         95.16       313.07 o                         
 -18  18   1        721.43        747.08       127.78 o                         
 -17  18   1        708.57        584.60       132.54 o                         
 -16  18   1        783.16        704.24       129.18 o                         
 -15  18   1        598.88        515.39       116.20 o                         
 -14  18   1       1971.60       1899.84       177.51 o                         
 -13  18   1       1598.58       1376.23        94.01 o                         
 -12  18   1        879.53        913.51        85.27 o                         
 -11  18   1       1584.74       1728.44       165.49 o                         
 -10  18   1       2385.56       2437.15       123.74 o                         
  -9  18   1       1857.34       1944.40       102.03 o                         
  -8  18   1       1972.80       1834.70        93.48 o                         
  -7  18   1        403.02        402.40        49.08 o                         
  -6  18   1       2660.58       2672.75        85.50 o                         
  -5  18   1         45.73         70.02        36.44 o                         
  -4  18   1       5032.21       5083.76        89.87 o                         
  -3  18   1        892.32        832.66        39.96 o                         
  -2  18   1       1010.37       1115.87       222.89 o                         
  -1  18   1        272.70        233.67        35.52 o                         
   0  18   1       1841.34       1902.13        46.00 o                         
   1  18   1        354.08        345.75        41.26 o                         
   2  18   1       1498.23       1418.60        55.95 o                         
   3  18   1        924.34        958.36        55.27 o                         
   4  18   1       5473.76       5737.31       113.05 o                         
   5  18   1         67.36        102.77        44.56 o                         
   6  18   1       2336.55       2325.32        71.56 o                         
   7  18   1        440.01        492.78        55.75 o                         
   8  18   1       2796.13       2519.72       186.32 o                         
   9  18   1       1749.27       1974.27       107.97 o                         
  10  18   1       2435.25       2696.15       163.36 o                         
  11  18   1       1547.32       1457.45       107.41 o                         
  12  18   1        708.71        747.12        87.57 o                         
  13  18   1       1689.33       1555.17       108.07 o                         
  14  18   1       1908.32       1839.78       118.80 o                         
  15  18   1        470.08        351.02       102.82 o                         
  16  18   1        859.41        898.90       110.84 o                         
  17  18   1        754.79        813.45       115.43 o                         
  18  18   1        659.08        471.59       116.59 o                         
  19  18   1        371.97        196.17       295.27 o                         
 -19  19   1        103.17        404.74       216.12 o                         
 -18  19   1        162.63        302.08       139.41 o                         
 -17  19   1        190.37        374.14       119.60 o                         
 -16  19   1        252.87        142.26       129.83 o                         
 -15  19   1        323.29        276.59       108.18 o                         
 -14  19   1       1093.98       1160.63       111.28 o                         
 -13  19   1        581.45        436.88       110.35 o                         
 -12  19   1        210.18        186.28        79.17 o                         
 -11  19   1       2879.05       2617.34       139.10 o                         
 -10  19   1        603.55        646.31        68.29 o                         
  -9  19   1       4393.16       4346.10       149.78 o                         
  -8  19   1       1460.08       1603.57        85.56 o                         
  -7  19   1       5213.03       5523.54       126.91 o                         
  -6  19   1        285.24        313.40        39.71 o                         
  -5  19   1       6078.07       6521.49       133.11 o                         
  -4  19   1       6649.47       7285.41       134.39 o                         
  -3  19   1       9716.90      10490.95       260.51 o                         
  -2  19   1       2276.17       2149.49        54.70 o                         
   0  19   1        876.70        817.94        42.26 o                         
   1  19   1       4052.15       4436.31        92.92 o                         
   2  19   1       2637.23       2557.53        74.34 o                         
   3  19   1       9124.77       9828.23       246.79 o                         
   4  19   1       6861.18       7279.96       147.57 o                         
   5  19   1       5917.68       6273.64       123.79 o                         
   6  19   1         94.81        136.93        48.48 o                         
   7  19   1       5361.17       5921.72       115.29 o                         
   8  19   1       1636.84       1883.14        77.80 o                         
   9  19   1       4341.20       4431.54       135.44 o                         
  10  19   1        532.05        461.93        80.69 o                         
  11  19   1       2738.12       2914.81       146.95 o                         
  12  19   1        320.36        317.80        86.09 o                         
  13  19   1        710.87        609.44        96.74 o                         
  14  19   1       1006.10        897.98       133.96 o                         
  15  19   1        383.40        338.74       101.01 o                         
  16  19   1        256.09        172.71       116.11 o                         
  17  19   1        126.83        -47.75       123.17 o                         
  18  19   1        148.60        362.25       125.01 o                         
  19  19   1        137.81         87.53       221.78 o                         
 -18  20   1        749.05        553.54       235.80 o                         
 -17  20   1        105.29         69.53       162.57 o                         
 -16  20   1        912.78        914.89       154.48 o                         
 -15  20   1         57.16        206.89       119.32 o                         
 -14  20   1        982.70       1028.39       120.46 o                         
 -13  20   1        288.89        149.30        92.31 o                         
 -12  20   1       1260.61       1308.95       107.45 o                         
 -11  20   1         76.63         -6.55        77.65 o                         
 -10  20   1       1468.75       1516.03       105.70 o                         
  -9  20   1        235.60        303.24        79.93 o                         
  -8  20   1       2220.86       2358.57       107.99 o                         
  -7  20   1        493.11        522.01        55.58 o                         
  -6  20   1        760.23        717.50        47.75 o                         
  -5  20   1       1400.95       1208.56        50.76 o                         
  -4  20   1       1266.22       1181.29        63.93 o                         
  -3  20   1       1744.72       1820.70        75.10 o                         
  -2  20   1        881.69        739.91        57.21 o                         
  -1  20   1       1666.10       1659.88        64.02 o                         
   0  20   1       3440.76       3657.95        88.32 o                         
   1  20   1       1418.58       1237.08        61.85 o                         
   2  20   1        837.58        662.14        57.96 o                         
   3  20   1       2141.02       2218.91        76.83 o                         
   4  20   1       1351.88       1338.91        65.91 o                         
   5  20   1       1335.27       1168.45        60.28 o                         
   6  20   1        747.92        741.05        50.97 o                         
   7  20   1        355.23        444.73        55.30 o                         
   8  20   1       2323.05       2349.49        92.68 o                         
   9  20   1        214.97        195.60        69.94 o                         
  10  20   1       1400.73       1448.66        90.44 o                         
  11  20   1         81.43        160.36       100.13 o                         
  12  20   1       1316.41       1433.57       117.24 o                         
  13  20   1        255.50        158.23        92.14 o                         
  14  20   1       1010.96        983.75       108.25 o                         
  15  20   1         28.38         63.35        99.89 o                         
  16  20   1        980.87        688.45       133.60 o                         
  17  20   1        122.42        112.61       130.35 o                         
  18  20   1        735.55        557.86       199.32 o                         
 -18  21   1         43.69        206.85       161.06 o                         
 -17  21   1        500.95        590.57       133.75 o                         
 -16  21   1        151.23        330.98       150.97 o                         
 -15  21   1        453.97        350.93       138.34 o                         
 -14  21   1          5.25         48.33       106.27 o                         
 -13  21   1       2246.71       2211.07       140.09 o                         
 -12  21   1        126.10         84.95        84.92 o                         
 -11  21   1       1801.21       1902.29       111.34 o                         
 -10  21   1         59.15        187.44        86.30 o                         
  -9  21   1       3674.87       3886.58       152.21 o                         
  -8  21   1         98.02         76.68        51.87 o                         
  -7  21   1       2422.59       2455.19        87.48 o                         
  -6  21   1        216.67        259.75        46.27 o                         
  -5  21   1       4971.30       5180.57       185.45 o                         
  -4  21   1       1946.72       1774.76        72.65 o                         
  -3  21   1       1788.89       1820.22        82.67 o                         
  -2  21   1       1367.36       1288.38        55.54 o                         
  -1  21   1       7738.36       8914.82       216.59 o                         
   0  21   1       1497.38       1298.24        60.89 o                         
   1  21   1       7702.69       8861.50       167.95 o                         
   2  21   1       1332.77       1308.47        68.08 o                         
   3  21   1       1955.49       1961.21        73.89 o                         
   4  21   1       1865.69       1826.28        75.42 o                         
   5  21   1       4973.18       5430.80       150.88 o                         
   6  21   1        299.39        340.38        46.17 o                         
   7  21   1       2695.40       2859.94        99.75 o                         
   8  21   1         61.71         57.87        54.34 o                         
   9  21   1       3810.58       4172.59       159.33 o                         
  10  21   1        108.51        225.16        82.73 o                         
  11  21   1       1752.98       1873.06       118.93 o                         
  12  21   1        126.60         73.40        99.64 o                         
  13  21   1       2337.78       2373.30       158.32 o                         
  14  21   1          1.45        -55.21       107.14 o                         
  15  21   1        465.37        325.14       124.48 o                         
  16  21   1        156.37        148.53       118.68 o                         
  17  21   1        470.72        261.68       142.61 o                         
  18  21   1         67.83        231.28       160.59 o                         
 -18  22   1        399.95        380.02       235.02 o                         
 -17  22   1        562.94        500.44       143.35 o                         
 -16  22   1        598.55        500.87       130.66 o                         
 -15  22   1        536.70        692.05       118.18 o                         
 -14  22   1        483.31        513.81       115.03 o                         
 -13  22   1       1008.21        998.33       134.32 o                         
 -12  22   1       1522.06       1769.37       127.59 o                         
 -11  22   1        243.58        101.72        87.28 o                         
 -10  22   1        223.38        226.89        75.14 o                         
  -9  22   1        803.68        784.49        58.03 o                         
  -8  22   1       1072.88       1228.34        84.29 o                         
  -7  22   1       1041.81       1091.20        77.35 o                         
  -6  22   1       1051.73        906.13        57.27 o                         
  -5  22   1        670.82        664.04        44.76 o                         
  -4  22   1         27.17         -4.94        36.76 o                         
  -3  22   1        209.42        181.52        39.39 o                         
  -2  22   1        177.89        154.98        39.54 o                         
  -1  22   1         52.85         41.09        40.29 o                         
   0  22   1       2500.24       2538.23        79.87 o                         
   1  22   1         75.05         53.21        48.74 o                         
   2  22   1        198.25        259.92        44.92 o                         
   3  22   1        138.16        167.54        46.50 o                         
   4  22   1         25.14         46.69        43.73 o                         
   5  22   1        691.15        750.11        53.10 o                         
   6  22   1        663.95        608.52        71.80 o                         
   7  22   1        983.87       1094.21        82.47 o                         
   8  22   1       1119.69       1198.88        68.62 o                         
   9  22   1        773.23        874.74        67.81 o                         
  10  22   1        222.41        288.33        77.87 o                         
  11  22   1        321.30        318.18        88.29 o                         
  12  22   1       1620.34       1801.98       120.89 o                         
  13  22   1       1077.00       1227.98       129.19 o                         
  14  22   1        447.71        398.72       118.11 o                         
  15  22   1        479.57        479.82       122.49 o                         
  16  22   1        592.13        468.44       118.53 o                         
  17  22   1        575.72        436.86       149.07 o                         
  18  22   1        351.46        362.27       185.75 o                         
 -17  23   1        168.23        413.65       171.58 o                         
 -16  23   1        177.03        106.32       123.61 o                         
 -15  23   1         91.67        196.47       129.14 o                         
 -14  23   1        591.57        714.55       112.56 o                         
 -13  23   1        470.41        385.73       108.18 o                         
 -12  23   1        914.77       1004.77       133.84 o                         
 -11  23   1        223.69         35.74        86.52 o                         
 -10  23   1       2374.17       2407.73        94.57 o                         
  -9  23   1        639.25        680.27        70.05 o                         
  -8  23   1       4552.05       4890.67       193.30 o                         
  -7  23   1       1280.54       1347.14        97.59 o                         
  -6  23   1       1354.35       1321.58        80.28 o                         
  -5  23   1       1258.86       1079.97        81.16 o                         
  -4  23   1       5630.62       6256.30       172.22 o                         
  -3  23   1        288.12        218.05        38.23 o                         
  -2  23   1       2078.98       1864.98        86.18 o                         
  -1  23   1       1003.97        737.47        50.23 o                         
   0  23   1       2896.19       2943.66        93.49 o                         
   1  23   1        763.88        582.38        44.18 o                         
   2  23   1       1398.96       1421.27        76.28 o                         
   3  23   1        402.97        368.44        54.27 o                         
   4  23   1       6069.83       6677.08       188.25 o                         
   5  23   1       1203.15       1094.63        59.51 o                         
   6  23   1       1505.82       1373.63        65.31 o                         
   7  23   1       1247.27       1279.17        74.34 o                         
   8  23   1       4460.54       4827.99       143.87 o                         
   9  23   1        612.80        599.35        68.55 o                         
  10  23   1       2508.16       2615.97       138.74 o                         
  11  23   1        307.08        356.30        84.89 o                         
  12  23   1        881.34        963.67       104.19 o                         
  13  23   1        422.29        348.28        92.15 o                         
  14  23   1        562.11        491.68       121.46 o                         
  15  23   1        107.22        148.24       120.70 o                         
  16  23   1        199.67        222.85       114.04 o                         
  17  23   1        209.32         85.13       181.73 o                         
 -17  24   1        962.99       1043.07       318.61 o                         
 -16  24   1         61.75        106.95       147.90 o                         
 -15  24   1        515.10        468.36       160.41 o                         
 -14  24   1        103.60         51.98       120.19 o                         
 -13  24   1        649.81        641.21       114.96 o                         
 -12  24   1         67.83         67.82        89.41 o                         
 -11  24   1       1102.02       1099.93        72.08 o                         
 -10  24   1        400.27        369.12        78.04 o                         
  -9  24   1       1112.37       1180.52        79.27 o                         
  -8  24   1        730.21        793.80        59.64 o                         
  -7  24   1        895.35        893.51        65.10 o                         
  -6  24   1        173.36        120.41        47.27 o                         
  -5  24   1        350.98        255.56        44.25 o                         
  -4  24   1       1318.74       1053.82        85.43 o                         
  -3  24   1        317.27        175.63        45.72 o                         
  -2  24   1        609.72        409.17        41.20 o                         
  -1  24   1        469.97        466.98        47.03 o                         
   0  24   1        615.40        481.92        63.53 o                         
   1  24   1        592.08        491.20        55.33 o                         
   2  24   1        587.20        402.43        53.44 o                         
   3  24   1        304.72        236.35        60.56 o                         
   4  24   1       1138.85       1040.09        64.63 o                         
   5  24   1        331.62        243.05        52.37 o                         
   6  24   1        210.85        201.35        49.77 o                         
   7  24   1       1026.12        932.52        66.72 o                         
   8  24   1        721.10        773.97        74.90 o                         
   9  24   1        968.11       1054.65        80.53 o                         
  10  24   1        412.14        404.67        65.62 o                         
  11  24   1       1118.52       1093.76        86.15 o                         
  12  24   1         50.63          7.73        95.99 o                         
  13  24   1        613.37        596.52       108.23 o                         
  14  24   1        115.68         97.83       110.78 o                         
  15  24   1        540.76        509.70       101.20 o                         
  16  24   1         59.49        245.90       115.48 o                         
  17  24   1        943.70        842.38       216.85 o                         
 -16  25   1        509.63        590.72       194.19 o                         
 -15  25   1         20.46        -14.91       122.67 o                         
 -14  25   1        772.00        833.01       142.64 o                         
 -13  25   1         81.95         89.71        78.25 o                         
 -12  25   1        641.06        515.31        68.03 o                         
 -11  25   1        180.88        251.56        55.15 o                         
 -10  25   1       1250.86       1514.16       107.02 o                         
  -9  25   1        366.85        370.17        60.70 o                         
  -8  25   1       2523.46       2451.99       130.49 o                         
  -7  25   1         60.95         77.15        57.56 o                         
  -6  25   1       1240.83       1195.90        67.41 o                         
  -5  25   1        777.50        674.66        47.82 o                         
  -4  25   1       3447.05       3255.92       237.94 o                         
  -3  25   1        176.73        200.29        45.49 o                         
  -2  25   1       3127.28       2809.16       109.72 o                         
  -1  25   1        792.22        532.40        51.75 o                         
   0  25   1       4698.26       4272.54       123.02 o                         
   1  25   1        906.00        762.22        53.89 o                         
   2  25   1       3569.54       3286.21       102.21 o                         
   3  25   1        130.75        107.80        51.34 o                         
   4  25   1       3170.09       3175.85       131.74 o                         
   5  25   1        713.12        733.81        52.01 o                         
   6  25   1       1135.23       1044.99        67.90 o                         
   7  25   1         71.60        178.19        63.32 o                         
   8  25   1       2796.90       2665.34       107.31 o                         
   9  25   1        427.57        502.25        74.57 o                         
  10  25   1        986.31       1076.50        88.83 o                         
  11  25   1        129.85        257.21        71.85 o                         
  12  25   1        663.85        633.61        95.32 o                         
  13  25   1        108.30         85.22        91.91 o                         
  14  25   1        791.49        754.66       128.47 o                         
  15  25   1         18.71        -87.38       102.20 o                         
  16  25   1        496.37        193.72       156.68 o                         
 -16  26   1        273.16        586.02       281.47 o                         
 -15  26   1        552.63        466.64       187.72 o                         
 -14  26   1        257.08        274.02       114.94 o                         
 -13  26   1        374.57        393.19       109.34 o                         
 -12  26   1        459.92        595.79        99.52 o                         
 -11  26   1        537.86        521.87        83.83 o                         
 -10  26   1          3.90         12.94        58.56 o                         
  -9  26   1        129.18        133.12        65.67 o                         
  -8  26   1        672.31        592.96        65.43 o                         
  -7  26   1        157.09        120.08        59.05 o                         
  -6  26   1        810.92        728.20        61.44 o                         
  -5  26   1        276.19        227.25        43.31 o                         
  -4  26   1        375.17        298.54        51.52 o                         
  -3  26   1         45.50          5.16        52.63 o                         
  -2  26   1        274.44        260.64        43.41 o                         
  -1  26   1        585.45        417.47        56.21 o                         
   0  26   1        906.92        854.39        58.28 o                         
   1  26   1        538.13        313.19        68.14 o                         
   2  26   1        268.93        233.83        54.81 o                         
   3  26   1         79.33         91.81        49.05 o                         
   4  26   1        306.24        279.93        62.48 o                         
   5  26   1        246.88        257.50        53.36 o                         
   6  26   1        934.00        970.55        65.89 o                         
   7  26   1        135.18        136.58        67.85 o                         
   8  26   1        598.54        536.93        79.12 o                         
   9  26   1        154.89        262.41        66.68 o                         
  10  26   1         31.68          9.16        85.21 o                         
  11  26   1        578.61        500.89        73.91 o                         
  12  26   1        464.75        479.70       109.03 o                         
  13  26   1        259.16        233.04       100.60 o                         
  14  26   1        273.38        411.88        99.20 o                         
  15  26   1        617.58        627.87       108.61 o                         
  16  26   1        275.80        252.40       183.33 o                         
 -16  27   1        139.54         44.52       262.86 o                         
 -15  27   1        194.88        246.24       136.00 o                         
 -14  27   1         71.00        -20.49       123.43 o                         
 -13  27   1        723.41        725.39       112.13 o                         
 -12  27   1        182.18         48.33       112.76 o                         
 -11  27   1        594.76        626.91       107.67 o                         
 -10  27   1        241.09        291.17       117.28 o                         
  -9  27   1        903.10        849.58        76.41 o                         
  -8  27   1        458.75        434.14        56.13 o                         
  -7  27   1       1702.20       1572.56        89.21 o                         
  -6  27   1        856.24        889.84        85.50 o                         
  -5  27   1       1845.55       1507.21        82.79 o                         
  -4  27   1        408.79        354.58        50.29 o                         
  -3  27   1       1192.16        988.45        65.40 o                         
  -2  27   1       1187.91        950.39        53.61 o                         
  -1  27   1       3142.75       3037.73       120.21 o                         
   0  27   1        199.04        177.63        54.03 o                         
   1  27   1       2931.49       2904.63       111.65 o                         
   2  27   1       1237.43       1215.79        78.41 o                         
   3  27   1       1260.39       1186.13        79.01 o                         
   4  27   1        518.90        478.58        60.79 o                         
   5  27   1       1924.47       1838.66        84.24 o                         
   6  27   1        819.47        826.02        76.69 o                         
   7  27   1       1659.12       1569.23       108.04 o                         
   8  27   1        435.93        399.54        67.30 o                         
   9  27   1        844.77        952.27        89.49 o                         
  10  27   1        232.39        175.39        80.42 o                         
  11  27   1        609.18        682.58        99.27 o                         
  12  27   1        193.69        255.15        85.48 o                         
  13  27   1        737.78        675.46       123.62 o                         
  14  27   1         71.59        161.40        96.00 o                         
  15  27   1        151.65         36.80       109.59 o                         
  16  27   1        138.99        126.04       146.76 o                         
 -15  28   1         19.94        245.48       196.90 o                         
 -14  28   1        653.45        643.42       134.98 o                         
 -13  28   1         21.70        -88.14       151.47 o                         
 -12  28   1        460.19        675.85       127.94 o                         
 -11  28   1         93.55         54.08       102.75 o                         
 -10  28   1        448.56        457.66        95.01 o                         
  -9  28   1        125.18        177.45        77.27 o                         
  -8  28   1        378.74        438.42        77.71 o                         
  -7  28   1        204.76        164.27        60.52 o                         
  -6  28   1        347.89        326.28        56.68 o                         
  -5  28   1        115.32        133.89        45.47 o                         
  -4  28   1         46.60         61.44        45.17 o                         
  -3  28   1        222.63        149.96        52.66 o                         
  -2  28   1        302.21        192.21        47.51 o                         
  -1  28   1        298.94        216.13        61.64 o                         
   0  28   1        381.45        433.58        62.88 o                         
   1  28   1        346.41        285.46        64.33 o                         
   2  28   1        302.25        227.91        61.74 o                         
   3  28   1        204.71        190.67        55.34 o                         
   4  28   1         56.92         84.46        66.99 o                         
   5  28   1         94.34         63.28        68.95 o                         
   6  28   1        384.09        417.89        74.47 o                         
   7  28   1        218.96        178.40        60.88 o                         
   8  28   1        330.23        426.91        85.81 o                         
   9  28   1        139.31        211.39        69.56 o                         
  10  28   1        481.73        533.76        86.64 o                         
  11  28   1         72.79          8.37        77.58 o                         
  12  28   1        431.40        440.96       110.28 o                         
  13  28   1         20.07        181.08       101.30 o                         
  14  28   1        647.39        798.77       127.01 o                         
  15  28   1         36.34         95.76       154.40 o                         
 -15  29   1        333.21         90.62       303.51 o                         
 -14  29   1         52.36        315.71       146.71 o                         
 -13  29   1        175.42        164.53       127.03 o                         
 -12  29   1          7.03          1.90       121.27 o                         
 -11  29   1        725.93        825.04       127.83 o                         
 -10  29   1         14.24         72.19        97.40 o                         
  -9  29   1        375.46        261.31        94.78 o                         
  -8  29   1        407.70        325.99        89.33 o                         
  -7  29   1       1408.39       1285.53       116.04 o                         
  -6  29   1        117.59        156.08        52.26 o                         
  -5  29   1       1186.44       1033.76        63.35 o                         
  -4  29   1        423.67        405.63        64.02 o                         
  -3  29   1       2239.49       1981.58        69.67 o                         
  -2  29   1        499.36        380.88        48.29 o                         
  -1  29   1       2772.72       2463.24        98.11 o                         
   0  29   1        234.95        230.71        63.35 o                         
   1  29   1       2585.12       2329.97       120.82 o                         
   2  29   1        451.09        391.92        61.34 o                         
   3  29   1       2221.77       2039.92        87.78 o                         
   4  29   1        449.21        529.13        80.08 o                         
   5  29   1       1246.80       1023.80        74.31 o                         
   6  29   1        109.53         80.17        62.46 o                         
   7  29   1       1382.08       1137.71        82.11 o                         
   8  29   1        448.64        392.47        82.57 o                         
   9  29   1        379.20        307.65        83.98 o                         
  10  29   1         16.38         56.95        75.81 o                         
  11  29   1        785.60        780.09        96.02 o                         
  12  29   1          2.05        -12.04        90.66 o                         
  13  29   1        175.59        311.82       102.40 o                         
  14  29   1         53.48        327.84       149.67 o                         
  15  29   1        322.56        234.49       130.32 o                         
 -14  30   1        199.14         70.81       208.39 o                         
 -13  30   1         87.84        351.64       149.66 o                         
 -12  30   1         78.87        183.32       149.20 o                         
 -11  30   1        261.15        416.77       147.09 o                         
 -10  30   1        247.17        347.95       104.32 o                         
  -9  30   1        246.64        278.63        90.49 o                         
  -8  30   1        156.11         77.26       127.15 o                         
  -7  30   1        135.77        184.67       101.90 o                         
  -6  30   1        207.08        309.74       104.72 o                         
  -5  30   1        252.18        232.97        69.78 o                         
  -4  30   1        399.60        469.98        61.50 o                         
  -3  30   1         75.34        110.07        52.48 o                         
  -2  30   1        348.34        249.78        61.96 o                         
  -1  30   1        149.29        127.86        53.80 o                         
   0  30   1        145.81        205.41        68.59 o                         
   1  30   1        149.35        198.67        73.02 o                         
   2  30   1        370.51        392.74        81.84 o                         
   3  30   1        109.60         68.10        55.86 o                         
   4  30   1        353.71        349.39        69.88 o                         
   5  30   1        218.90        230.11        79.17 o                         
   6  30   1        257.95        263.04        74.80 o                         
   7  30   1        137.00        143.74        73.20 o                         
   8  30   1         90.28         32.98        79.40 o                         
   9  30   1        245.79        164.50        81.89 o                         
  10  30   1        257.34        486.02       124.32 o                         
  11  30   1        266.77        348.83        86.69 o                         
  12  30   1        116.72        134.65       108.45 o                         
  13  30   1         78.29         -4.41       130.10 o                         
  14  30   1        208.87        230.25       245.17 o                         
 -13  31   1         53.69          2.61       164.08 o                         
 -12  31   1        198.45        422.38       136.68 o                         
 -11  31   1        196.41        102.24       104.79 o                         
 -10  31   1        519.05        572.23       120.92 o                         
  -9  31   1        383.03        367.11       129.32 o                         
  -8  31   1        636.79        767.35        96.59 o                         
  -7  31   1        301.60        288.94        97.18 o                         
  -6  31   1        643.62        598.38       114.52 o                         
  -5  31   1        145.75        111.80        78.81 o                         
  -4  31   1        950.94        960.04        67.28 o                         
  -3  31   1        371.99        355.88        61.63 o                         
  -2  31   1       2068.75       2038.94       102.28 o                         
  -1  31   1        251.16        320.15        78.19 o                         
   0  31   1        504.46        492.26        87.75 o                         
   1  31   1        243.32        208.64        61.05 o                         
   2  31   1       2217.99       2191.00        85.39 o                         
   3  31   1        365.54        365.83        62.34 o                         
   4  31   1        810.73        777.02       100.16 o                         
   5  31   1        186.90        146.00        57.52 o                         
   6  31   1        638.89        541.13        76.94 o                         
   7  31   1        291.01        236.61        69.37 o                         
   8  31   1        753.91        647.61        89.29 o                         
   9  31   1        386.36        372.65        99.52 o                         
  10  31   1        480.77        717.10       125.24 o                         
  11  31   1        203.30        128.13       109.14 o                         
  12  31   1        200.22         62.32        91.20 o                         
  13  31   1         47.47        217.30       125.86 o                         
 -13  32   1        266.72        150.45       220.96 o                         
 -12  32   1         92.21       -166.23       166.23 o                         
 -11  32   1        252.23        288.48       138.89 o                         
 -10  32   1          6.46         11.55       108.41 o                         
  -9  32   1        345.27        225.84        91.35 o                         
  -8  32   1         23.72         41.38       176.79 o                         
  -7  32   1        139.07        379.41       128.15 o                         
  -6  32   1        322.35        252.42        79.36 o                         
  -5  32   1         78.11         46.21        73.75 o                         
  -4  32   1         57.51        108.02        71.03 o                         
  -3  32   1         57.57         42.07        68.75 o                         
  -2  32   1         44.29          4.91        74.76 o                         
  -1  32   1         43.44        205.01        54.91 o                         
   0  32   1        449.02        489.63        72.54 o                         
   1  32   1         42.57        114.16        85.51 o                         
   2  32   1         27.44         99.00        76.13 o                         
   3  32   1         90.57         97.37        51.39 o                         
   4  32   1         79.73        145.02        63.13 o                         
   5  32   1         70.99         65.01        61.79 o                         
   6  32   1        322.64        360.61        77.03 o                         
   7  32   1        121.76         84.00        93.77 o                         
   8  32   1         18.85         98.67        81.40 o                         
   9  32   1        384.03        394.01        82.72 o                         
  10  32   1          5.87         -6.38       115.87 o                         
  11  32   1        240.67        279.22       114.30 o                         
  12  32   1         94.39        166.54       134.25 o                         
  13  32   1        257.70         53.88       144.97 o                         
 -12  33   1        270.66        438.91       255.79 o                         
 -11  33   1         41.15       -128.80       195.57 o                         
 -10  33   1        452.77        545.92       103.35 o                         
  -9  33   1         31.36         38.87       120.63 o                         
  -8  33   1        430.06        469.14       113.38 o                         
  -7  33   1        199.47        355.74       117.52 o                         
  -6  33   1       1049.76        958.29       114.59 o                         
  -5  33   1         37.80         57.84        79.26 o                         
  -4  33   1        443.69        596.05        96.92 o                         
  -3  33   1         38.83         68.17        77.44 o                         
  -2  33   1        827.69        764.01       100.13 o                         
  -1  33   1        124.74        261.60       115.54 o                         
   0  33   1        994.67        868.47        87.57 o                         
   1  33   1        111.51        195.73       107.20 o                         
   2  33   1        812.73        720.15        74.36 o                         
   3  33   1         36.55         44.16        77.70 o                         
   4  33   1        476.96        522.74        67.35 o                         
   5  33   1         59.05        133.16        65.98 o                         
   6  33   1       1024.65       1117.80       101.22 o                         
   7  33   1        205.65        274.79        86.37 o                         
   8  33   1        410.24        401.92       100.87 o                         
   9  33   1         16.24        150.29       109.84 o                         
  10  33   1        458.49        458.80        92.28 o                         
  11  33   1         54.40         20.80       141.98 o                         
  12  33   1        268.08        351.18       194.55 o                         
 -11  34   1         51.14        172.14       150.78 o                         
 -10  34   1        215.50        196.38       128.96 o                         
  -9  34   1        104.61        193.50       109.97 o                         
  -8  34   1         67.38        264.98       105.80 o                         
  -7  34   1        157.41        133.43       106.84 o                         
  -6  34   1         23.92        125.42        74.69 o                         
  -5  34   1         25.55        134.19        75.65 o                         
  -4  34   1         64.22        134.88        75.64 o                         
  -3  34   1         90.35        130.33        81.52 o                         
  -2  34   1         88.11        174.66        91.66 o                         
  -1  34   1          1.62         35.93       102.42 o                         
   0  34   1          0.94          6.19        78.89 o                         
   1  34   1          1.59        -25.72        85.43 o                         
   2  34   1         63.58         75.73        72.66 o                         
   3  34   1         94.75        167.19        65.94 o                         
   4  34   1         79.34         27.32        66.31 o                         
   5  34   1         26.71         37.88        75.30 o                         
   6  34   1         26.21        -49.04        88.93 o                         
   7  34   1        170.34        167.09        82.66 o                         
   8  34   1         79.56         98.25        95.23 o                         
   9  34   1        102.08         59.94        89.82 o                         
  10  34   1        190.44        143.56       121.39 o                         
  11  34   1         42.75         77.12       108.53 o                         
 -11  35   1        169.26        291.63       198.88 o                         
 -10  35   1        123.69        -47.02       174.79 o                         
  -9  35   1        340.14        201.93       107.39 o                         
  -8  35   1        180.76        338.18        94.63 o                         
  -7  35   1        338.56        437.14       114.25 o                         
  -6  35   1        140.81         69.34        97.40 o                         
  -5  35   1        306.47        371.39        94.66 o                         
  -4  35   1        122.27        246.53       101.34 o                         
  -3  35   1        493.72        478.08       122.66 o                         
  -2  35   1         96.60        151.70       113.77 o                         
  -1  35   1        454.30        701.05       119.13 o                         
   0  35   1        264.48        492.68       104.76 o                         
   1  35   1        461.30        509.65       102.27 o                         
   2  35   1        115.80        231.15        90.52 o                         
   3  35   1        484.07        553.84        80.80 o                         
   4  35   1        117.01        143.61        72.34 o                         
   5  35   1        293.93        209.50        69.94 o                         
   6  35   1        138.64         13.87        69.69 o                         
   7  35   1        315.54        328.80        82.02 o                         
   8  35   1        170.87        127.91        84.05 o                         
   9  35   1        343.68        409.64       102.34 o                         
  10  35   1        117.97        -90.67       111.42 o                         
  11  35   1        176.11        243.95       229.72 o                         
 -10  36   1        106.80        180.57       138.42 o                         
  -9  36   1         31.16       -101.76       195.07 o                         
  -8  36   1        100.06        217.62       150.96 o                         
  -7  36   1         30.12        179.68        88.75 o                         
  -6  36   1         82.27        107.79       118.43 o                         
  -5  36   1         33.33         31.59       100.65 o                         
  -4  36   1         65.49        -21.33       120.38 o                         
  -3  36   1         19.88         88.96       138.62 o                         
  -2  36   1         16.42        -33.47        95.52 o                         
  -1  36   1         63.37        113.71       110.44 o                         
   0  36   1         71.69        -83.26       110.49 o                         
   1  36   1         47.36        184.89       104.31 o                         
   2  36   1          8.10         61.63       100.08 o                         
   3  36   1         20.18         58.99        88.27 o                         
   4  36   1         68.21        -32.55        84.35 o                         
   5  36   1         33.17        106.02        87.08 o                         
   6  36   1         92.20         84.56        84.17 o                         
   7  36   1         46.70         -1.42       103.01 o                         
   8  36   1         93.46        122.01       104.09 o                         
   9  36   1         29.20         39.03        95.00 o                         
  10  36   1        101.22         95.07       205.07 o                         
  -9  37   1        366.07        347.47       224.80 o                         
  -8  37   1         20.95        -26.81       209.31 o                         
  -7  37   1        234.13        582.89       195.86 o                         
  -6  37   1         38.88        -88.31       116.91 o                         
  -5  37   1        522.86        724.07       101.16 o                         
  -4  37   1         85.02        314.56       115.52 o                         
  -3  37   1        423.89        510.31       114.74 o                         
  -2  37   1         68.13        111.35       101.07 o                         
  -1  37   1        391.06        393.50        91.65 o                         
   0  37   1         29.13        247.17        86.10 o                         
   1  37   1        374.34        374.35        86.84 o                         
   2  37   1         82.98         79.75        71.66 o                         
   3  37   1        437.48        435.93        95.51 o                         
   4  37   1         70.47         20.56        92.63 o                         
   5  37   1        505.08        407.24        86.16 o                         
   6  37   1         42.32         72.80        93.23 o                         
   7  37   1        230.95        247.09       101.37 o                         
   8  37   1         26.02        266.61       187.05 o                         
   9  37   1        367.09        492.79       197.11 o                         
  -7  38   1         54.72        234.83       221.38 o                         
  -6  38   1        112.84         38.73       151.20 o                         
  -5  38   1         12.89       -150.76       150.76 o                         
  -4  38   1         32.88        -80.90       137.37 o                         
  -3  38   1        127.97        130.69       124.61 o                         
  -2  38   1          7.31        133.11       225.26 o                         
  -1  38   1          7.63         87.80       132.92 o                         
   0  38   1        130.29         54.72       137.94 o                         
   1  38   1          9.19         58.49       103.81 o                         
   2  38   1          7.39          0.06       121.45 o                         
   3  38   1        110.00        134.46        95.68 o                         
   4  38   1         38.36         38.14        90.63 o                         
   5  38   1         16.44         29.91       112.34 o                         
   6  38   1         97.41        209.84        94.00 o                         
   7  38   1         50.18        192.27       174.67 o                         
  -6  39   1        205.09        226.81       247.39 o                         
  -5  39   1         84.88         97.81       226.40 o                         
  -4  39   1        261.84        473.17       232.69 o                         
  -3  39   1        119.12         49.53       169.95 o                         
  -2  39   1        187.97        392.35       126.91 o                         
  -1  39   1         77.85         68.50       117.33 o                         
   0  39   1        380.87        464.85       102.32 o                         
   1  39   1         89.39         49.49       127.22 o                         
   2  39   1        164.10         96.27       107.17 o                         
   3  39   1        124.41        -24.16       107.29 o                         
   4  39   1        283.66        365.60       117.36 o                         
   5  39   1         72.85        128.36       194.93 o                         
   6  39   1        208.29        203.30       221.95 o                         
  -4  40   1         57.69        115.03       153.38 o                         
  -3  40   1         33.14        341.96       278.81 o                         
  -2  40   1         40.92        371.74       331.05 o                         
  -1  40   1          5.83          6.39       223.51 o                         
   0  40   1          0.06       -160.55       160.55 o                         
   1  40   1          6.50          4.87       147.91 o                         
   2  40   1         43.99        107.53       127.89 o                         
   3  40   1         32.25          6.22       196.97 o                         
   4  40   1         42.32        277.49       231.14 o                         
   0   0   2     151307.06     155266.16     17024.95 o                         
   1   0   2       1813.12       1614.21        31.32 o                         
   2   0   2     133325.20     128402.21      5180.33 o                         
   3   0   2      12476.91      12335.69       153.70 o                         
   4   0   2      68864.13      64180.98      1745.45 o                         
   5   0   2       9671.12       9029.16       142.20 o                         
   6   0   2      15510.96      15982.24       272.88 o                         
   7   0   2       5792.19       5531.67       115.41 o                         
   8   0   2      37901.56      36491.11       934.00 o                         
   9   0   2       1659.91       1909.75       109.02 o                         
  10   0   2      22299.74      21389.08       563.30 o                         
  11   0   2        584.27        778.87        96.62 o                         
  12   0   2       4531.14       4684.04       189.51 o                         
  13   0   2       2499.43       2507.19       142.86 o                         
  14   0   2       7000.73       6753.64       300.38 o                         
  15   0   2       1460.01       1467.95       163.68 o                         
  16   0   2       4027.13       4110.36       266.46 o                         
  17   0   2       1534.71       1661.03       192.83 o                         
  18   0   2       1393.45       1338.21       205.02 o                         
  19   0   2       1032.93       1076.79       238.99 o                         
  20   0   2        271.61        134.61       178.74 o                         
  21   0   2        963.03       1102.03       606.73 o                         
 -21   1   2       2085.90       2174.28       418.75 o                         
 -20   1   2        635.43        403.94       236.08 o                         
 -19   1   2       2727.53       2549.96       246.76 o                         
 -18   1   2        925.90        880.51       180.56 o                         
 -17   1   2       5791.24       5728.65       378.30 o                         
 -16   1   2        919.92        848.36       152.15 o                         
 -15   1   2       6147.11       5960.25       298.69 o                         
 -14   1   2       2899.29       2955.90       191.52 o                         
 -13   1   2       7214.00       7201.72       266.14 o                         
 -12   1   2       3764.11       3663.67       203.47 o                         
 -11   1   2       6896.66       6549.35       217.03 o                         
 -10   1   2       2892.41       2900.05       109.67 o                         
  -9   1   2       8116.91       8101.33       170.43 o                         
  -8   1   2      15884.58      15722.71       387.46 o                         
  -7   1   2       6662.75       6853.61       141.30 o                         
  -6   1   2      15375.88      14982.42       260.13 o                         
  -5   1   2       5793.45       5723.91       104.79 o                         
  -4   1   2      12486.91      12096.19       169.63 o                         
  -3   1   2       5924.77       5343.02        69.24 o                         
  -2   1   2      28930.90      28468.83       408.12 o                         
  -1   1   2      21905.51      21309.82       316.93 o                         
   0   1   2      47479.85      45601.23      1197.95 o                         
   1   1   2      21985.51      21520.06       334.14 o                         
   2   1   2      28269.21      27110.26       420.27 o                         
   3   1   2       5989.05       5308.22        70.17 o                         
   4   1   2      12955.59      12368.00       159.72 o                         
   5   1   2       5806.46       5655.67        79.56 o                         
   6   1   2      16159.30      16277.80       293.37 o                         
   7   1   2       7014.89       7043.85       134.26 o                         
   8   1   2      15477.54      15350.84       412.63 o                         
   9   1   2       7950.77       7971.76       259.00 o                         
  10   1   2       3242.59       3157.34       108.60 o                         
  11   1   2       8026.09       8039.31       210.06 o                         
  12   1   2       3806.34       3629.61       225.09 o                         
  13   1   2       7134.56       7000.30       313.24 o                         
  14   1   2       2850.26       3127.19       168.51 o                         
  15   1   2       6004.99       6125.84       272.59 o                         
  16   1   2        758.76        646.28       148.63 o                         
  17   1   2       5879.31       5647.12       375.51 o                         
  18   1   2       1015.60       1129.36       215.85 o                         
  19   1   2       2842.07       2621.46       288.24 o                         
  20   1   2        581.08        764.21       230.19 o                         
  21   1   2       1999.69       1480.91       357.83 o                         
 -21   2   2        421.73        718.27       569.45 o                         
 -20   2   2        489.22        544.69       215.28 o                         
 -19   2   2        695.72        719.15       217.93 o                         
 -18   2   2       1904.09       2109.41       192.04 o                         
 -17   2   2       1354.35       1377.64       187.27 o                         
 -16   2   2       2543.93       2744.23       290.93 o                         
 -15   2   2       2895.86       2858.50       239.51 o                         
 -14   2   2       2675.97       2786.35       156.57 o                         
 -13   2   2       7191.17       6985.68       271.96 o                         
 -12   2   2      12492.99      12194.85       400.93 o                         
 -11   2   2       6356.50       6291.64       189.42 o                         
 -10   2   2      11659.90      11378.13       286.98 o                         
  -9   2   2      17147.76      16963.79       382.44 o                         
  -8   2   2      18812.56      19109.04       402.47 o                         
  -7   2   2      22118.48      21252.25       402.62 o                         
  -6   2   2      48690.23      46939.63      1212.41 o                         
  -5   2   2      29271.01      28571.15       511.56 o                         
  -4   2   2      13723.25      13419.18       189.93 o                         
  -3   2   2      31736.96      31187.80       545.05 o                         
  -2   2   2      29838.21      30931.21       460.02 o                         
  -1   2   2      41140.46      42457.79       841.10 o                         
   0   2   2      79512.91      74457.97      2845.34 o                         
   1   2   2      39736.20      40497.14       767.76 o                         
   2   2   2      27770.42      27880.13       442.47 o                         
   3   2   2      31575.59      30403.40       488.31 o                         
   4   2   2      14677.88      14152.83       179.27 o                         
   5   2   2      30756.18      30786.21       606.21 o                         
   6   2   2      48063.21      45315.82      1109.16 o                         
   7   2   2      23045.86      21869.90       419.75 o                         
   8   2   2      18878.09      18891.35       405.38 o                         
   9   2   2      17257.42      18009.61       601.53 o                         
  10   2   2      11975.57      12281.89       288.07 o                         
  11   2   2       6079.64       5966.34       175.05 o                         
  12   2   2      13267.50      13185.36       391.60 o                         
  13   2   2       7222.71       7001.60       285.01 o                         
  14   2   2       2336.90       2486.59       145.12 o                         
  15   2   2       2749.07       2688.53       221.79 o                         
  16   2   2       2695.76       2601.97       208.33 o                         
  17   2   2       1421.72       1446.30       225.81 o                         
  18   2   2       1937.50       1699.62       215.32 o                         
  19   2   2        709.30        884.89       171.27 o                         
  20   2   2        441.69        496.52       283.48 o                         
  21   2   2        429.50        524.34       383.05 o                         
 -20   3   2       1958.12       1638.82       298.80 o                         
 -19   3   2        656.18        543.45       159.44 o                         
 -18   3   2       3664.09       3766.08       360.06 o                         
 -17   3   2        641.90        760.84       195.49 o                         
 -16   3   2       6903.96       6805.66       300.70 o                         
 -15   3   2       2200.15       2296.82       157.50 o                         
 -14   3   2       5288.73       5355.01       217.30 o                         
 -13   3   2       1413.62       1393.94       131.23 o                         
 -12   3   2       9904.43       9620.09       287.89 o                         
 -11   3   2       2155.82       2377.98       106.29 o                         
 -10   3   2      15693.73      14937.88       388.55 o                         
  -9   3   2      16204.94      15977.39       306.66 o                         
  -8   3   2       2861.76       3039.95        81.32 o                         
  -7   3   2      15409.35      14367.89       254.96 o                         
  -6   3   2       4387.49       4162.32        83.09 o                         
  -5   3   2      19742.97      19157.00       290.14 o                         
  -4   3   2       6825.93       6541.13        98.90 o                         
  -3   3   2      12836.22      12175.96       155.98 o                         
  -2   3   2      16933.39      16557.40       218.03 o                         
   0   3   2       3316.16       3209.86        36.34 o                         
   1   3   2       3109.21       3176.07        36.52 o                         
   2   3   2      16917.18      16918.49       214.07 o                         
   3   3   2      13137.73      12746.28       159.45 o                         
   4   3   2       6813.50       6509.39        86.14 o                         
   5   3   2      21112.46      20781.32       326.64 o                         
   6   3   2       4300.17       4165.10        87.50 o                         
   7   3   2      17133.85      16515.39       326.43 o                         
   8   3   2       2674.67       2673.51        73.76 o                         
   9   3   2      15427.08      14930.74       357.01 o                         
  10   3   2      16325.84      16424.52       360.74 o                         
  11   3   2       2006.72       2150.28       112.43 o                         
  12   3   2       9513.63       9523.37       321.33 o                         
  13   3   2       1268.32       1472.16       131.91 o                         
  14   3   2       5331.29       5290.62       282.00 o                         
  15   3   2       2290.34       2209.39       228.44 o                         
  16   3   2       7326.23       7377.80       393.36 o                         
  17   3   2        555.70        482.32       142.44 o                         
  18   3   2       3621.73       3493.72       265.09 o                         
  19   3   2        777.98        910.75       215.97 o                         
  20   3   2       1968.20       1740.76       209.88 o                         
 -20   4   2        834.78        900.37       250.27 o                         
 -19   4   2        586.71        657.32       215.30 o                         
 -18   4   2       1328.53       1393.84       216.08 o                         
 -17   4   2       1965.36       1991.30       179.58 o                         
 -16   4   2       2522.64       2496.23       238.27 o                         
 -15   4   2       5133.50       5105.14       271.82 o                         
 -14   4   2       1478.13       1521.41       194.27 o                         
 -13   4   2       7066.65       7144.35       323.50 o                         
 -12   4   2       1576.59       1680.70       103.78 o                         
 -11   4   2      13519.89      12941.75       328.36 o                         
 -10   4   2       4389.50       4116.22       128.08 o                         
  -9   4   2      18411.25      18160.65       337.88 o                         
  -8   4   2       4882.64       4414.19       124.30 o                         
  -7   4   2      35951.11      34826.78       842.14 o                         
  -6   4   2       9508.94       9331.57       151.81 o                         
  -5   4   2      53940.70      53396.15      1309.45 o                         
  -4   4   2       4792.18       4489.21        69.58 o                         
  -3   4   2      69924.98      70543.98      2134.05 o                         
  -2   4   2       8513.62       8125.91       114.89 o                         
  -1   4   2      90842.57      90260.26      3021.53 o                         
   0   4   2       6788.07       6491.00        69.53 o                         
   1   4   2      87958.66      83858.48      2506.03 o                         
   2   4   2       7740.65       7533.40        82.38 o                         
   3   4   2      68966.82      68476.42      1815.86 o                         
   4   4   2       4922.73       4464.61        62.19 o                         
   5   4   2      51363.40      50013.32      1200.04 o                         
   6   4   2       9823.42       9882.55       145.62 o                         
   7   4   2      36379.54      35181.04       894.94 o                         
   8   4   2       5309.66       5188.93       108.68 o                         
   9   4   2      18827.55      17975.52       404.95 o                         
  10   4   2       3977.57       3907.68       119.51 o                         
  11   4   2      13490.17      13366.23       368.01 o                         
  12   4   2       1576.52       1819.69       153.75 o                         
  13   4   2       7697.40       7786.50       251.55 o                         
  14   4   2       1454.22       1549.97       193.06 o                         
  15   4   2       5186.03       4938.27       243.52 o                         
  16   4   2       2420.17       2499.40       208.38 o                         
  17   4   2       2019.43       2124.40       217.96 o                         
  18   4   2       1320.40       1412.09       184.44 o                         
  19   4   2        559.07        441.68       168.32 o                         
  20   4   2        758.12        794.92       200.46 o                         
 -20   5   2       2327.89       2357.10       243.26 o                         
 -19   5   2        433.40        544.68       191.38 o                         
 -18   5   2       3709.12       3779.95       286.26 o                         
 -17   5   2       1495.49       1594.85       191.65 o                         
 -16   5   2       3784.68       3584.14       193.51 o                         
 -15   5   2       1521.17       1467.31       160.44 o                         
 -14   5   2       9691.78      10172.41       356.05 o                         
 -13   5   2       2944.55       2670.01       136.45 o                         
 -12   5   2       5072.89       5174.84       154.39 o                         
 -11   5   2       4112.54       3954.17       126.28 o                         
 -10   5   2       4931.12       4886.09       124.96 o                         
  -9   5   2       5000.87       4939.44       110.96 o                         
  -8   5   2      13857.00      13918.20       466.84 o                         
  -7   5   2       3044.01       2841.14        83.59 o                         
  -6   5   2       9770.94       9478.01       151.16 o                         
  -5   5   2      10230.66      10521.15       160.33 o                         
  -4   5   2       3591.70       3324.45        83.81 o                         
  -3   5   2      18858.01      18440.85       273.07 o                         
  -2   5   2      13527.50      12749.14       180.37 o                         
  -1   5   2      20866.23      21607.87       283.02 o                         
   0   5   2      26805.29      27087.35       411.66 o                         
   1   5   2      18094.85      17771.44       245.46 o                         
   2   5   2      15518.57      15093.27       160.03 o                         
   3   5   2      19818.67      19736.50       269.88 o                         
   4   5   2       3079.58       2730.75        50.19 o                         
   5   5   2       9844.49       9961.25       145.03 o                         
   6   5   2      10621.92      10455.82       159.99 o                         
   7   5   2       4123.72       3827.07       205.54 o                         
   8   5   2      13511.66      13778.36       604.13 o                         
   9   5   2       4424.89       4412.94       154.44 o                         
  10   5   2       5587.36       5758.81       175.38 o                         
  11   5   2       4267.93       4141.86       158.84 o                         
  12   5   2       4422.49       4547.84       205.62 o                         
  13   5   2       2719.54       2659.43       203.63 o                         
  14   5   2       9866.83      10364.32       359.45 o                         
  15   5   2       1645.35       1222.42       183.47 o                         
  16   5   2       4015.26       3941.71       287.22 o                         
  17   5   2       1484.67       1218.64       187.69 o                         
  18   5   2       3532.99       3365.93       348.26 o                         
  19   5   2        455.12        424.60       161.29 o                         
  20   5   2       2349.68       2385.46       262.38 o                         
 -20   6   2        611.19        241.64       227.25 o                         
 -19   6   2        900.45       1052.17       201.84 o                         
 -18   6   2        621.10        573.25       162.05 o                         
 -17   6   2       1351.10       1330.53       193.41 o                         
 -16   6   2       2443.21       2451.73       245.71 o                         
 -15   6   2       3532.04       3683.85       236.33 o                         
 -14   6   2       6013.15       5930.26       243.96 o                         
 -13   6   2       3968.96       4036.54       201.98 o                         
 -12   6   2       5135.88       5015.82       218.32 o                         
 -11   6   2      12020.75      11865.70       352.24 o                         
 -10   6   2      14044.95      13742.16       273.42 o                         
  -9   6   2      15200.94      15158.62       302.15 o                         
  -8   6   2      19587.14      20433.24       551.84 o                         
  -7   6   2      32854.97      33085.50       712.77 o                         
  -6   6   2       7025.28       7283.47       101.16 o                         
  -5   6   2      27500.97      26606.83       459.10 o                         
  -4   6   2      40706.94      38747.86       858.18 o                         
  -3   6   2      34320.02      33812.12       668.83 o                         
  -2   6   2      45927.96      45440.24       998.20 o                         
  -1   6   2      20121.51      19895.64       358.23 o                         
   0   6   2       3267.70       3608.35        69.22 o                         
   1   6   2      23134.83      23564.50       283.64 o                         
   2   6   2      47880.58      46262.02       921.42 o                         
   3   6   2      35932.52      36537.38       670.41 o                         
   4   6   2      41814.07      40153.57       773.53 o                         
   5   6   2      24910.82      23621.71       400.56 o                         
   6   6   2       6442.21       6472.29       120.47 o                         
   7   6   2      32616.05      32582.82       780.54 o                         
   8   6   2      19089.35      19924.53       817.98 o                         
   9   6   2      15550.58      15319.80       358.65 o                         
  10   6   2      13562.13      14059.52       385.82 o                         
  11   6   2      11110.54      11329.08       357.99 o                         
  12   6   2       5433.88       5676.31       226.84 o                         
  13   6   2       4182.53       4313.93       202.41 o                         
  14   6   2       5619.45       5920.72       278.07 o                         
  15   6   2       3522.31       3381.62       272.90 o                         
  16   6   2       2510.47       2524.42       208.20 o                         
  17   6   2       1330.34       1279.16       178.18 o                         
  18   6   2        496.91        439.12       154.67 o                         
  19   6   2        921.03        805.41       160.34 o                         
  20   6   2        634.98        634.96       184.37 o                         
 -20   7   2        355.63        549.11       194.03 o                         
 -19   7   2       2458.56       2355.30       255.14 o                         
 -18   7   2        503.45        622.73       172.16 o                         
 -17   7   2       3014.87       3070.70       276.45 o                         
 -16   7   2       1171.66       1084.83       153.49 o                         
 -15   7   2       5673.41       5958.54       228.16 o                         
 -14   7   2       1026.16       1236.26       132.49 o                         
 -13   7   2       8126.13       8376.82       325.39 o                         
 -12   7   2       5080.91       5040.49       300.03 o                         
 -11   7   2       9304.74       9628.23       243.00 o                         
 -10   7   2      10127.46      10149.15       198.86 o                         
  -9   7   2      10785.82      10964.83       216.83 o                         
  -8   7   2      14108.29      14267.98       276.90 o                         
  -7   7   2       6501.09       6396.35       126.81 o                         
  -6   7   2      13357.39      13031.06       230.66 o                         
  -5   7   2       7740.33       7486.86       103.18 o                         
  -4   7   2      17319.28      17406.01       265.61 o                         
  -1   7   2       6439.84       6625.59       134.51 o                         
   0   7   2       8091.40       7970.54       101.90 o                         
   1   7   2       5411.05       5776.46        68.40 o                         
   2   7   2       8958.64       8361.13        98.90 o                         
   3   7   2       2095.81       2155.94        35.73 o                         
   4   7   2      18491.71      18785.31       277.69 o                         
   5   7   2       7163.44       7004.90       125.14 o                         
   6   7   2      14335.06      14595.42       241.63 o                         
   7   7   2       7614.43       7526.32       143.02 o                         
   8   7   2      13564.04      13515.09       307.74 o                         
   9   7   2       9818.13       9335.77       276.36 o                         
  10   7   2      10136.59      10125.05       309.28 o                         
  11   7   2       9516.86       9613.67       309.75 o                         
  12   7   2       4940.50       5060.56       258.11 o                         
  13   7   2       8143.97       8289.64       289.30 o                         
  14   7   2       1195.16       1094.89       185.87 o                         
  15   7   2       5354.10       5582.97       229.14 o                         
  16   7   2       1114.37        970.82       152.64 o                         
  17   7   2       2869.82       2810.78       250.24 o                         
  18   7   2        568.55        704.11       144.56 o                         
  19   7   2       2654.29       2059.38       224.87 o                         
  20   7   2        349.86        507.00       219.78 o                         
 -20   8   2        527.69        562.82       270.27 o                         
 -19   8   2        853.58        780.89       183.31 o                         
 -18   8   2        763.39        780.03       172.11 o                         
 -17   8   2       1013.68        874.72       176.76 o                         
 -16   8   2       2246.88       2227.82       189.72 o                         
 -15   8   2       1655.37       1611.33       203.57 o                         
 -14   8   2       3307.80       3384.18       228.04 o                         
 -13   8   2       2389.43       2313.32       160.40 o                         
 -12   8   2      15091.54      15339.64       431.32 o                         
 -11   8   2       3795.69       3687.74       171.89 o                         
 -10   8   2      12983.95      13750.51       696.23 o                         
  -9   8   2       3329.71       3163.49        86.96 o                         
  -8   8   2      20708.75      21052.44       412.84 o                         
  -7   8   2       2848.20       3076.00       150.71 o                         
  -6   8   2      71315.33      71909.05      2450.09 o                         
  -5   8   2       1610.55       1557.91        41.64 o                         
  -4   8   2      33930.04      35041.27       695.70 o                         
  -3   8   2       1403.96       1419.13        31.23 o                         
  -2   8   2      48195.91      49097.29      1137.69 o                         
  -1   8   2       1854.12       1802.98        48.14 o                         
   0   8   2      96473.41      93296.52      3075.96 o                         
   1   8   2       1981.47       1944.83        40.91 o                         
   2   8   2      46573.88      48125.47      1043.97 o                         
   3   8   2       1453.02       1581.13        38.68 o                         
   4   8   2      33645.25      34579.72       674.74 o                         
   5   8   2       1450.12       1470.73        51.49 o                         
   6   8   2      69365.21      69442.93      2209.26 o                         
   7   8   2       3253.58       3408.04        79.98 o                         
   8   8   2      19450.04      19524.43       444.09 o                         
   9   8   2       3068.49       2996.17       110.35 o                         
  10   8   2      13752.23      13728.48       375.25 o                         
  11   8   2       3987.39       3760.08       257.97 o                         
  12   8   2      14843.19      14888.46       499.17 o                         
  13   8   2       2432.15       2395.02       157.43 o                         
  14   8   2       2991.35       2927.67       201.36 o                         
  15   8   2       1731.70       1655.65       156.92 o                         
  16   8   2       2408.35       2353.23       221.70 o                         
  17   8   2        943.15       1197.61       199.99 o                         
  18   8   2        704.54        467.41       153.51 o                         
  19   8   2        836.18        748.28       185.11 o                         
  20   8   2        483.53        475.06       191.22 o                         
 -20   9   2        264.57        199.55       507.74 o                         
 -19   9   2       2737.45       2648.36       248.97 o                         
 -18   9   2        690.20        638.85       192.49 o                         
 -17   9   2       3094.64       2976.10       248.35 o                         
 -16   9   2       1182.62       1178.36       161.70 o                         
 -15   9   2       4827.88       4644.54       268.60 o                         
 -14   9   2       1195.24       1325.69       132.24 o                         
 -13   9   2       5523.23       5516.18       293.02 o                         
 -12   9   2       1145.46       1430.91       163.61 o                         
 -11   9   2       5451.42       5850.15       266.52 o                         
 -10   9   2       9114.71       9268.58       249.67 o                         
  -9   9   2       6764.08       6921.65       158.91 o                         
  -8   9   2       2628.35       2656.88        83.96 o                         
  -7   9   2       5341.14       5343.89       115.27 o                         
  -6   9   2       6584.95       6704.59       107.51 o                         
  -5   9   2       8657.48       8612.06       124.46 o                         
  -4   9   2      21876.97      21820.74       376.36 o                         
  -3   9   2       9129.15       8954.42       137.21 o                         
  -2   9   2      27400.26      26975.18       489.67 o                         
  -1   9   2       1946.72       1812.37        78.75 o                         
   0   9   2      31332.21      31285.71       519.94 o                         
   1   9   2       2382.12       2158.89        53.99 o                         
   2   9   2      26896.69      26657.79       429.58 o                         
   3   9   2       8655.56       8534.75       110.79 o                         
   4   9   2      21471.95      21043.50       336.16 o                         
   5   9   2       8552.69       8209.89       128.26 o                         
   6   9   2       5793.03       5898.62       128.40 o                         
   7   9   2       5224.95       5453.54        97.90 o                         
   8   9   2       3015.68       3124.23        89.36 o                         
   9   9   2       6717.50       6746.68       173.32 o                         
  10   9   2       8485.48       8568.66       203.47 o                         
  11   9   2       5534.81       6105.84       208.90 o                         
  12   9   2       1585.48       1616.57       167.61 o                         
  13   9   2       5746.12       5539.66       296.55 o                         
  14   9   2       1198.55       1137.60       159.80 o                         
  15   9   2       4552.55       4467.12       395.72 o                         
  16   9   2       1289.12       1100.93       163.58 o                         
  17   9   2       3061.56       2804.60       225.13 o                         
  18   9   2        571.26        356.96       164.10 o                         
  19   9   2       2864.66       2353.46       231.99 o                         
  20   9   2        277.74        634.48       278.17 o                         
 -20  10   2        530.85        359.20       267.81 o                         
 -19  10   2        457.58        501.22       161.28 o                         
 -18  10   2       1038.61        908.79       195.77 o                         
 -17  10   2       1452.19       1414.73       177.73 o                         
 -16  10   2       1426.20       1524.67       203.42 o                         
 -15  10   2       2890.73       2791.19       219.52 o                         
 -14  10   2       3362.04       3913.20       180.81 o                         
 -13  10   2       3054.23       3187.02       153.51 o                         
 -12  10   2       3085.43       3097.44       171.43 o                         
 -11  10   2       9502.19      10105.55       239.38 o                         
 -10  10   2      14825.27      15568.22       325.95 o                         
  -9  10   2       3833.31       3881.27       133.78 o                         
  -8  10   2      24896.62      24482.52       502.28 o                         
  -7  10   2      10208.13      10117.03       183.84 o                         
  -6  10   2      12136.47      12213.59       188.24 o                         
  -5  10   2      12850.61      12733.22       187.90 o                         
  -4  10   2      37070.87      37435.52       790.99 o                         
  -3  10   2      27246.69      27978.20       507.35 o                         
  -2  10   2      35204.91      34434.62       695.71 o                         
  -1  10   2      24450.93      24584.85       620.82 o                         
   0  10   2      12738.18      13411.39       158.25 o                         
   1  10   2      28308.14      29149.79       524.87 o                         
   2  10   2      35648.25      35826.64       761.69 o                         
   3  10   2      27431.67      28176.54       472.42 o                         
   4  10   2      38546.27      39258.87       790.20 o                         
   5  10   2      11548.09      11345.14       166.60 o                         
   6  10   2      13242.65      13264.79       227.03 o                         
   7  10   2      11153.69      10979.09       201.55 o                         
   8  10   2      24411.84      24348.19       515.88 o                         
   9  10   2       4376.63       4376.99       162.51 o                         
  10  10   2      15070.21      15778.20       402.11 o                         
  11  10   2       9188.44       8776.54       258.51 o                         
  12  10   2       3008.19       3014.91       169.90 o                         
  13  10   2       3047.85       3130.12       249.18 o                         
  14  10   2       3262.09       3239.20       175.31 o                         
  15  10   2       3125.31       2982.95       205.45 o                         
  16  10   2       1381.30       1131.59       152.04 o                         
  17  10   2       1273.24       1070.04       158.52 o                         
  18  10   2       1008.42       1127.74       155.98 o                         
  19  10   2        509.12        451.17       158.95 o                         
  20  10   2        558.83        459.06       187.58 o                         
 -20  11   2       1884.19       1386.76       447.20 o                         
 -19  11   2        350.90        384.88       183.62 o                         
 -18  11   2       2880.71       3021.51       281.51 o                         
 -17  11   2        843.73        540.76       160.28 o                         
 -16  11   2       2376.82       2669.53       216.26 o                         
 -15  11   2       1039.49       1125.62       154.75 o                         
 -14  11   2       6523.31       6329.72       278.10 o                         
 -13  11   2       3494.96       3397.97       199.99 o                         
 -12  11   2       5748.19       5731.44       280.45 o                         
 -11  11   2       3911.77       4206.46       188.95 o                         
 -10  11   2       5844.62       5882.67       190.53 o                         
  -9  11   2       3437.69       3588.13        98.21 o                         
  -8  11   2      12291.83      12384.86       251.80 o                         
  -7  11   2      10403.55      10647.13       170.65 o                         
  -6  11   2       6666.72       6900.43       110.74 o                         
  -5  11   2       9581.38       9831.00       147.24 o                         
  -4  11   2       4840.15       4772.11        91.47 o                         
  -3  11   2       5121.50       4884.08        89.09 o                         
  -2  11   2       5584.49       5541.79       121.48 o                         
  -1  11   2      12535.99      12859.33       207.74 o                         
   0  11   2         15.67         -6.21        28.47 o                         
   1  11   2      10592.00      10433.84       219.49 o                         
   2  11   2       5431.06       5329.03        84.79 o                         
   3  11   2       5391.85       5145.04        80.14 o                         
   4  11   2       5159.22       5236.67        91.67 o                         
   5  11   2       8441.40       8736.71       141.68 o                         
   6  11   2       6143.97       6111.44        99.74 o                         
   7  11   2      10137.49      10291.81       181.04 o                         
   8  11   2      12718.00      13211.59       240.19 o                         
   9  11   2       3442.48       3784.96       180.83 o                         
  10  11   2       6340.90       6249.17       189.80 o                         
  11  11   2       4172.82       4692.30       213.37 o                         
  12  11   2       5384.16       5453.10       185.30 o                         
  13  11   2       3539.54       3336.25       179.97 o                         
  14  11   2       6449.61       6534.13       298.00 o                         
  15  11   2       1015.74        988.71       124.08 o                         
  16  11   2       2306.30       2275.42       196.63 o                         
  17  11   2        948.92        966.58       163.41 o                         
  18  11   2       2842.67       2654.11       228.78 o                         
  19  11   2        308.17        236.98       161.44 o                         
  20  11   2       1851.73       1343.93       303.93 o                         
 -20  12   2        710.58       -135.61       356.01 o                         
 -19  12   2        530.71        767.43       181.91 o                         
 -18  12   2       1051.46       1102.81       170.33 o                         
 -17  12   2       1070.98       1108.45       164.01 o                         
 -16  12   2        734.36        597.11       172.16 o                         
 -15  12   2       2008.73       2034.29       141.06 o                         
 -14  12   2       2456.49       2511.37       154.43 o                         
 -13  12   2       4708.76       4226.75       187.94 o                         
 -12  12   2       3553.14       3615.30       246.90 o                         
 -11  12   2       8619.74       8564.43       266.54 o                         
 -10  12   2       2000.35       1948.31       123.92 o                         
  -9  12   2      14637.65      14038.50       537.65 o                         
  -8  12   2       4032.68       4057.70       130.30 o                         
  -7  12   2      21157.80      21093.62       409.83 o                         
  -6  12   2       2032.60       1870.46        98.16 o                         
  -5  12   2      39668.27      41003.75      1026.85 o                         
  -4  12   2        435.75        382.94        47.73 o                         
  -3  12   2      39085.23      40144.61       902.16 o                         
  -2  12   2        171.06        165.35        44.68 o                         
  -1  12   2      41575.52      43261.57      1085.81 o                         
   0  12   2      15099.25      15654.23       217.30 o                         
   1  12   2      42484.87      44270.78      1072.09 o                         
   2  12   2        145.71        139.84        42.22 o                         
   3  12   2      38972.91      40691.27       822.91 o                         
   4  12   2        393.70        357.62        29.33 o                         
   5  12   2      41316.79      42917.82       939.67 o                         
   6  12   2       1861.77       1810.42        65.67 o                         
   7  12   2      21069.96      20575.37       468.01 o                         
   8  12   2       4020.06       4056.39        97.25 o                         
   9  12   2      15002.43      14458.18       333.84 o                         
  10  12   2       2064.03       2086.94        84.51 o                         
  11  12   2       8781.41       8541.46       379.13 o                         
  12  12   2       3600.80       3877.01       164.81 o                         
  13  12   2       4845.98       4686.86       219.37 o                         
  14  12   2       2486.62       2463.14       204.75 o                         
  15  12   2       2072.22       2048.31       191.99 o                         
  16  12   2        876.72        811.38       151.02 o                         
  17  12   2       1041.85        991.57       143.75 o                         
  18  12   2        915.48        988.98       153.73 o                         
  19  12   2        567.23        354.05       150.03 o                         
  20  12   2        764.09        595.93       245.38 o                         
 -19  13   2        549.18        714.22       269.47 o                         
 -18  13   2       2609.24       2632.81       309.02 o                         
 -17  13   2        578.25        681.60       161.02 o                         
 -16  13   2       4247.63       4363.39       229.57 o                         
 -15  13   2        658.74        686.24       147.20 o                         
 -14  13   2       1644.03       1764.17       122.02 o                         
 -13  13   2       1507.84       1720.96       167.98 o                         
 -12  13   2       5450.09       5654.83       234.65 o                         
 -11  13   2       2404.87       2558.45       149.60 o                         
 -10  13   2       4938.67       4983.36       223.98 o                         
  -9  13   2       2427.86       2579.95       103.68 o                         
  -8  13   2       3129.56       3402.99       116.31 o                         
  -7  13   2       2682.14       2382.67        84.13 o                         
  -6  13   2       4967.07       4812.40       107.90 o                         
  -5  13   2      11175.12      10656.33       188.18 o                         
  -4  13   2      13952.86      13958.33       230.13 o                         
  -3  13   2      10813.76      11435.18       184.42 o                         
  -2  13   2       1021.67        904.75        74.64 o                         
  -1  13   2      14185.83      14889.67       282.84 o                         
   0  13   2        352.72        305.37        19.79 o                         
   1  13   2      13595.96      14166.40       248.44 o                         
   2  13   2        809.79        774.18        38.83 o                         
   3  13   2      10025.75      10473.48       170.53 o                         
   4  13   2      14592.19      15032.08       233.81 o                         
   5  13   2      10914.78      10476.92       172.85 o                         
   6  13   2       4618.08       4506.18       124.55 o                         
   7  13   2       3041.11       2760.66        90.43 o                         
   8  13   2       3362.87       3473.48       104.93 o                         
   9  13   2       1953.55       1894.08        95.41 o                         
  10  13   2       4742.32       4813.66       154.94 o                         
  11  13   2       2230.81       2284.04        99.14 o                         
  12  13   2       5450.18       5729.23       145.28 o                         
  13  13   2       1664.71       1711.48       109.66 o                         
  14  13   2       1694.58       1623.38       135.22 o                         
  15  13   2        610.95        409.62       118.67 o                         
  16  13   2       4310.25       4084.73       261.93 o                         
  17  13   2        672.38        479.32       140.62 o                         
  18  13   2       2667.02       2323.88       253.41 o                         
  19  13   2        556.85        613.18       153.10 o                         
 -19  14   2        517.01        421.15       256.06 o                         
 -18  14   2        814.53        781.64       155.29 o                         
 -17  14   2       1531.63       1658.24       211.91 o                         
 -16  14   2       1165.81       1507.66       141.47 o                         
 -15  14   2       1385.57       1707.38       239.66 o                         
 -14  14   2       2178.67       2357.38       169.37 o                         
 -13  14   2       4823.01       4480.16       250.56 o                         
 -12  14   2       3681.52       3716.30       229.45 o                         
 -11  14   2       4388.35       4711.45       229.15 o                         
 -10  14   2       1322.10       1380.34        95.43 o                         
  -9  14   2      10767.13      10965.16       335.37 o                         
  -8  14   2       3539.85       3679.64       135.94 o                         
  -7  14   2       7370.11       7340.77       156.22 o                         
  -6  14   2      15319.14      15228.09       274.96 o                         
  -5  14   2      20382.64      20055.16       331.10 o                         
  -4  14   2       7991.94       8049.93       169.31 o                         
  -3  14   2      24586.30      24903.12       542.12 o                         
  -2  14   2      12922.60      13698.57       269.10 o                         
  -1  14   2      22267.04      23369.97       460.18 o                         
   0  14   2      43476.62      44831.20       927.17 o                         
   1  14   2      21048.12      22091.80       396.13 o                         
   2  14   2      12254.19      12792.67       243.58 o                         
   3  14   2      25284.96      25987.64       478.98 o                         
   4  14   2       8137.94       8349.82       138.08 o                         
   5  14   2      21467.94      21858.70       402.28 o                         
   6  14   2      15670.80      15772.21       342.85 o                         
   7  14   2       7458.65       7709.53       135.46 o                         
   8  14   2       2944.80       3028.61       111.67 o                         
   9  14   2      10272.19      10630.61       213.06 o                         
  10  14   2       1542.63       1483.03        90.93 o                         
  11  14   2       4845.94       4864.03       168.99 o                         
  12  14   2       3809.11       3863.32       196.31 o                         
  13  14   2       4607.31       4652.23       147.81 o                         
  14  14   2       2162.95       2168.02       113.45 o                         
  15  14   2       1319.48       1570.81       125.12 o                         
  16  14   2       1068.06       1368.66       153.40 o                         
  17  14   2       1595.62       2167.96       298.70 o                         
  18  14   2        896.87        877.08       118.00 o                         
  19  14   2        498.79        254.96       179.18 o                         
 -19  15   2       1560.65       1263.35       298.29 o                         
 -18  15   2        374.59        420.67       165.48 o                         
 -17  15   2       2502.72       2957.68       302.31 o                         
 -16  15   2        926.36        970.01       128.56 o                         
 -15  15   2       2808.42       3164.31       206.66 o                         
 -14  15   2       2115.97       2161.90       163.45 o                         
 -13  15   2       5006.44       5361.07       205.25 o                         
 -12  15   2       1616.24       1540.77       164.41 o                         
 -11  15   2       4617.03       4639.69       209.95 o                         
 -10  15   2       3632.18       3745.25       137.49 o                         
  -9  15   2       2387.77       2370.87       102.14 o                         
  -8  15   2       5577.16       5975.88       166.24 o                         
  -7  15   2       5539.40       5539.93       235.09 o                         
  -6  15   2        254.08        225.43        38.75 o                         
  -5  15   2       1850.94       1832.95        95.74 o                         
  -4  15   2       7883.18       7845.88       148.84 o                         
  -3  15   2       3883.01       4063.26        96.95 o                         
  -2  15   2      12238.19      12488.61       273.75 o                         
  -1  15   2        153.92        150.36        39.11 o                         
   0  15   2       3952.78       3787.82        80.19 o                         
   1  15   2        269.64        273.94        35.57 o                         
   2  15   2      12252.18      12729.38       248.37 o                         
   3  15   2       3532.40       3644.04        86.43 o                         
   4  15   2       7810.13       7652.16       137.83 o                         
   5  15   2       2429.63       2528.10        83.15 o                         
   6  15   2        314.31        296.40        80.83 o                         
   7  15   2       5278.10       5432.89       147.68 o                         
   8  15   2       6165.97       6657.31       157.20 o                         
   9  15   2       2530.36       2547.92        98.23 o                         
  10  15   2       3243.29       3165.16       152.61 o                         
  11  15   2       4823.65       4661.62       165.69 o                         
  12  15   2       1926.32       1975.88       144.51 o                         
  13  15   2       4895.40       4841.34       156.90 o                         
  14  15   2       1952.73       2277.91       145.67 o                         
  15  15   2       2789.56       2676.15       136.03 o                         
  16  15   2        968.27        878.08       124.97 o                         
  17  15   2       2527.78       2537.06       171.83 o                         
  18  15   2        367.39        364.82       116.08 o                         
  19  15   2       1540.79       1171.25       223.71 o                         
 -19  16   2        439.61        592.52       307.60 o                         
 -18  16   2        571.18        617.38       115.24 o                         
 -17  16   2       1086.37       1357.83       202.56 o                         
 -16  16   2        764.99        928.27       121.51 o                         
 -15  16   2       1217.37       1448.53       167.47 o                         
 -14  16   2       3126.29       3225.42       192.09 o                         
 -13  16   2       1849.75       1935.41       178.08 o                         
 -12  16   2       3042.16       3099.85       147.06 o                         
 -11  16   2       2823.59       2657.02       123.94 o                         
 -10  16   2      11801.54      12499.70       350.65 o                         
  -9  16   2       1055.52       1028.00        86.57 o                         
  -8  16   2      13823.58      14782.09       373.54 o                         
  -7  16   2        613.52        639.66        66.00 o                         
  -6  16   2      11229.09      11332.00       214.20 o                         
  -5  16   2        592.04        518.28        51.22 o                         
  -4  16   2      42460.20      43531.85      1146.77 o                         
  -3  16   2        245.03        206.42        49.98 o                         
  -2  16   2      29926.98      31072.27       794.19 o                         
  -1  16   2       1394.48       1311.88        63.87 o                         
   0  16   2      10978.88      11838.04       183.18 o                         
   1  16   2       1302.35       1303.15        54.04 o                         
   2  16   2      30190.88      31206.68       751.57 o                         
   3  16   2        287.92        260.71        55.14 o                         
   4  16   2      41529.66      43204.35      1199.44 o                         
   5  16   2        525.72        476.15        50.02 o                         
   6  16   2      10054.82      10418.05       211.34 o                         
   7  16   2        507.93        507.38        53.36 o                         
   8  16   2      14550.48      15700.35       388.11 o                         
   9  16   2       1235.86       1254.53        84.75 o                         
  10  16   2      10992.68      11664.09       291.08 o                         
  11  16   2       2793.47       2593.94       100.42 o                         
  12  16   2       2875.87       2834.67       124.83 o                         
  13  16   2       1790.45       1870.68       173.20 o                         
  14  16   2       3198.36       3134.26       225.54 o                         
  15  16   2       1183.92       1221.11       117.93 o                         
  16  16   2        769.01        586.46        95.39 o                         
  17  16   2       1104.16       1285.66       179.07 o                         
  18  16   2        530.10        315.86       114.52 o                         
  19  16   2        438.02        480.25       157.89 o                         
 -19  17   2       1425.25       1149.32       357.89 o                         
 -18  17   2        223.56        219.38       117.70 o                         
 -17  17   2       1757.38       1685.87       159.98 o                         
 -16  17   2        400.63        425.64       101.50 o                         
 -15  17   2       2222.69       2352.94       172.48 o                         
 -14  17   2        896.66       1223.60       112.03 o                         
 -13  17   2       2786.73       2839.68       152.04 o                         
 -12  17   2       1569.73       1706.48       136.56 o                         
 -11  17   2       4455.05       4556.61       158.39 o                         
 -10  17   2       1680.23       1617.26       133.29 o                         
  -9  17   2       2665.62       2672.54       116.68 o                         
  -8  17   2       5021.24       5260.43       197.28 o                         
  -7  17   2       4545.60       4812.64       146.96 o                         
  -6  17   2       4607.66       4248.20       122.58 o                         
  -5  17   2       4735.12       5028.25       120.78 o                         
  -4  17   2       5318.80       5336.66       169.15 o                         
  -3  17   2       3296.78       3517.59        97.78 o                         
  -2  17   2       8948.98       9422.61       350.42 o                         
  -1  17   2        298.21        350.26        38.30 o                         
   0  17   2       5038.58       4305.48        88.58 o                         
   1  17   2        218.12        202.67        45.92 o                         
   2  17   2       9627.88       9529.17       225.06 o                         
   3  17   2       3703.38       3760.54        96.01 o                         
   4  17   2       5677.18       5488.47       117.28 o                         
   5  17   2       4032.46       4033.35       111.94 o                         
   6  17   2       5324.82       5179.84       114.46 o                         
   7  17   2       4562.48       4966.21       117.79 o                         
   8  17   2       4648.52       5066.54       140.54 o                         
   9  17   2       2611.56       2607.98       111.53 o                         
  10  17   2       1911.42       2020.89       128.93 o                         
  11  17   2       4381.44       4406.45       141.52 o                         
  12  17   2       1336.22       1392.29        96.33 o                         
  13  17   2       2552.56       2368.53       129.06 o                         
  14  17   2        900.47        936.12        94.87 o                         
  15  17   2       2626.59       2714.73       155.51 o                         
  16  17   2        350.79        272.27       114.33 o                         
  17  17   2       1655.02       1485.14       160.17 o                         
  18  17   2        227.09        358.35       130.16 o                         
  19  17   2       1355.77        855.87       393.88 o                         
 -18  18   2        513.22        857.47       158.88 o                         
 -17  18   2        450.54        298.60       131.48 o                         
 -16  18   2        992.03        788.04       117.61 o                         
 -15  18   2        715.41        825.90       130.54 o                         
 -14  18   2       2136.54       1949.74       132.77 o                         
 -13  18   2       1302.10       1280.83       104.90 o                         
 -12  18   2       5290.70       5860.99       208.64 o                         
 -11  18   2       1181.61       1045.08        85.74 o                         
 -10  18   2       3307.05       3261.49       194.40 o                         
  -9  18   2       3285.65       3155.54       131.06 o                         
  -8  18   2       5112.07       5340.38       175.50 o                         
  -7  18   2       3811.42       3860.15       135.26 o                         
  -6  18   2      15607.37      16074.45       435.70 o                         
  -5  18   2      10646.23      11129.35       334.69 o                         
  -4  18   2       7690.75       7622.52       208.96 o                         
  -3  18   2       7468.41       7731.19       194.29 o                         
  -2  18   2      12750.56      13386.18       363.86 o                         
  -1  18   2      11544.43      11983.77       252.30 o                         
   0  18   2      23275.94      23555.09       506.66 o                         
   1  18   2      10745.05      11268.67       194.92 o                         
   2  18   2      12637.68      13151.73       239.73 o                         
   3  18   2       7375.01       7427.72       179.72 o                         
   4  18   2       7082.17       7160.68       166.57 o                         
   5  18   2      10360.04      11058.58       257.08 o                         
   6  18   2      15151.46      16086.66       404.42 o                         
   7  18   2       3595.41       3631.53        94.47 o                         
   8  18   2       5835.17       5980.00       197.90 o                         
   9  18   2       3188.72       3173.86       123.33 o                         
  10  18   2       2961.50       2887.29       142.67 o                         
  11  18   2       1145.38       1011.03       109.71 o                         
  12  18   2       5252.15       5451.41       196.95 o                         
  13  18   2       1384.28       1467.62       110.57 o                         
  14  18   2       2141.30       1970.62       148.70 o                         
  15  18   2        594.90        545.97       114.25 o                         
  16  18   2        966.40        881.64       121.59 o                         
  17  18   2        546.19        440.83       145.00 o                         
  18  18   2        461.02        529.58       177.15 o                         
 -18  19   2       1183.69       1211.47       295.42 o                         
 -17  19   2        326.11        -51.96       133.52 o                         
 -16  19   2       2331.46       2555.58       181.96 o                         
 -15  19   2        683.39        661.39       109.78 o                         
 -14  19   2       1491.30       1288.61       103.42 o                         
 -13  19   2       1097.37       1155.48       139.08 o                         
 -12  19   2       3840.82       4037.45       149.98 o                         
 -11  19   2       1898.35       1896.68       161.69 o                         
 -10  19   2       2967.25       3188.39       157.16 o                         
  -9  19   2       1018.00        870.04        80.41 o                         
  -8  19   2       1225.31       1120.17        77.39 o                         
  -7  19   2       1788.50       1495.49        86.38 o                         
  -6  19   2       4215.96       4333.47       122.70 o                         
  -5  19   2       3297.09       3228.32       126.99 o                         
  -4  19   2       3629.59       3571.17       153.69 o                         
  -3  19   2       4851.71       5117.71       217.09 o                         
  -2  19   2       1680.10       1694.30       107.93 o                         
  -1  19   2       6566.75       6724.43       154.52 o                         
   0  19   2       1399.79       1440.37        86.95 o                         
   1  19   2       7105.02       7314.90       125.31 o                         
   2  19   2       1903.60       1788.74        88.64 o                         
   3  19   2       5242.66       5015.19       120.56 o                         
   4  19   2       2855.63       2776.48        86.14 o                         
   5  19   2       3344.29       3006.01        93.44 o                         
   6  19   2       4803.59       4838.07       153.40 o                         
   7  19   2       1569.35       1487.73        82.93 o                         
   8  19   2       1096.10       1097.00        74.79 o                         
   9  19   2       1169.90       1103.84        93.43 o                         
  10  19   2       2845.87       3022.90       144.09 o                         
  11  19   2       2086.46       2090.79       166.16 o                         
  12  19   2       4088.88       4048.05       215.88 o                         
  13  19   2        961.27       1128.52       109.47 o                         
  14  19   2       1498.07       1242.76       100.48 o                         
  15  19   2        727.83        729.29       115.71 o                         
  16  19   2       2181.78       2225.69       207.76 o                         
  17  19   2        295.63        222.75       128.70 o                         
  18  19   2       1208.63       1251.79       220.86 o                         
 -17  20   2        322.23        396.80       153.66 o                         
 -16  20   2        777.99        959.04       158.14 o                         
 -15  20   2        980.46       1110.04       173.96 o                         
 -14  20   2       1049.34        813.54        99.99 o                         
 -13  20   2       2309.19       2119.90       135.04 o                         
 -12  20   2       1028.00        901.40       101.75 o                         
 -11  20   2       4741.76       4691.99       252.88 o                         
 -10  20   2       1221.21       1281.89        83.41 o                         
  -9  20   2       8078.95       8368.87       389.21 o                         
  -8  20   2        942.00        825.08        47.61 o                         
  -7  20   2      11283.12      12020.69       328.17 o                         
  -6  20   2        839.49        847.73        98.81 o                         
  -5  20   2      12376.99      12841.24       442.84 o                         
  -4  20   2        756.82        672.76        64.92 o                         
  -3  20   2      16049.55      17847.22       849.87 o                         
  -2  20   2       1779.53       1558.74        66.03 o                         
  -1  20   2      12377.92      12424.75       409.28 o                         
   0  20   2        577.40        587.70        44.93 o                         
   1  20   2      11121.98      11399.54       249.65 o                         
   2  20   2       1657.58       1555.10        66.16 o                         
   3  20   2      16920.76      18119.03       554.50 o                         
   4  20   2        678.10        642.95        56.35 o                         
   5  20   2      12763.80      13690.26       325.69 o                         
   6  20   2        771.47        612.35        55.29 o                         
   7  20   2      11182.22      12422.82       297.24 o                         
   8  20   2        834.12        876.87        58.85 o                         
   9  20   2       7780.49       8473.61       213.66 o                         
  10  20   2       1232.72       1147.50        79.20 o                         
  11  20   2       5051.50       4753.39       285.57 o                         
  12  20   2       1070.16        945.86       117.73 o                         
  13  20   2       2249.71       2231.19       124.29 o                         
  14  20   2       1005.36       1023.58       104.83 o                         
  15  20   2        987.23        916.96       151.35 o                         
  16  20   2        658.42        785.59       148.15 o                         
  17  20   2        393.10        427.65       160.33 o                         
  18  20   2        566.96        468.74       269.12 o                         
 -17  21   2        157.09        -11.39       139.08 o                         
 -16  21   2        871.73        999.44       146.22 o                         
 -15  21   2        682.80        984.37       144.76 o                         
 -14  21   2       2548.09       2521.63       195.76 o                         
 -13  21   2        646.96        639.97       121.41 o                         
 -12  21   2       1572.82       1576.40       135.09 o                         
 -11  21   2       1260.99       1022.70       113.61 o                         
 -10  21   2       2330.51       2222.57       111.24 o                         
  -9  21   2       2220.11       2299.46       130.18 o                         
  -8  21   2       3982.53       4174.96       151.82 o                         
  -7  21   2       4242.14       4323.40       177.85 o                         
  -6  21   2       1799.98       1932.11       143.17 o                         
  -5  21   2       2627.11       2746.80       150.87 o                         
  -4  21   2        328.50        315.01        61.24 o                         
  -3  21   2       4317.81       3950.30       195.61 o                         
  -2  21   2       1914.01       1601.92        71.71 o                         
  -1  21   2       1743.82       1423.94        65.63 o                         
   0  21   2          1.73        -41.20        70.97 o                         
   1  21   2       2059.88       1630.19        59.43 o                         
   2  21   2       1977.05       1834.31        68.08 o                         
   3  21   2       4471.83       4477.06       145.41 o                         
   4  21   2        236.90        204.45        55.82 o                         
   5  21   2       2635.56       2604.50        94.98 o                         
   6  21   2       2013.34       2097.70        83.35 o                         
   7  21   2       4092.88       4087.75       120.89 o                         
   8  21   2       3924.94       4026.48       119.47 o                         
   9  21   2       2310.23       2305.95       109.79 o                         
  10  21   2       2318.89       2381.21       165.33 o                         
  11  21   2       1304.18       1281.50       111.49 o                         
  12  21   2       1588.55       1568.67       110.55 o                         
  13  21   2        522.79        497.33       107.37 o                         
  14  21   2       2578.84       2733.63       173.81 o                         
  15  21   2        730.33        715.72       122.92 o                         
  16  21   2        853.91        789.31       134.62 o                         
  17  21   2        129.54        -34.33       186.54 o                         
 -17  22   2        375.54        612.74       221.69 o                         
 -16  22   2        476.69        676.04       141.03 o                         
 -15  22   2       1207.03       1284.41       148.87 o                         
 -14  22   2        283.57        492.79       117.27 o                         
 -13  22   2       1738.96       1694.67       146.62 o                         
 -12  22   2        331.04        207.66       110.32 o                         
 -11  22   2       3566.53       3676.71       197.85 o                         
 -10  22   2       3203.06       3396.37       127.95 o                         
  -9  22   2       2554.21       2750.04       126.01 o                         
  -8  22   2       2639.01       2791.54       123.73 o                         
  -7  22   2       6394.03       7046.23       308.33 o                         
  -6  22   2       1668.69       1601.09        87.19 o                         
  -5  22   2       5792.77       6635.21       190.16 o                         
  -4  22   2       4921.12       5257.28       235.35 o                         
  -3  22   2       6815.64       7150.97       265.27 o                         
  -2  22   2       6645.92       6642.00       182.98 o                         
  -1  22   2       9672.59       9592.97       289.35 o                         
   0  22   2       1255.66       1041.46        60.13 o                         
   1  22   2       9342.00       9363.13       206.46 o                         
   2  22   2       6976.74       7006.99       194.41 o                         
   3  22   2       6784.30       7133.03       231.91 o                         
   4  22   2       4479.21       4618.86       143.66 o                         
   5  22   2       6305.86       6996.19       217.25 o                         
   6  22   2       1561.95       1423.70        85.21 o                         
   7  22   2       6277.43       6628.50       187.24 o                         
   8  22   2       3084.22       3280.49       121.45 o                         
   9  22   2       2551.38       2487.71        89.11 o                         
  10  22   2       2982.37       2960.06       122.31 o                         
  11  22   2       3731.77       3933.35       147.29 o                         
  12  22   2        367.75        354.77       104.47 o                         
  13  22   2       1739.21       1680.10       135.98 o                         
  14  22   2        295.15        360.07       104.35 o                         
  15  22   2       1259.23       1418.63       163.43 o                         
  16  22   2        488.07        523.96       193.11 o                         
  17  22   2        361.66        321.19       249.56 o                         
 -17  23   2        870.38        708.78       350.73 o                         
 -16  23   2        472.25        646.40       149.14 o                         
 -15  23   2       1322.85       1263.71       178.37 o                         
 -14  23   2        385.20        718.32       152.29 o                         
 -13  23   2        962.96       1071.42       125.85 o                         
 -12  23   2        939.65       1005.98       134.24 o                         
 -11  23   2       1869.79       1883.19       109.98 o                         
 -10  23   2       1173.06       1358.84       106.40 o                         
  -9  23   2       1576.04       1687.05        98.20 o                         
  -8  23   2        447.94        396.03        65.96 o                         
  -7  23   2        997.73       1047.86        88.68 o                         
  -6  23   2       2351.60       2082.08       114.28 o                         
  -5  23   2       2397.65       2547.54       154.02 o                         
  -4  23   2       1118.35       1060.00        71.80 o                         
  -3  23   2       1621.46       1668.06       131.28 o                         
  -2  23   2       2653.13       2354.08       125.43 o                         
  -1  23   2        657.46        514.73        36.26 o                         
   0  23   2       3112.34       2789.42        90.95 o                         
   1  23   2        533.25        432.74        52.60 o                         
   2  23   2       2566.76       2206.92        87.48 o                         
   3  23   2       1787.73       1854.42        80.73 o                         
   4  23   2       1330.15       1380.51        97.31 o                         
   5  23   2       2236.93       2021.93       131.30 o                         
   6  23   2       2152.43       2044.11        92.69 o                         
   7  23   2        882.23       1013.50        73.13 o                         
   8  23   2        384.18        302.86        64.25 o                         
   9  23   2       1702.39       1740.17       103.01 o                         
  10  23   2       1370.82       1601.28        90.02 o                         
  11  23   2       1866.24       1977.67       134.53 o                         
  12  23   2        816.54        939.06       120.62 o                         
  13  23   2        943.82       1051.95       117.81 o                         
  14  23   2        392.27        419.61       176.63 o                         
  15  23   2       1416.63       1406.84       154.28 o                         
  16  23   2        502.59        554.35       166.36 o                         
  17  23   2        868.98        627.09       430.94 o                         
 -16  24   2        498.59        567.29       170.65 o                         
 -15  24   2        592.80        614.38       125.87 o                         
 -14  24   2        791.68        747.02       125.13 o                         
 -13  24   2        664.46        801.38       113.87 o                         
 -12  24   2       2548.15       2892.61       148.73 o                         
 -11  24   2        177.08        159.34        91.05 o                         
 -10  24   2       3052.57       3423.80       131.56 o                         
  -9  24   2        948.39        992.47        80.65 o                         
  -8  24   2       4168.65       4643.82       162.87 o                         
  -7  24   2        738.28        758.61        90.77 o                         
  -6  24   2       9179.67      10081.23       470.74 o                         
  -5  24   2        633.48        724.01        95.82 o                         
  -4  24   2       3717.78       3880.67       138.70 o                         
  -3  24   2        496.14        448.50        51.92 o                         
  -2  24   2       6970.35       6915.53       219.97 o                         
  -1  24   2        835.91        775.48        71.44 o                         
   0  24   2      12386.72      12042.85       322.92 o                         
   1  24   2        950.13        891.04        64.82 o                         
   2  24   2       7069.25       6762.43       165.13 o                         
   3  24   2        521.46        450.12        60.99 o                         
   4  24   2       3693.20       3726.49       122.47 o                         
   5  24   2        488.27        510.34        67.78 o                         
   6  24   2       9618.90       9994.79       466.18 o                         
   7  24   2        815.87        779.69        79.15 o                         
   8  24   2       4153.85       4268.29       178.09 o                         
   9  24   2        908.36        974.12        92.43 o                         
  10  24   2       3019.27       2972.87       144.03 o                         
  11  24   2        164.32         15.34        75.31 o                         
  12  24   2       2487.06       2624.34       231.09 o                         
  13  24   2        681.69        719.91       118.64 o                         
  14  24   2        775.42        654.37       135.95 o                         
  15  24   2        636.14        417.06       178.54 o                         
  16  24   2        447.08        594.76       194.00 o                         
 -16  25   2        139.54        -33.26       269.60 o                         
 -15  25   2       1148.49       1155.17       142.92 o                         
 -14  25   2        264.83        185.70        99.41 o                         
 -13  25   2       1274.55       1368.98       121.20 o                         
 -12  25   2        464.35        370.70        95.41 o                         
 -11  25   2       1174.03       1346.24       108.86 o                         
 -10  25   2       1257.02       1332.58        93.54 o                         
  -9  25   2       1562.71       1833.47       165.11 o                         
  -8  25   2       1227.54       1147.30       119.44 o                         
  -7  25   2       1025.20       1076.87        93.14 o                         
  -6  25   2       1945.82       1994.63       127.97 o                         
  -5  25   2        253.49        240.98        78.27 o                         
  -4  25   2       1730.83       1681.59        91.35 o                         
  -3  25   2        345.40        284.48        61.85 o                         
  -2  25   2       1373.49       1114.58        75.62 o                         
  -1  25   2        131.40        121.28        41.78 o                         
   0  25   2       1648.91       1472.03        72.65 o                         
   1  25   2        156.79        135.07        53.22 o                         
   2  25   2       1456.36       1313.99        81.64 o                         
   3  25   2        286.49        274.29        56.40 o                         
   4  25   2       1573.53       1409.78        76.85 o                         
   5  25   2        320.44        346.17        65.34 o                         
   6  25   2       1775.95       1572.84        90.14 o                         
   7  25   2        996.58        933.32        88.76 o                         
   8  25   2       1383.61       1301.04        85.27 o                         
   9  25   2       1601.71       1497.88       108.37 o                         
  10  25   2       1185.48       1085.64       102.38 o                         
  11  25   2       1014.18       1012.01       113.88 o                         
  12  25   2        545.93        592.55       103.15 o                         
  13  25   2       1413.11       1506.32       143.57 o                         
  14  25   2        240.76        230.06       107.25 o                         
  15  25   2       1045.99       1195.63       141.44 o                         
  16  25   2        141.93        517.64       238.30 o                         
 -15  26   2        268.36        344.41       129.06 o                         
 -14  26   2        816.94        794.71       145.68 o                         
 -13  26   2        398.66        444.63       114.54 o                         
 -12  26   2        602.53        691.53       109.53 o                         
 -11  26   2        703.16        747.86        97.37 o                         
 -10  26   2       2015.08       2226.19       165.19 o                         
  -9  26   2       1181.47       1208.76       147.66 o                         
  -8  26   2       2879.85       3245.48       127.27 o                         
  -7  26   2       1904.56       1845.21       113.61 o                         
  -6  26   2       1330.58       1203.80        82.97 o                         
  -5  26   2       1239.64       1195.26        84.72 o                         
  -4  26   2       6252.64       6685.54       272.64 o                         
  -3  26   2       2307.41       2066.92       119.11 o                         
  -2  26   2       5854.34       5672.66       153.79 o                         
  -1  26   2       1916.51       1767.46        80.21 o                         
   0  26   2       3473.25       3349.11       113.14 o                         
   1  26   2       1799.95       1463.23        70.08 o                         
   2  26   2       5522.55       5345.31       137.06 o                         
   3  26   2       2154.08       2170.79        93.82 o                         
   4  26   2       6291.35       6504.47       211.02 o                         
   5  26   2       1414.84       1419.01        92.40 o                         
   6  26   2       1426.70       1219.94        83.57 o                         
   7  26   2       1870.10       1782.58       115.59 o                         
   8  26   2       2604.07       2622.53       131.99 o                         
   9  26   2       1035.15        987.03       103.42 o                         
  10  26   2       2207.92       2356.41       124.21 o                         
  11  26   2        750.41        844.90       105.25 o                         
  12  26   2        546.94        397.33       109.43 o                         
  13  26   2        332.95        231.49       108.42 o                         
  14  26   2        756.08        657.46       154.57 o                         
  15  26   2        298.08        213.68       161.51 o                         
 -15  27   2        280.29        634.50       186.65 o                         
 -14  27   2        796.15        984.18       127.56 o                         
 -13  27   2        238.53        249.17       138.11 o                         
 -12  27   2        519.75        587.34       103.87 o                         
 -11  27   2        278.46        377.27       107.03 o                         
 -10  27   2        412.03        408.52        92.31 o                         
  -9  27   2        628.41        658.67        85.74 o                         
  -8  27   2       1556.46       1773.97       137.88 o                         
  -7  27   2        564.75        554.26       128.05 o                         
  -6  27   2        735.73        586.57        86.13 o                         
  -5  27   2        935.39        967.63       106.26 o                         
  -4  27   2        521.55        318.90        55.70 o                         
  -3  27   2       1902.70       1505.66        70.36 o                         
  -2  27   2       1156.00       1107.82        77.84 o                         
  -1  27   2       1145.84        665.97        57.56 o                         
   0  27   2       1681.54       1516.60        83.52 o                         
   1  27   2       1056.16        868.82        73.10 o                         
   2  27   2        973.20        868.48        76.33 o                         
   3  27   2       1883.26       1576.92        73.76 o                         
   4  27   2        575.28        458.58        61.13 o                         
   5  27   2        871.38        812.62        72.05 o                         
   6  27   2        696.55        567.70        74.36 o                         
   7  27   2        584.77        516.51        75.48 o                         
   8  27   2       1535.48       1482.98        97.91 o                         
   9  27   2        612.31        753.23       109.41 o                         
  10  27   2        384.30        448.74       117.61 o                         
  11  27   2        263.32        352.59        89.33 o                         
  12  27   2        518.53        594.85       125.55 o                         
  13  27   2        305.53        300.18       113.74 o                         
  14  27   2        766.09        864.32       123.90 o                         
  15  27   2        246.96        280.57       164.10 o                         
 -14  28   2        125.01        140.25       113.41 o                         
 -13  28   2        829.64        853.50       109.53 o                         
 -12  28   2        380.37        427.18       136.92 o                         
 -11  28   2        944.09       1062.80       112.81 o                         
 -10  28   2        231.78        249.88       149.22 o                         
  -9  28   2       1780.01       2004.87       121.97 o                         
  -8  28   2        304.88        299.05        89.42 o                         
  -7  28   2       2318.31       2463.01       126.46 o                         
  -6  28   2        834.62        854.76        82.49 o                         
  -5  28   2       3965.80       4033.11       170.08 o                         
  -4  28   2        459.60        351.63        71.29 o                         
  -3  28   2       3381.74       3496.91       135.16 o                         
  -2  28   2         21.04         96.20        55.11 o                         
  -1  28   2       5621.48       5394.59       172.45 o                         
   0  28   2       1777.27       1782.51        80.26 o                         
   1  28   2       6100.58       5863.55       148.33 o                         
   2  28   2         21.41         77.10        66.42 o                         
   3  28   2       3327.93       3396.62       110.47 o                         
   4  28   2        469.14        434.28        70.16 o                         
   5  28   2       3791.45       3953.63       172.80 o                         
   6  28   2        837.85        633.90        83.21 o                         
   7  28   2       2421.51       2372.44       127.67 o                         
   8  28   2        272.66        258.83        82.66 o                         
   9  28   2       1852.55       1816.87       109.16 o                         
  10  28   2        264.67        322.24       101.54 o                         
  11  28   2        787.22        763.45       128.87 o                         
  12  28   2        349.25        396.75       119.86 o                         
  13  28   2        845.20        841.40       141.92 o                         
  14  28   2        118.84        165.75       128.23 o                         
 -14  29   2        406.05        255.71       198.90 o                         
 -13  29   2        255.41        161.43       143.82 o                         
 -12  29   2        840.91        933.36       115.40 o                         
 -11  29   2        206.51        334.44       132.80 o                         
 -10  29   2        628.86        795.34       114.66 o                         
  -9  29   2        679.80        777.32       119.99 o                         
  -8  29   2        349.49        243.96       101.31 o                         
  -7  29   2        538.59        534.62        93.18 o                         
  -6  29   2        401.48        394.50        68.13 o                         
  -5  29   2        811.28        447.37       100.57 o                         
  -4  29   2        704.61        612.12        71.73 o                         
  -3  29   2       1087.87       1103.04        75.39 o                         
  -2  29   2        189.01        277.97        64.59 o                         
  -1  29   2       1217.46        988.54        78.46 o                         
   0  29   2        398.06        372.31        91.30 o                         
   1  29   2       1297.83       1260.01       127.10 o                         
   2  29   2        163.85        267.96        65.92 o                         
   3  29   2       1083.42       1039.12        67.35 o                         
   4  29   2        817.51        771.06        75.20 o                         
   5  29   2        821.62        629.27        74.29 o                         
   6  29   2        297.43        371.76       103.27 o                         
   7  29   2        521.31        479.28        81.76 o                         
   8  29   2        398.43        343.80        82.23 o                         
   9  29   2        713.54        732.07       116.09 o                         
  10  29   2        633.59        702.28       111.67 o                         
  11  29   2        186.17         58.50       114.95 o                         
  12  29   2        821.82        967.07       153.07 o                         
  13  29   2        268.20        319.93       124.57 o                         
  14  29   2        409.42        685.05       168.04 o                         
 -13  30   2        580.77        672.78       174.24 o                         
 -12  30   2        289.22        228.09       153.16 o                         
 -11  30   2        407.21        342.41       161.04 o                         
 -10  30   2        227.92        170.15       123.61 o                         
  -9  30   2       1449.02       1579.44       217.73 o                         
  -8  30   2        557.08        670.95       106.82 o                         
  -7  30   2       1041.94       1040.24        93.16 o                         
  -6  30   2       1199.80       1299.41        90.53 o                         
  -5  30   2       1970.12       1964.54       110.38 o                         
  -4  30   2        595.03        551.04        84.92 o                         
  -3  30   2       2698.02       2740.16       114.65 o                         
  -2  30   2        419.36        397.22        77.34 o                         
  -1  30   2       2370.47       2230.89       159.48 o                         
   0  30   2       2457.69       2631.56       134.92 o                         
   1  30   2       2503.48       2302.04       103.29 o                         
   2  30   2        377.64        208.23        96.69 o                         
   3  30   2       2746.10       2678.51        98.35 o                         
   4  30   2        635.59        553.12        75.28 o                         
   5  30   2       1843.95       1776.11       100.15 o                         
   6  30   2       1244.00       1143.58       100.32 o                         
   7  30   2       1107.31       1013.03        93.42 o                         
   8  30   2        487.04        342.41        97.88 o                         
   9  30   2       1475.40       1533.14       105.82 o                         
  10  30   2        261.14        246.98        96.65 o                         
  11  30   2        385.55        273.35       130.65 o                         
  12  30   2        284.84        449.51       159.93 o                         
  13  30   2        616.31        688.61       164.32 o                         
 -13  31   2        469.06        665.01       195.17 o                         
 -12  31   2        138.39         93.89       158.35 o                         
 -11  31   2        380.88        537.01       147.18 o                         
 -10  31   2        143.61         20.75       154.34 o                         
  -9  31   2        387.09        429.16       119.91 o                         
  -8  31   2        456.34        786.88       135.52 o                         
  -7  31   2        717.75        703.94       113.35 o                         
  -6  31   2        529.14        479.20       102.77 o                         
  -5  31   2        212.71         65.15        94.31 o                         
  -4  31   2        365.97        292.73        89.60 o                         
  -3  31   2        289.58        253.72       103.08 o                         
  -2  31   2        522.93        401.72       110.73 o                         
  -1  31   2        477.54        527.20       119.77 o                         
   0  31   2        737.55        582.91        80.49 o                         
   1  31   2        552.14        564.59        88.18 o                         
   2  31   2        573.27        492.61       107.64 o                         
   3  31   2        207.45        106.79        88.03 o                         
   4  31   2        373.06        323.21        73.07 o                         
   5  31   2        286.51        220.77        76.96 o                         
   6  31   2        556.88        658.20        93.82 o                         
   7  31   2        732.71        721.92        97.16 o                         
   8  31   2        462.79        596.35       112.78 o                         
   9  31   2        337.80        388.53       125.91 o                         
  10  31   2        125.96        256.39        95.91 o                         
  11  31   2        398.86        547.61       119.19 o                         
  12  31   2        140.21         20.19       133.80 o                         
  13  31   2        500.42        452.06       191.33 o                         
 -12  32   2        275.09        298.21       175.44 o                         
 -11  32   2        330.86        179.36       174.59 o                         
 -10  32   2        703.41        877.47       140.64 o                         
  -9  32   2        103.84        132.91       175.14 o                         
  -8  32   2       1489.32       1575.01       136.04 o                         
  -7  32   2        264.43        180.11       112.24 o                         
  -6  32   2        663.53        691.13        98.15 o                         
  -5  32   2        210.51        162.48        89.28 o                         
  -4  32   2       2041.99       2150.11       148.81 o                         
  -3  32   2         80.42          9.14       128.57 o                         
  -2  32   2       2148.55       2558.46       183.89 o                         
  -1  32   2        152.77        163.53        94.31 o                         
   0  32   2       2136.73       1861.00       121.61 o                         
   1  32   2        134.29        125.34        72.29 o                         
   2  32   2       1982.78       2017.54        97.10 o                         
   3  32   2         76.00         72.29        62.33 o                         
   4  32   2       2144.86       2099.83       112.46 o                         
   5  32   2        247.11        251.17        79.46 o                         
   6  32   2        644.36        387.30        84.89 o                         
   7  32   2        237.71        125.75        74.26 o                         
   8  32   2       1453.28       1557.39       155.44 o                         
   9  32   2        113.67        189.49       111.10 o                         
  10  32   2        745.61        834.91       116.74 o                         
  11  32   2        308.72        335.99       113.53 o                         
  12  32   2        316.50        184.88       193.78 o                         
 -11  33   2        362.90        363.09       171.42 o                         
 -10  33   2        200.87        270.69       182.78 o                         
  -9  33   2        293.15        238.67        95.87 o                         
  -8  33   2        409.67        580.33       155.43 o                         
  -7  33   2        160.65        238.75       132.78 o                         
  -6  33   2        155.19         74.66        87.17 o                         
  -5  33   2        150.97         52.26        88.20 o                         
  -4  33   2        364.83        479.21        91.86 o                         
  -3  33   2         68.23        149.23       122.85 o                         
  -2  33   2        486.54        394.47       151.97 o                         
  -1  33   2         22.70        195.79       138.91 o                         
   0  33   2        277.88        289.41       140.23 o                         
   1  33   2         21.03          2.87       196.85 o                         
   2  33   2        498.84        550.08       150.83 o                         
   3  33   2         71.65         46.90        86.49 o                         
   4  33   2        379.35        357.52        78.67 o                         
   5  33   2        149.08        -13.86        77.16 o                         
   6  33   2        213.03        147.40        84.22 o                         
   7  33   2        172.42        281.29        93.18 o                         
   8  33   2        380.23        371.71       112.16 o                         
   9  33   2        262.46        328.96        92.79 o                         
  10  33   2        233.83        310.09       138.48 o                         
  11  33   2        421.34        407.29       211.96 o                         
 -10  34   2        394.82        368.46       195.58 o                         
  -9  34   2        259.19        120.15       249.45 o                         
  -8  34   2        605.62        518.16       145.83 o                         
  -7  34   2        203.00        169.11       107.77 o                         
  -6  34   2       1215.46       1501.48       121.77 o                         
  -5  34   2        498.35        600.05       100.31 o                         
  -4  34   2        572.65        548.87       103.56 o                         
  -3  34   2        151.97        164.91       103.78 o                         
  -2  34   2        859.11        877.12       185.82 o                         
  -1  34   2        416.59        473.20       462.32 o                         
   0  34   2       1461.29       1713.42       265.38 o                         
   1  34   2        415.16        283.40       114.76 o                         
   2  34   2        850.05        993.15       120.07 o                         
   3  34   2        167.08        281.39       143.99 o                         
   4  34   2        582.47        444.99        88.13 o                         
   5  34   2        453.79        459.90        72.58 o                         
   6  34   2       1138.94       1138.13        96.98 o                         
   7  34   2        217.53        183.24       130.03 o                         
   8  34   2        600.21        317.26       144.56 o                         
   9  34   2        264.86        140.74       123.50 o                         
  10  34   2        404.14        377.04       131.81 o                         
 -10  35   2        367.86        266.12       278.73 o                         
  -9  35   2        126.91        143.13       216.87 o                         
  -8  35   2        137.67        406.99       228.21 o                         
  -7  35   2        262.39        336.84       294.27 o                         
  -6  35   2        133.61        219.87       136.33 o                         
  -5  35   2        202.30        219.25        94.93 o                         
  -4  35   2        270.90        409.78       105.33 o                         
  -3  35   2        157.97        153.75       104.77 o                         
  -2  35   2        192.79        122.57       104.43 o                         
  -1  35   2        204.24        386.16       115.30 o                         
   0  35   2          5.10       -109.86       109.86 o                         
   1  35   2        238.64        264.26       121.41 o                         
   2  35   2        204.22        276.71       101.03 o                         
   3  35   2        115.62        299.78       106.55 o                         
   4  35   2        266.33        300.76       111.48 o                         
   5  35   2        238.04        180.57        81.44 o                         
   6  35   2        119.08        130.13        83.84 o                         
   7  35   2        266.08        309.28       155.90 o                         
   8  35   2        148.33         69.92       105.76 o                         
   9  35   2        137.07        224.84       136.66 o                         
  -9  36   2        431.71        597.92       445.24 o                         
  -8  36   2        135.45        285.38       207.22 o                         
  -7  36   2        579.93        964.78       179.83 o                         
  -6  36   2         55.56         89.27       178.43 o                         
  -5  36   2        599.44        771.97       172.11 o                         
  -4  36   2         91.02       -164.18       164.18 o                         
  -3  36   2       1036.52       1195.35       127.09 o                         
  -2  36   2        237.74        341.02       110.54 o                         
  -1  36   2        710.57        929.99       132.23 o                         
   0  36   2          8.96        140.98       117.36 o                         
   1  36   2        727.11        632.64       120.96 o                         
   2  36   2        256.18        345.57       107.10 o                         
   3  36   2       1042.66       1084.67       118.63 o                         
   4  36   2         67.10        248.55        86.50 o                         
   5  36   2        546.02        605.70       102.24 o                         
   6  36   2         54.68         36.32       109.57 o                         
   7  36   2        591.69        725.09       140.90 o                         
   8  36   2        155.57        114.29       145.96 o                         
  -7  37   2        189.71        293.82       272.52 o                         
  -6  37   2        105.92        215.54       129.75 o                         
  -5  37   2        183.84        217.17       125.31 o                         
  -4  37   2         26.90       -101.30       159.78 o                         
  -3  37   2        175.74        424.03       182.51 o                         
  -2  37   2         96.81        480.87       164.80 o                         
  -1  37   2        294.36        319.19       265.03 o                         
   0  37   2          0.37        -67.96       155.18 o                         
   1  37   2        265.67        176.00       131.46 o                         
   2  37   2         94.40         28.11       114.08 o                         
   3  37   2        150.29        291.59       117.13 o                         
   4  37   2         18.19         69.11       136.83 o                         
   5  37   2        201.09        188.34       134.44 o                         
   6  37   2        121.94        380.33       164.56 o                         
   7  37   2        193.29         53.35       117.61 o                         
  -6  38   2         68.17       -371.61       371.61 o                         
  -5  38   2        406.26        567.05       211.17 o                         
  -4  38   2        177.60        428.77       241.81 o                         
  -3  38   2        407.08        823.71       178.24 o                         
  -2  38   2        197.28        282.25       165.04 o                         
  -1  38   2        456.15        683.85       168.55 o                         
   0  38   2         28.27        171.88       157.14 o                         
   1  38   2        461.70        376.75       149.40 o                         
   2  38   2        199.98        273.01       112.53 o                         
   3  38   2        406.89        478.87       122.00 o                         
   4  38   2        189.83        136.72       125.40 o                         
   5  38   2        444.04        398.50       171.97 o                         
   6  38   2         61.85         65.14       134.60 o                         
  -4  39   2         98.88        105.91       347.02 o                         
  -3  39   2         56.67        211.70       156.08 o                         
  -2  39   2        125.09        260.09       191.79 o                         
  -1  39   2         63.03        145.78       163.81 o                         
   0  39   2         72.51        215.86       124.46 o                         
   1  39   2         48.24         36.59       144.06 o                         
   2  39   2        115.99        257.06       188.14 o                         
   3  39   2         65.42         97.26       176.52 o                         
   4  39   2         90.17         20.95       171.54 o                         
   0   0   3       3602.02       2977.48       120.74 o                         
   1   0   3        192.92        144.45        32.32 o                         
   2   0   3      25780.27      25418.08       452.88 o                         
   3   0   3        480.61        570.59        31.40 o                         
   4   0   3      17111.25      17411.03       264.99 o                         
   5   0   3        406.82        467.62        30.72 o                         
   6   0   3       4303.79       4972.61        98.52 o                         
   7   0   3       3737.67       4428.42       120.24 o                         
   8   0   3      15483.14      16545.39       411.30 o                         
   9   0   3       2596.48       2627.73        75.12 o                         
  10   0   3       9525.45       9739.78       249.33 o                         
  11   0   3        959.37       1213.29        85.23 o                         
  12   0   3        206.89        190.30        95.34 o                         
  13   0   3       2018.81       1952.81       150.93 o                         
  14   0   3       1478.90       1593.24       154.81 o                         
  15   0   3       3164.33       3019.25       176.32 o                         
  16   0   3       1547.45       1618.57       176.33 o                         
  17   0   3       1143.27       1052.88       189.87 o                         
  18   0   3         37.40         18.40       162.77 o                         
  19   0   3       1552.74       1485.41       255.83 o                         
  20   0   3        182.19        627.37       275.56 o                         
 -20   1   3        283.70        218.64       267.24 o                         
 -19   1   3        917.17        854.44       208.77 o                         
 -18   1   3        451.27        396.92       171.38 o                         
 -17   1   3       1039.59        751.52       209.74 o                         
 -16   1   3        687.59        758.15       190.62 o                         
 -15   1   3       1752.12       1520.32       185.58 o                         
 -14   1   3       2401.90       2630.01       230.99 o                         
 -13   1   3        344.47        297.71       105.94 o                         
 -12   1   3       2492.98       2786.12       162.32 o                         
 -11   1   3       2116.52       2345.72        89.59 o                         
 -10   1   3       2354.73       2440.99        84.94 o                         
  -9   1   3       1470.11       1564.07        74.59 o                         
  -8   1   3       6305.32       6319.09       129.27 o                         
  -7   1   3       2075.15       2160.04        59.00 o                         
  -6   1   3       7198.55       8027.77       136.95 o                         
  -5   1   3       1937.34       2089.12        56.21 o                         
  -4   1   3      16304.81      16874.21       319.85 o                         
  -3   1   3       2565.68       2719.12        48.90 o                         
  -2   1   3      13045.90      14334.30       278.30 o                         
  -1   1   3       2974.31       2928.11        72.56 o                         
   0   1   3      20101.30      22544.11       683.68 o                         
   1   1   3       3233.66       3251.44        71.36 o                         
   2   1   3      14459.04      15611.24       188.08 o                         
   3   1   3       2378.84       2507.38        46.86 o                         
   4   1   3      13309.57      14022.90       198.16 o                         
   5   1   3       1910.29       2112.86        49.07 o                         
   6   1   3       6822.94       7386.28       126.51 o                         
   7   1   3       2162.11       2364.10        65.50 o                         
   8   1   3       6645.83       7113.06       147.93 o                         
   9   1   3       1522.31       1630.83        64.88 o                         
  10   1   3       2541.74       2526.76        92.99 o                         
  11   1   3       2041.91       2021.90       127.87 o                         
  12   1   3       2323.91       2576.57       142.18 o                         
  13   1   3        233.70        116.02        97.96 o                         
  14   1   3       2806.75       3038.64       170.42 o                         
  15   1   3       1861.82       1799.96       189.14 o                         
  16   1   3        682.00        448.38       170.08 o                         
  17   1   3       1044.96        837.29       188.74 o                         
  18   1   3        404.62        499.94       207.34 o                         
  19   1   3        871.64        846.90       223.59 o                         
  20   1   3        268.81        455.04       212.24 o                         
 -20   2   3        413.45        931.01       388.91 o                         
 -19   2   3        742.76        389.31       283.67 o                         
 -18   2   3       1424.24       1370.49       231.91 o                         
 -17   2   3       1288.80       1171.64       159.27 o                         
 -16   2   3       1602.95       1580.00       158.84 o                         
 -15   2   3       1462.94       1337.32       151.75 o                         
 -14   2   3       1739.95       1478.76       143.44 o                         
 -13   2   3       1386.52       1340.42       106.14 o                         
 -12   2   3       3208.82       3096.19       129.31 o                         
 -11   2   3       3757.73       3766.89       144.06 o                         
 -10   2   3       2594.96       2716.23        86.52 o                         
  -9   2   3        731.89        790.20        64.20 o                         
  -8   2   3        209.46        180.91        60.50 o                         
  -7   2   3       6446.09       6773.95       147.12 o                         
  -6   2   3       8120.98       8140.00       134.35 o                         
  -5   2   3       3179.54       3258.27        57.50 o                         
  -4   2   3       3179.86       3310.00        53.09 o                         
  -3   2   3       4139.12       4187.46        53.70 o                         
  -2   2   3       6906.69       7118.83        92.92 o                         
  -1   2   3      13815.33      14385.86       298.94 o                         
   0   2   3      36780.50      35489.37      1071.85 o                         
   1   2   3      13465.24      13923.48       276.72 o                         
   2   2   3       7120.92       7576.79       116.40 o                         
   3   2   3       4252.44       4321.03        64.83 o                         
   4   2   3       3115.38       3277.35        56.42 o                         
   5   2   3       3410.51       3527.99        66.20 o                         
   6   2   3       8567.56       8754.88       134.87 o                         
   7   2   3       6742.36       7175.70       132.61 o                         
   8   2   3        316.89        423.31        56.18 o                         
   9   2   3       1309.01       1388.09        80.69 o                         
  10   2   3       2145.79       2221.23       100.14 o                         
  11   2   3       3207.72       3092.42       165.56 o                         
  12   2   3       3205.69       3069.83       203.62 o                         
  13   2   3       1484.44       1554.26       112.58 o                         
  14   2   3       1976.89       1839.28       144.16 o                         
  15   2   3       1612.32       1654.72       206.73 o                         
  16   2   3       1641.11       1983.81       208.63 o                         
  17   2   3       1306.98       1325.06       188.43 o                         
  18   2   3       1435.07       1308.90       173.87 o                         
  19   2   3        682.34        456.17       178.31 o                         
  20   2   3        408.94        825.29       377.29 o                         
 -20   3   3        697.16        796.77       364.00 o                         
 -19   3   3        131.53        180.21       187.60 o                         
 -18   3   3       1194.52       1224.63       199.68 o                         
 -17   3   3        464.04        158.84       196.23 o                         
 -16   3   3       1514.29       1602.78       251.69 o                         
 -15   3   3       1230.57       1227.14       231.73 o                         
 -14   3   3       1122.13       1027.57       187.12 o                         
 -13   3   3       1381.05       1575.86       151.48 o                         
 -12   3   3        719.79        627.08       153.42 o                         
 -11   3   3       2244.81       2431.65       158.76 o                         
 -10   3   3       2750.77       2917.23       110.18 o                         
  -9   3   3       4841.84       5177.15       146.65 o                         
  -8   3   3       1304.21       1503.83        82.82 o                         
  -7   3   3       7032.45       7625.88       121.57 o                         
  -6   3   3       2781.55       2696.48        68.91 o                         
  -5   3   3       6092.15       6331.67       107.59 o                         
  -4   3   3       7589.64       7656.30       120.87 o                         
  -3   3   3      10948.94      12241.72       156.39 o                         
  -2   3   3        812.86        987.78        22.59 o                         
  -1   3   3      11179.17      12017.78       432.45 o                         
   0   3   3       5472.65       5186.08        86.13 o                         
   1   3   3      13531.21      15118.91       219.46 o                         
   2   3   3       1322.69       1150.11        60.41 o                         
   3   3   3      10280.40      11336.36       183.60 o                         
   4   3   3       7602.83       7607.02        97.06 o                         
   5   3   3       6694.96       7157.21       108.06 o                         
   6   3   3       3322.82       3198.77        90.64 o                         
   7   3   3       6412.40       7229.90       296.17 o                         
   8   3   3       1157.73       1235.77        71.56 o                         
   9   3   3       5466.52       5893.64       159.48 o                         
  10   3   3       2628.28       2671.03       128.53 o                         
  11   3   3       2309.10       2457.05       119.46 o                         
  12   3   3        666.26        568.71       115.63 o                         
  13   3   3       1196.42       1214.05       118.52 o                         
  14   3   3       1205.18       1023.21       136.77 o                         
  15   3   3       1373.55       1553.09       149.92 o                         
  16   3   3       1447.19       1384.04       183.32 o                         
  17   3   3        466.63        571.47       165.11 o                         
  18   3   3       1116.92        483.52       224.33 o                         
  19   3   3        131.24        265.37       225.34 o                         
  20   3   3        771.38        281.80       261.67 o                         
 -20   4   3        851.22        966.95       290.36 o                         
 -19   4   3        280.89        438.25       164.63 o                         
 -18   4   3       1011.28        939.59       166.38 o                         
 -17   4   3        361.09        -62.70       153.00 o                         
 -16   4   3       2087.56       2223.64       186.18 o                         
 -15   4   3        977.72        769.04       146.37 o                         
 -14   4   3       1740.96       1771.69       164.16 o                         
 -13   4   3       2202.97       2129.80       133.58 o                         
 -12   4   3       2390.17       2648.42       140.84 o                         
 -11   4   3       3726.80       3927.94       206.84 o                         
 -10   4   3       2442.70       2635.20       102.31 o                         
  -9   4   3       8310.37       8184.08       227.99 o                         
  -8   4   3       3359.78       3541.21       103.05 o                         
  -7   4   3       9827.85      10773.49       196.31 o                         
  -6   4   3       1068.86       1155.89        51.83 o                         
  -4   4   3       2766.46       2780.93        62.22 o                         
  -3   4   3       3567.22       3666.02        56.77 o                         
  -2   4   3       1709.55       1621.96        38.38 o                         
  -1   4   3       6931.87       6442.87       242.39 o                         
   0   4   3       1070.46        889.19        33.70 o                         
   1   4   3       6399.64       6502.84        83.31 o                         
   2   4   3       1495.51       1461.99        34.47 o                         
   3   4   3       3558.30       3567.24        60.41 o                         
   4   4   3       2990.79       3056.15        56.87 o                         
   5   4   3       7266.13       7675.55       110.58 o                         
   6   4   3        992.97        992.68        44.06 o                         
   7   4   3      10478.92      10669.88       189.05 o                         
   8   4   3       3451.86       3699.80        97.31 o                         
   9   4   3       8324.41       8317.41       279.39 o                         
  10   4   3       2428.39       2507.40       127.61 o                         
  11   4   3       3540.55       3688.35       166.12 o                         
  12   4   3       2623.38       2786.17       159.45 o                         
  13   4   3       2130.90       1880.67       173.87 o                         
  14   4   3       1875.53       1881.41       182.78 o                         
  15   4   3        841.76       1009.51       192.88 o                         
  16   4   3       1893.82       2164.37       260.59 o                         
  17   4   3        464.54        178.48       181.77 o                         
  18   4   3       1233.31        952.68       187.16 o                         
  19   4   3        227.75        155.12       258.36 o                         
  20   4   3        770.43        712.70       307.10 o                         
 -20   5   3        648.51        536.00       353.41 o                         
 -19   5   3        189.41        214.69       202.27 o                         
 -18   5   3        827.60        741.95       213.61 o                         
 -17   5   3        735.33        987.43       210.59 o                         
 -16   5   3        884.10       1056.93       198.79 o                         
 -15   5   3        961.39        776.48       214.89 o                         
 -14   5   3       1778.78       1686.24       200.59 o                         
 -13   5   3       2162.26       2218.53       215.75 o                         
 -12   5   3       3597.63       3641.63       193.27 o                         
 -11   5   3       2648.52       2795.14       138.40 o                         
 -10   5   3        392.04        448.68        65.31 o                         
  -9   5   3       6165.78       6532.58       184.41 o                         
  -8   5   3       5838.37       5831.18       133.03 o                         
  -7   5   3       4690.95       4584.10       318.69 o                         
  -6   5   3       4239.02       4415.83        80.73 o                         
  -5   5   3       8684.26       9452.82       143.39 o                         
  -4   5   3       1210.96       1309.21        41.39 o                         
  -3   5   3      14374.39      15589.67       230.27 o                         
  -2   5   3       1978.24       1755.18        45.21 o                         
  -1   5   3       9184.73       9823.45       130.24 o                         
   0   5   3       3018.97       2936.31        49.67 o                         
   1   5   3       8482.00       9094.31       164.10 o                         
   2   5   3       1731.98       1594.10        34.12 o                         
   3   5   3      12483.30      13290.72       180.79 o                         
   4   5   3       1414.47       1405.77        41.92 o                         
   5   5   3       8940.81      10117.91       146.31 o                         
   6   5   3       4816.25       5107.27        82.77 o                         
   7   5   3       3488.49       3750.39        88.77 o                         
   8   5   3       5238.35       5127.97       115.89 o                         
   9   5   3       6309.71       6607.24       213.63 o                         
  10   5   3        431.95        462.54        97.80 o                         
  11   5   3       3202.44       3264.53       205.26 o                         
  12   5   3       3568.81       3468.99       193.30 o                         
  13   5   3       1924.26       1992.84       168.36 o                         
  14   5   3       1786.03       1749.10       224.52 o                         
  15   5   3       1074.04        993.25       198.79 o                         
  16   5   3        788.35        697.82       158.00 o                         
  17   5   3        791.70        935.82       206.57 o                         
  18   5   3        797.06        673.78       189.89 o                         
  19   5   3        204.94        289.75       161.53 o                         
  20   5   3        662.64        562.74       210.82 o                         
 -19   6   3        644.09        442.64       198.58 o                         
 -18   6   3        408.62        392.13       169.58 o                         
 -17   6   3       1010.70        936.20       200.86 o                         
 -16   6   3       1138.49       1226.61       213.19 o                         
 -15   6   3       1568.31       1413.18       234.27 o                         
 -14   6   3       1945.47       2114.45       167.47 o                         
 -13   6   3       2336.58       2370.37       103.96 o                         
 -12   6   3       1441.46       1365.83        89.33 o                         
 -11   6   3       1444.85       1648.42        99.00 o                         
 -10   6   3       3905.86       3879.60       153.06 o                         
  -9   6   3       4269.38       4457.96       139.66 o                         
  -8   6   3       7909.36       8220.82       193.79 o                         
  -7   6   3       2599.09       2479.94       138.02 o                         
  -6   6   3       2142.80       2275.40        58.47 o                         
  -4   6   3       7893.37       8000.64       115.74 o                         
  -3   6   3       8477.80       9178.59       111.73 o                         
  -2   6   3       5554.78       5459.81       129.31 o                         
  -1   6   3      11481.66      11527.35       151.65 o                         
   0   6   3        475.71        353.05        21.28 o                         
   1   6   3      11465.28      11134.25       166.00 o                         
   2   6   3       5630.06       5593.09        73.30 o                         
   3   6   3       7256.20       7786.79       131.48 o                         
   4   6   3       7913.47       8086.54       113.79 o                         
   5   6   3       3339.84       3430.54        65.98 o                         
   6   6   3       2133.33       2500.90        84.50 o                         
   7   6   3       1712.00       1925.65        73.31 o                         
   8   6   3       8267.30       8447.90       205.40 o                         
   9   6   3       4664.12       4784.02       140.46 o                         
  10   6   3       3253.73       3253.77       166.64 o                         
  11   6   3       1230.29       1229.98        87.73 o                         
  12   6   3       1666.04       1628.41       103.30 o                         
  13   6   3       2409.69       2402.07       122.02 o                         
  14   6   3       1796.02       2044.97       158.79 o                         
  15   6   3       1518.33       1395.92       149.95 o                         
  16   6   3       1159.82       1125.52       200.72 o                         
  17   6   3       1119.39       1109.86       192.69 o                         
  18   6   3        412.43        375.20       159.06 o                         
  19   6   3        638.03        603.17       153.33 o                         
 -19   7   3        573.71        521.11       230.65 o                         
 -18   7   3        360.25        348.71       202.46 o                         
 -17   7   3       1388.18       1407.86       204.58 o                         
 -16   7   3       1036.64       1263.38       175.55 o                         
 -15   7   3        426.84        313.70       112.30 o                         
 -14   7   3       1439.10       1449.47       168.31 o                         
 -13   7   3       1283.92       1360.95       160.07 o                         
 -12   7   3       2202.15       2000.06       137.88 o                         
 -11   7   3       1142.28       1218.21        71.80 o                         
 -10   7   3       3958.96       4039.44       168.13 o                         
  -9   7   3       1501.71       1618.72        98.08 o                         
  -8   7   3       5279.64       5554.89       152.77 o                         
  -7   7   3       4513.27       4514.74        93.10 o                         
  -6   7   3       5299.23       5822.23       132.21 o                         
  -5   7   3       5374.55       5598.92        98.23 o                         
  -4   7   3      16194.70      17261.91       275.91 o                         
  -2   7   3       8346.63       8627.28       112.19 o                         
  -1   7   3       2938.56       2676.00       165.95 o                         
   0   7   3       8113.27       8956.24       133.84 o                         
   1   7   3       2262.02       2367.90        40.32 o                         
   2   7   3      10551.27       9021.38       185.65 o                         
   3   7   3       2801.75       3015.87        49.17 o                         
   4   7   3      14348.77      14947.09       263.26 o                         
   5   7   3       5378.83       5680.12       103.70 o                         
   6   7   3       5124.34       5700.47        97.57 o                         
   7   7   3       4393.61       4308.75       102.37 o                         
   8   7   3       5590.98       5609.64       140.37 o                         
   9   7   3       1578.22       1631.48        74.67 o                         
  10   7   3       3692.86       3789.11       207.65 o                         
  11   7   3       1053.49       1191.24       116.60 o                         
  12   7   3       2068.60       2118.67       144.92 o                         
  13   7   3       1141.09       1184.71       140.95 o                         
  14   7   3       1638.58       1617.76       144.30 o                         
  15   7   3        538.27        496.98       110.28 o                         
  16   7   3        810.01        940.66       175.30 o                         
  17   7   3       1367.41       1297.89       187.14 o                         
  18   7   3        391.26        514.49       143.40 o                         
  19   7   3        517.14        476.48       168.60 o                         
 -19   8   3        715.06        789.65       226.41 o                         
 -18   8   3        567.14        720.27       198.42 o                         
 -17   8   3       1515.83       1853.88       240.87 o                         
 -16   8   3        320.67        472.55       240.23 o                         
 -15   8   3       1336.20       1529.29       189.90 o                         
 -14   8   3       1581.56       1587.22       154.07 o                         
 -13   8   3       2519.89       2407.89       165.69 o                         
 -12   8   3       4446.16       4565.47       219.48 o                         
 -11   8   3       3324.72       3220.30       102.91 o                         
 -10   8   3       2310.57       2624.82       131.82 o                         
  -9   8   3       2419.11       2525.01       125.76 o                         
  -8   8   3       4030.41       4373.79       118.37 o                         
  -7   8   3       1882.48       1863.74        69.89 o                         
  -6   8   3      12904.33      13192.81       226.03 o                         
  -5   8   3        377.44        351.69        35.36 o                         
  -4   8   3       6839.98       7495.85       115.33 o                         
  -3   8   3        891.71        964.98        46.09 o                         
  -2   8   3       1357.01       1401.92       100.49 o                         
  -1   8   3       3578.87       3323.13        56.34 o                         
   0   8   3      27674.54      27072.77       520.63 o                         
   1   8   3       3268.08       3121.64        41.41 o                         
   2   8   3       1661.59       1717.01        41.49 o                         
   3   8   3       1023.51       1166.24        32.61 o                         
   4   8   3       6376.39       6862.22       116.35 o                         
   5   8   3        364.71        394.16        39.25 o                         
   6   8   3      13000.83      13280.18       247.77 o                         
   7   8   3       1725.35       1794.15        64.81 o                         
   8   8   3       3859.64       4307.13       173.91 o                         
   9   8   3       2789.12       2948.41       100.78 o                         
  10   8   3       2297.86       2649.89        99.61 o                         
  11   8   3       3530.65       3541.13       186.56 o                         
  12   8   3       4295.05       4736.90       229.64 o                         
  13   8   3       2227.07       2512.65       201.66 o                         
  14   8   3       1793.85       1910.12       238.74 o                         
  15   8   3       1209.40        851.97       140.57 o                         
  16   8   3        232.04         -0.21       142.94 o                         
  17   8   3       1520.24       1477.60       179.10 o                         
  18   8   3        545.08        718.08       179.75 o                         
  19   8   3        707.13        740.90       190.56 o                         
 -19   9   3        534.26        727.49       303.93 o                         
 -18   9   3        311.40        277.53       210.88 o                         
 -17   9   3        676.35        913.04       176.93 o                         
 -16   9   3        755.14        979.37       171.60 o                         
 -15   9   3        979.24       1178.22       143.43 o                         
 -14   9   3        953.20        877.81       146.71 o                         
 -13   9   3       3161.79       3061.91       232.23 o                         
 -12   9   3       1740.50       1874.54       144.91 o                         
 -11   9   3        961.17        915.97        84.06 o                         
 -10   9   3       3690.21       4001.32       168.77 o                         
  -9   9   3       3265.24       3316.14       145.04 o                         
  -8   9   3       4047.33       4551.17       116.74 o                         
  -7   9   3       1798.79       1816.82       103.33 o                         
  -6   9   3       5046.80       5352.38       249.90 o                         
  -5   9   3       3562.94       3637.00        89.36 o                         
  -4   9   3      11702.79      11997.83       192.65 o                         
  -3   9   3        656.52        710.62        66.56 o                         
  -2   9   3       7664.61       8351.04       132.28 o                         
  -1   9   3        779.53        781.58        33.68 o                         
   0   9   3       5929.15       6386.71        82.09 o                         
   1   9   3        559.03        590.15        29.54 o                         
   2   9   3       7513.15       8559.15       120.13 o                         
   3   9   3        940.51       1062.25        30.41 o                         
   4   9   3      12946.54      13749.91       215.84 o                         
   5   9   3       4222.00       4321.76        97.77 o                         
   6   9   3       4175.03       4418.76        96.99 o                         
   7   9   3       1340.73       1428.73        77.41 o                         
   8   9   3       4160.89       4567.76       106.84 o                         
   9   9   3       3408.29       3489.55       107.75 o                         
  10   9   3       3300.61       3699.23       159.15 o                         
  11   9   3        977.53       1293.81        94.87 o                         
  12   9   3       2065.08       2065.79       169.25 o                         
  13   9   3       3298.00       3119.56       233.56 o                         
  14   9   3        762.12        482.47       106.94 o                         
  15   9   3        939.23        866.11       116.75 o                         
  16   9   3        779.68        853.78       163.07 o                         
  17   9   3        696.43        874.36       131.62 o                         
  18   9   3        309.18        445.26       147.94 o                         
  19   9   3        485.85        391.72       129.29 o                         
 -19  10   3        481.38        777.32       282.45 o                         
 -18  10   3        576.83        690.12       212.27 o                         
 -17  10   3        928.27       1086.88       238.40 o                         
 -16  10   3       1300.05       1719.26       203.30 o                         
 -15  10   3        737.72        640.12       132.03 o                         
 -14  10   3        472.23        290.14        87.45 o                         
 -13  10   3       1636.19       1730.27       100.80 o                         
 -12  10   3       1804.26       1773.42       132.89 o                         
 -11  10   3       1934.68       1997.76       122.32 o                         
 -10  10   3       2284.22       2291.41        91.43 o                         
  -9  10   3       5960.73       6009.69       235.37 o                         
  -8  10   3       4884.22       5015.86       173.34 o                         
  -7  10   3       2234.81       2322.88        77.59 o                         
  -6  10   3       1334.89       1329.04        72.49 o                         
  -5  10   3       7905.67       8033.91       129.27 o                         
  -4  10   3      11834.62      11944.43       218.32 o                         
  -3  10   3       2537.64       2472.65       153.50 o                         
  -2  10   3       9294.42       9476.99       207.96 o                         
  -1  10   3        780.95        715.08        32.82 o                         
   0  10   3       1376.51       1458.02        37.24 o                         
   1  10   3        782.89        721.98        32.51 o                         
   2  10   3       9420.51      10008.40       172.51 o                         
   3  10   3       2063.47       2205.07        50.55 o                         
   4  10   3      11162.77      11538.09       149.19 o                         
   5  10   3       8329.59       8729.96       152.03 o                         
   6  10   3       1446.05       1279.84        62.56 o                         
   7  10   3       2085.27       2280.41        76.04 o                         
   8  10   3       4496.13       4671.04       131.02 o                         
   9  10   3       5419.33       5394.61       133.78 o                         
  10  10   3       2396.25       2565.27       114.87 o                         
  11  10   3       2222.56       2135.06       145.89 o                         
  12  10   3       1744.39       1624.22       141.27 o                         
  13  10   3       1480.11       1462.28       157.28 o                         
  14  10   3        568.47        624.76       109.71 o                         
  15  10   3        817.88        708.47       116.18 o                         
  16  10   3       1303.64       1297.52       132.23 o                         
  17  10   3        900.25        635.85       156.82 o                         
  18  10   3        596.33        771.05       140.16 o                         
  19  10   3        522.51        363.17       177.97 o                         
 -19  11   3        367.27        530.75       250.84 o                         
 -18  11   3        377.29         75.12       170.07 o                         
 -17  11   3        352.97        638.78       151.30 o                         
 -16  11   3        926.57        912.42       155.30 o                         
 -15  11   3        603.88        747.97       146.36 o                         
 -14  11   3        625.93        568.94       123.98 o                         
 -13  11   3       1979.99       1904.96       113.05 o                         
 -12  11   3       1188.01       1249.14        86.37 o                         
 -11  11   3        989.84       1230.98       103.90 o                         
 -10  11   3       1525.90       1487.24       122.11 o                         
  -9  11   3       2436.21       2661.36       129.15 o                         
  -8  11   3       3519.67       3555.30       126.90 o                         
  -7  11   3       2720.30       3058.92        88.22 o                         
  -6  11   3       1635.56       1824.58        55.59 o                         
  -5  11   3       6627.21       7233.48       188.86 o                         
  -4  11   3       1453.99       1582.05       126.88 o                         
  -3  11   3       4912.41       5723.07       355.41 o                         
  -2  11   3       5298.35       5621.75       111.71 o                         
  -1  11   3      11148.97      11127.85       244.65 o                         
   0  11   3         24.17         74.52        30.23 o                         
   1  11   3       9703.72      10695.35       164.27 o                         
   2  11   3       5205.26       5669.93        77.50 o                         
   3  11   3       6212.74       7034.90        94.78 o                         
   4  11   3       1960.19       2089.70        55.33 o                         
   5  11   3       5846.32       6355.93       132.01 o                         
   6  11   3       1531.91       1569.34        57.82 o                         
   7  11   3       3201.76       3496.09       143.84 o                         
   8  11   3       3752.88       3882.33       129.41 o                         
   9  11   3       2518.84       2640.35       102.04 o                         
  10  11   3       1325.35       1129.68        70.18 o                         
  11  11   3       1288.79       1477.68       112.18 o                         
  12  11   3       1319.55       1354.33       112.26 o                         
  13  11   3       2031.98       1801.23       150.35 o                         
  14  11   3        740.65        606.24       113.92 o                         
  15  11   3        497.25        526.65       113.99 o                         
  16  11   3        872.83        889.56       140.00 o                         
  17  11   3        416.22        294.49       150.68 o                         
  18  11   3        443.13        371.73       110.71 o                         
  19  11   3        360.05        175.12       176.48 o                         
 -19  12   3        138.41       -234.80       320.39 o                         
 -18  12   3       1013.15        959.94       214.77 o                         
 -17  12   3        462.38        376.00       217.98 o                         
 -16  12   3        928.50       1058.42       149.66 o                         
 -15  12   3       1050.46        902.04       175.23 o                         
 -14  12   3       2262.31       2426.25       150.37 o                         
 -13  12   3       1470.38       1467.76       104.43 o                         
 -12  12   3       2042.35       2066.95       123.46 o                         
 -11  12   3       2118.02       2157.80       183.88 o                         
 -10  12   3       1281.71       1477.45        90.34 o                         
  -9  12   3       2058.29       2222.49        96.13 o                         
  -8  12   3       1669.49       1840.05        91.58 o                         
  -7  12   3       1835.05       1911.85        96.27 o                         
  -6  12   3       3520.00       3886.94       119.03 o                         
  -5  12   3       3418.66       3520.66        85.74 o                         
  -4  12   3       1153.29        940.51        87.26 o                         
  -3  12   3      12697.22      12965.90       395.41 o                         
  -2  12   3        952.44        956.03        51.78 o                         
  -1  12   3       9530.34       9870.83       389.86 o                         
   0  12   3        201.80        198.19        32.54 o                         
   1  12   3      10002.25      10303.98       153.15 o                         
   2  12   3       1168.85       1218.40        48.47 o                         
   3  12   3      11442.46      11624.93       175.63 o                         
   4  12   3        907.84        793.13        40.54 o                         
   5  12   3       3884.95       4156.10        78.67 o                         
   6  12   3       4011.81       3920.66       183.53 o                         
   7  12   3       1348.32       1417.71        78.30 o                         
   8  12   3       1584.33       1636.39        72.58 o                         
   9  12   3       2318.10       2513.13       102.14 o                         
  10  12   3       1250.12       1111.32        78.01 o                         
  11  12   3       2154.36       2239.57       114.68 o                         
  12  12   3       2449.23       2134.12       157.80 o                         
  13  12   3       1475.26       1411.57       143.38 o                         
  14  12   3       2039.80       2158.21       124.78 o                         
  15  12   3       1192.25       1161.90       124.47 o                         
  16  12   3        978.48        734.58       131.19 o                         
  17  12   3        434.76        262.19       125.13 o                         
  18  12   3        929.72        678.05       212.25 o                         
  19  12   3        157.43        -75.90       240.19 o                         
 -18  13   3        741.11        616.12       169.53 o                         
 -17  13   3        342.78        142.34       122.49 o                         
 -16  13   3        925.64        956.79       128.99 o                         
 -15  13   3        430.70        402.59       114.31 o                         
 -14  13   3       1072.01       1393.30       149.66 o                         
 -13  13   3        709.78        752.83       119.06 o                         
 -12  13   3       1396.59       1457.38       144.88 o                         
 -11  13   3       2552.69       2791.83       118.76 o                         
 -10  13   3       3377.72       3794.24       157.42 o                         
  -9  13   3        860.99       1112.50        74.76 o                         
  -8  13   3       1095.45        951.66        71.80 o                         
  -7  13   3       5997.59       6514.96       211.78 o                         
  -6  13   3        514.90        521.67        55.43 o                         
  -5  13   3       5908.09       6008.97       247.25 o                         
  -4  13   3       2408.25       2538.59        80.21 o                         
  -3  13   3       7271.81       7817.49       201.31 o                         
  -2  13   3       1448.45       1475.76        73.65 o                         
  -1  13   3       6951.21       7356.02       166.14 o                         
   0  13   3        679.20        593.29        55.96 o                         
   1  13   3       6757.05       7618.13       143.59 o                         
   2  13   3       1800.04       1700.91        93.32 o                         
   3  13   3       8627.40       9011.56       160.22 o                         
   4  13   3       2590.89       2611.16        78.71 o                         
   5  13   3       4944.77       5351.16       120.60 o                         
   6  13   3        425.42        328.82        59.89 o                         
   7  13   3       6846.96       7087.46       264.22 o                         
   8  13   3       1607.79       1366.17       130.46 o                         
   9  13   3        934.15       1007.59        64.24 o                         
  10  13   3       3294.26       3634.33       135.69 o                         
  11  13   3       2442.89       2585.52       121.65 o                         
  12  13   3       1425.80       1442.36       133.90 o                         
  13  13   3        702.64        655.82        81.16 o                         
  14  13   3       1076.94       1092.55       119.90 o                         
  15  13   3        446.21        385.96        98.81 o                         
  16  13   3        957.06        959.87       160.11 o                         
  17  13   3        361.33        384.38       123.29 o                         
  18  13   3        736.87        639.50       202.23 o                         
  19  13   3        336.06        203.10       180.94 o                         
 -18  14   3        682.09       1202.16       217.85 o                         
 -17  14   3        632.15        311.82       222.26 o                         
 -16  14   3        365.82        147.63       105.34 o                         
 -15  14   3        871.05        962.20       113.32 o                         
 -14  14   3        929.52        980.39       145.67 o                         
 -13  14   3        617.40        647.42        84.14 o                         
 -12  14   3       2283.63       2636.85       130.72 o                         
 -11  14   3       2823.11       2844.99       119.94 o                         
 -10  14   3       1252.16       1335.36       132.74 o                         
  -9  14   3       1677.09       1676.46       102.27 o                         
  -8  14   3       1326.40       1343.62        53.34 o                         
  -7  14   3       3771.29       3694.52       132.87 o                         
  -6  14   3       8526.24       9569.05       213.22 o                         
  -5  14   3       3000.93       3300.00        95.87 o                         
  -4  14   3        715.26        743.76        54.55 o                         
  -3  14   3       4943.59       5234.54       204.91 o                         
  -2  14   3        242.42        236.02        43.59 o                         
  -1  14   3       1827.42       1669.60        94.87 o                         
   0  14   3       5330.06       5528.29       129.73 o                         
   1  14   3       2029.50       1960.34        69.35 o                         
   2  14   3        481.71        369.67        36.79 o                         
   3  14   3       4914.51       5265.36       122.39 o                         
   4  14   3        598.40        611.92        42.62 o                         
   5  14   3       2428.31       2609.07        81.99 o                         
   6  14   3       8824.80      10021.29       208.21 o                         
   7  14   3       4349.93       4058.43       141.43 o                         
   8  14   3       1212.83       1178.84        84.18 o                         
   9  14   3       1680.63       1561.96       109.17 o                         
  10  14   3       1429.38       1451.36        78.28 o                         
  11  14   3       2641.90       2618.46       168.16 o                         
  12  14   3       1891.78       2057.95       134.57 o                         
  13  14   3        562.63        507.80        83.39 o                         
  14  14   3       1081.92       1043.42       106.14 o                         
  15  14   3       1014.84       1113.87        93.95 o                         
  16  14   3        356.66        303.33        89.34 o                         
  17  14   3        575.99        524.71       121.38 o                         
  18  14   3        646.09        473.06       171.42 o                         
 -18  15   3        234.25        408.43       244.05 o                         
 -17  15   3        293.76        612.80       172.44 o                         
 -16  15   3        503.21        453.76       159.89 o                         
 -15  15   3       1034.80       1028.02       115.88 o                         
 -14  15   3        786.07        942.48       117.74 o                         
 -13  15   3        826.23        879.01       148.04 o                         
 -12  15   3        693.57        633.21       104.15 o                         
 -11  15   3       1777.79       1658.13       143.89 o                         
 -10  15   3       1004.67       1049.42       100.81 o                         
  -9  15   3        916.97        973.70        58.17 o                         
  -8  15   3       2087.01       2306.76       162.33 o                         
  -7  15   3       1301.95       1450.64        86.65 o                         
  -6  15   3       3112.10       3419.54        87.66 o                         
  -5  15   3        708.54        747.46        56.18 o                         
  -4  15   3       5513.45       6164.26       213.91 o                         
  -3  15   3       2198.47       2196.04       123.65 o                         
  -2  15   3      13226.54      14145.25       465.19 o                         
  -1  15   3       1000.99        828.49        77.73 o                         
   0  15   3       3550.55       3113.56       156.89 o                         
   1  15   3       1056.38       1014.67        86.58 o                         
   2  15   3      12500.78      13843.18       549.23 o                         
   3  15   3       1806.00       1892.46        62.56 o                         
   4  15   3       5798.43       6390.59       136.68 o                         
   5  15   3        729.46        859.90        59.49 o                         
   6  15   3       2650.82       2867.28        89.84 o                         
   7  15   3       1452.58       1600.16       100.95 o                         
   8  15   3       1955.71       2128.69       107.06 o                         
   9  15   3       1089.29        975.90        74.48 o                         
  10  15   3        981.45        898.13        70.49 o                         
  11  15   3       1626.96       1550.10       100.81 o                         
  12  15   3        802.89        879.72        77.61 o                         
  13  15   3        884.90        883.90        84.68 o                         
  14  15   3        690.35        582.97       100.79 o                         
  15  15   3       1004.72        927.33        98.86 o                         
  16  15   3        612.09        403.84       123.21 o                         
  17  15   3        294.18        512.58       194.21 o                         
  18  15   3        174.40        424.42       189.12 o                         
 -18  16   3        154.45        363.62       190.99 o                         
 -17  16   3        776.04        760.42       133.14 o                         
 -16  16   3        674.13        579.97       119.16 o                         
 -15  16   3       1123.61       1108.93       133.45 o                         
 -14  16   3        784.44        811.54       140.32 o                         
 -13  16   3       1144.44       1218.80       105.23 o                         
 -12  16   3       1038.83        809.32        79.27 o                         
 -11  16   3       1161.34       1278.91        83.39 o                         
 -10  16   3       1035.25       1228.07       104.66 o                         
  -9  16   3        990.71       1031.90        75.35 o                         
  -8  16   3       1218.65       1445.21       107.45 o                         
  -7  16   3         98.50        125.66        50.66 o                         
  -6  16   3       1269.16       1254.23        73.98 o                         
  -5  16   3       1123.95       1259.93        75.64 o                         
  -4  16   3       5548.34       5721.24       190.80 o                         
  -3  16   3        332.78        386.19        50.35 o                         
  -2  16   3      11407.46      11148.45       512.16 o                         
  -1  16   3        678.01        503.29        57.84 o                         
   0  16   3       2324.68       1891.95       116.56 o                         
   1  16   3        621.25        384.97        57.38 o                         
   2  16   3      10949.93      10853.94       417.88 o                         
   3  16   3        205.89        245.14        44.46 o                         
   4  16   3       6004.83       6075.21       178.80 o                         
   5  16   3       1128.26       1184.50        54.16 o                         
   6  16   3       1275.40       1245.60        73.69 o                         
   7  16   3        165.32        216.49        52.65 o                         
   8  16   3       1041.34       1350.57       140.83 o                         
   9  16   3        816.60        843.42       102.74 o                         
  10  16   3       1143.01       1238.54       103.91 o                         
  11  16   3       1190.74       1307.81        82.32 o                         
  12  16   3       1038.61        992.01        70.49 o                         
  13  16   3       1229.91       1056.58       115.79 o                         
  14  16   3        681.00        695.55       136.51 o                         
  15  16   3       1112.52        929.23       186.16 o                         
  16  16   3        662.64        639.63       140.70 o                         
  17  16   3        816.89        929.52       181.54 o                         
  18  16   3        179.01        379.52       190.52 o                         
 -18  17   3        135.40        176.13       342.68 o                         
 -17  17   3        573.89        495.25       169.90 o                         
 -16  17   3        327.25        416.04       139.03 o                         
 -15  17   3        759.70       1006.77       152.65 o                         
 -14  17   3        686.35        815.28       134.54 o                         
 -13  17   3        665.36        563.68       123.38 o                         
 -12  17   3       1023.62       1071.78       116.64 o                         
 -11  17   3        961.30       1013.98       110.45 o                         
 -10  17   3       1601.10       1801.73        89.34 o                         
  -9  17   3        336.88        391.99        74.37 o                         
  -8  17   3       2458.01       2759.78       108.20 o                         
  -7  17   3        654.73        745.00        65.50 o                         
  -6  17   3       3737.04       3958.20       130.18 o                         
  -5  17   3       1153.07       1188.19        96.59 o                         
  -4  17   3       4695.20       4740.37       226.15 o                         
  -3  17   3        240.58        229.37        43.57 o                         
  -2  17   3       5193.57       5097.12       239.15 o                         
  -1  17   3        451.38        352.79        57.13 o                         
   0  17   3       1642.18       1524.91       115.19 o                         
   1  17   3        436.48        319.96        21.10 o                         
   2  17   3       5278.76       5145.28       182.12 o                         
   3  17   3        373.34        464.74        45.83 o                         
   4  17   3       4437.33       4425.22       130.02 o                         
   5  17   3       1100.69       1160.22        70.65 o                         
   6  17   3       3958.09       4296.48       116.07 o                         
   7  17   3        733.58        885.24        81.19 o                         
   8  17   3       2028.69       2367.00       170.95 o                         
   9  17   3        193.29        137.98        54.94 o                         
  10  17   3       1573.33       1889.59       103.80 o                         
  11  17   3       1126.18       1035.83        95.67 o                         
  12  17   3        922.33        755.44        90.29 o                         
  13  17   3        641.06        572.26       128.85 o                         
  14  17   3        711.97        884.24       161.55 o                         
  15  17   3        681.66        455.48       119.32 o                         
  16  17   3        295.74        360.18       123.19 o                         
  17  17   3        571.80        513.65       160.14 o                         
  18  17   3        180.40        233.82       304.66 o                         
 -17  18   3        235.61        275.17       140.71 o                         
 -16  18   3        286.73        257.11       143.07 o                         
 -15  18   3        457.13        392.68       139.92 o                         
 -14  18   3       1502.19       1467.96       155.85 o                         
 -13  18   3        694.14        735.61       115.90 o                         
 -12  18   3       1270.51       1181.06       137.54 o                         
 -11  18   3       1522.42       1499.74       100.36 o                         
 -10  18   3       1677.16       1636.79        79.00 o                         
  -9  18   3       1376.30       1530.59       112.60 o                         
  -8  18   3       1978.17       1917.91        88.94 o                         
  -7  18   3       2080.74       2258.47        91.14 o                         
  -6  18   3       4565.07       4837.11       197.96 o                         
  -5  18   3        880.31        914.68        83.60 o                         
  -4  18   3       1715.21       1625.43       122.44 o                         
  -3  18   3       1715.00       1654.41        83.63 o                         
  -2  18   3        764.16        514.43        55.81 o                         
  -1  18   3       1549.33       1161.23        71.13 o                         
   0  18   3       2892.27       2755.68       161.57 o                         
   1  18   3       1773.05       1361.22        98.65 o                         
   2  18   3        773.25        524.48        56.34 o                         
   3  18   3       1739.89       1604.76        72.17 o                         
   4  18   3       2106.43       1778.00       107.80 o                         
   5  18   3       1028.92        962.31        67.66 o                         
   6  18   3       4371.06       4725.30       137.04 o                         
   7  18   3       1979.25       2093.21       114.58 o                         
   8  18   3       2026.68       2172.13       101.12 o                         
   9  18   3       1441.26       1442.22        95.06 o                         
  10  18   3       1672.66       1520.83        88.62 o                         
  11  18   3       1348.22       1442.24       130.23 o                         
  12  18   3       1332.79       1323.97       122.97 o                         
  13  18   3        792.63        744.37       106.29 o                         
  14  18   3       1394.73       1499.71       128.62 o                         
  15  18   3        383.69        447.77       158.51 o                         
  16  18   3        301.51        228.67       166.13 o                         
  17  18   3        272.44        201.58       156.88 o                         
 -17  19   3        201.98        226.77       154.72 o                         
 -16  19   3        413.63        347.38       155.36 o                         
 -15  19   3        190.24        249.00       107.13 o                         
 -14  19   3        875.91        828.22       144.85 o                         
 -13  19   3        365.92        457.08       113.34 o                         
 -12  19   3       1418.24       1326.41       111.28 o                         
 -11  19   3        954.41        941.96       133.04 o                         
 -10  19   3       1861.93       1943.77       128.32 o                         
  -9  19   3        934.12        873.64        66.86 o                         
  -8  19   3        187.81        122.53        58.40 o                         
  -7  19   3       2756.05       2849.69       132.53 o                         
  -6  19   3       1156.20       1138.28        62.02 o                         
  -5  19   3       2343.15       2483.41       124.64 o                         
  -4  19   3        895.96        998.72        77.73 o                         
  -3  19   3       3522.35       3602.43        88.50 o                         
  -2  19   3       1028.41        863.79        66.40 o                         
  -1  19   3       3185.31       3087.47       115.90 o                         
   0  19   3       2884.20       2561.05       206.96 o                         
   1  19   3       3363.50       3348.58       174.01 o                         
   2  19   3        678.21        627.99        63.18 o                         
   3  19   3       2990.86       3145.47       137.73 o                         
   4  19   3        916.87       1007.46        62.20 o                         
   5  19   3       2487.36       2482.05       104.21 o                         
   6  19   3       1100.81       1052.92        74.99 o                         
   7  19   3       2657.91       2875.39       110.33 o                         
   8  19   3         74.68          6.85        56.28 o                         
   9  19   3        771.85        661.84        51.12 o                         
  10  19   3       2202.84       2259.65       130.67 o                         
  11  19   3        982.86       1003.00       130.39 o                         
  12  19   3       1246.63       1179.06       146.59 o                         
  13  19   3        446.00        343.34       125.61 o                         
  14  19   3        830.52        499.99       136.60 o                         
  15  19   3        234.84         72.87       142.87 o                         
  16  19   3        481.73        546.20       158.50 o                         
  17  19   3        168.54        193.59       182.21 o                         
 -17  20   3        206.03        365.78       200.95 o                         
 -16  20   3        604.95        869.19       194.26 o                         
 -15  20   3        277.23        383.62       154.46 o                         
 -14  20   3        682.65        768.58       127.54 o                         
 -13  20   3        511.84        669.33       152.33 o                         
 -12  20   3        879.38        980.19       124.00 o                         
 -11  20   3        935.88        918.26       131.65 o                         
 -10  20   3        888.17        881.44        83.53 o                         
  -9  20   3       1246.74       1307.95        82.91 o                         
  -8  20   3        388.99        504.04        73.24 o                         
  -7  20   3       1366.23       1473.42        75.07 o                         
  -6  20   3       1595.87       1608.71       107.37 o                         
  -5  20   3       3426.34       3191.96       124.29 o                         
  -4  20   3       1218.16        924.36        86.73 o                         
  -3  20   3       3802.99       3938.63       168.10 o                         
  -2  20   3        420.42        464.59        78.04 o                         
  -1  20   3       3615.87       3310.83       126.60 o                         
   0  20   3         14.56         68.05        60.54 o                         
   1  20   3       3797.45       3402.28       100.79 o                         
   2  20   3        476.09        346.50        54.06 o                         
   3  20   3       4349.80       4104.24       139.18 o                         
   4  20   3       1276.71       1230.18        68.53 o                         
   5  20   3       3032.92       3077.58        91.68 o                         
   6  20   3       1360.81       1360.39        81.09 o                         
   7  20   3       1462.65       1480.59        72.13 o                         
   8  20   3        468.49        455.02        75.60 o                         
   9  20   3       1324.79       1091.17       108.15 o                         
  10  20   3        970.40       1095.34       101.82 o                         
  11  20   3        888.73        839.15       102.73 o                         
  12  20   3        775.15        676.35       108.49 o                         
  13  20   3        557.31        686.24       136.32 o                         
  14  20   3        818.62        860.07       118.85 o                         
  15  20   3        247.07        283.84       127.09 o                         
  16  20   3        636.84        584.07       163.27 o                         
  17  20   3        194.44        334.14       195.73 o                         
 -16  21   3        296.06        282.33       137.26 o                         
 -15  21   3        354.28        533.10       135.43 o                         
 -14  21   3        625.46        799.55       149.80 o                         
 -13  21   3        511.94        437.30       107.59 o                         
 -12  21   3        401.82        417.13       109.04 o                         
 -11  21   3        895.44        891.35        85.40 o                         
 -10  21   3        142.87        168.88        72.30 o                         
  -9  21   3       3141.76       3472.46       137.14 o                         
  -8  21   3       1222.36       1363.84        78.47 o                         
  -7  21   3       1452.42       1514.21       111.54 o                         
  -6  21   3        204.03        205.85        78.41 o                         
  -5  21   3       2033.23       2161.61        90.03 o                         
  -4  21   3         64.11         79.11        52.44 o                         
  -3  21   3       2628.57       2645.88       100.06 o                         
  -2  21   3       1898.65       1729.47       115.20 o                         
  -1  21   3       1796.55       1585.96       118.22 o                         
   0  21   3        533.84        408.17        73.30 o                         
   1  21   3       2288.73       2053.96        93.72 o                         
   2  21   3       1813.68       1563.03        92.48 o                         
   3  21   3       2355.96       2488.54       102.81 o                         
   4  21   3         98.87        156.24        57.17 o                         
   5  21   3       2249.37       2239.55        86.80 o                         
   6  21   3        242.80        278.59        65.79 o                         
   7  21   3       1647.85       1668.00        89.92 o                         
   8  21   3       1162.66       1212.55        71.85 o                         
   9  21   3       3222.57       3561.89       156.48 o                         
  10  21   3        232.47        179.84        97.86 o                         
  11  21   3        797.08        719.31        95.88 o                         
  12  21   3        387.19        284.70       116.60 o                         
  13  21   3        618.17        676.61       114.99 o                         
  14  21   3        590.35        628.81       135.80 o                         
  15  21   3        346.82        457.99       124.63 o                         
  16  21   3        323.45        366.11       151.70 o                         
 -16  22   3        435.30        635.60       152.30 o                         
 -15  22   3        409.28        371.99       118.36 o                         
 -14  22   3        392.54        415.60       120.24 o                         
 -13  22   3       1086.65       1244.78       150.12 o                         
 -12  22   3        607.23        678.48        97.62 o                         
 -11  22   3        866.71        846.50       101.17 o                         
 -10  22   3       1094.03       1250.65        88.38 o                         
  -9  22   3       1451.22       1557.16        91.46 o                         
  -8  22   3        984.89       1145.23        69.09 o                         
  -7  22   3       1757.72       1782.44       124.63 o                         
  -6  22   3         32.16        105.96        59.90 o                         
  -5  22   3       1938.83       1934.01       101.33 o                         
  -4  22   3       1545.79       1553.22        81.56 o                         
  -3  22   3        283.75        341.42        52.74 o                         
  -2  22   3       1425.93       1337.40        69.88 o                         
  -1  22   3       1058.54        913.89       104.76 o                         
   0  22   3         26.14        -66.38        87.39 o                         
   1  22   3       1176.06        957.91        48.60 o                         
   2  22   3       1362.40       1245.32        69.51 o                         
   3  22   3        337.70        297.89        53.88 o                         
   4  22   3       1639.75       1533.56        86.85 o                         
   5  22   3       1896.14       1842.37        96.57 o                         
   6  22   3         80.67        -13.90        59.02 o                         
   7  22   3       1776.81       1708.97       107.10 o                         
   8  22   3        991.20       1091.68        82.83 o                         
   9  22   3       1455.95       1362.51        91.79 o                         
  10  22   3       1109.59       1197.97        96.32 o                         
  11  22   3        951.96        909.05       107.22 o                         
  12  22   3        694.96        746.51       104.34 o                         
  13  22   3       1136.81       1277.53       188.20 o                         
  14  22   3        302.07        546.76       135.70 o                         
  15  22   3        363.65        344.08       134.01 o                         
  16  22   3        425.13        368.89       294.45 o                         
 -16  23   3         76.83         52.59       203.78 o                         
 -15  23   3        356.84        414.96       162.89 o                         
 -14  23   3        196.73        152.41       118.54 o                         
 -13  23   3        566.69        697.49       116.18 o                         
 -12  23   3        536.23        680.11       120.58 o                         
 -11  23   3        564.49        785.68       101.28 o                         
 -10  23   3        878.69       1056.54        94.17 o                         
  -9  23   3        740.65        857.74        85.15 o                         
  -8  23   3       1444.14       1581.42       160.32 o                         
  -7  23   3        217.26        359.95        85.84 o                         
  -6  23   3       1221.62       1391.59        81.26 o                         
  -5  23   3        449.14        471.97        62.86 o                         
  -4  23   3       1758.05       1734.37        90.69 o                         
  -3  23   3        650.19        661.14        69.21 o                         
  -2  23   3       1498.10       1488.83        80.50 o                         
  -1  23   3        641.89        635.05        68.72 o                         
   0  23   3       2297.90       2217.44       113.83 o                         
   1  23   3        580.68        536.76        42.35 o                         
   2  23   3       1593.08       1573.42        61.26 o                         
   3  23   3        620.19        491.42        51.90 o                         
   4  23   3       1779.62       1741.14        78.86 o                         
   5  23   3        491.57        469.65        68.76 o                         
   6  23   3       1371.12       1413.58        93.54 o                         
   7  23   3        188.87        135.66        63.87 o                         
   8  23   3       1453.66       1434.33       101.73 o                         
   9  23   3        760.33        810.15        88.36 o                         
  10  23   3        868.54        764.98        99.37 o                         
  11  23   3        603.92        639.07        84.28 o                         
  12  23   3        501.26        488.41       117.79 o                         
  13  23   3        599.48        707.39       120.12 o                         
  14  23   3        212.54         64.27       125.42 o                         
  15  23   3        347.12        378.69       162.00 o                         
  16  23   3         59.65        -28.51       318.81 o                         
 -15  24   3        386.07        376.59       119.47 o                         
 -14  24   3        243.27        357.25       125.82 o                         
 -13  24   3        438.73        411.79       129.23 o                         
 -12  24   3        451.61        506.61       114.50 o                         
 -11  24   3        178.37        257.66       106.56 o                         
 -10  24   3        388.96        334.73        89.72 o                         
  -9  24   3        470.44        572.59        86.52 o                         
  -8  24   3       1051.42       1161.67        87.85 o                         
  -7  24   3        704.63        890.68        82.57 o                         
  -6  24   3       2408.88       2740.52       105.46 o                         
  -5  24   3        104.64         59.49        65.78 o                         
  -4  24   3       1221.75       1005.44        96.33 o                         
  -3  24   3        369.46        384.12        46.98 o                         
  -2  24   3        748.78        635.04        50.37 o                         
  -1  24   3        155.20        103.06        64.40 o                         
   0  24   3       3211.83       3066.22       128.67 o                         
   1  24   3        133.43         85.58        46.41 o                         
   2  24   3        647.02        514.41        58.99 o                         
   3  24   3        339.14        240.85        53.87 o                         
   4  24   3       1190.43       1049.20        69.63 o                         
   5  24   3         97.57        124.32        69.56 o                         
   6  24   3       2323.20       2537.43       109.46 o                         
   7  24   3        765.27        769.51        82.46 o                         
   8  24   3        962.70        860.15       114.55 o                         
   9  24   3        423.42        476.39        77.22 o                         
  10  24   3        444.85        269.81        92.26 o                         
  11  24   3        156.26        141.00       106.75 o                         
  12  24   3        421.18        433.42        91.58 o                         
  13  24   3        412.71        434.77       116.85 o                         
  14  24   3        249.85        371.59       125.66 o                         
  15  24   3        412.40        330.03       116.34 o                         
 -15  25   3        205.68        230.47       142.85 o                         
 -14  25   3        233.39        169.33       109.91 o                         
 -13  25   3        167.57        201.92       115.09 o                         
 -12  25   3        615.83        612.93        93.24 o                         
 -11  25   3        194.58        320.96       107.20 o                         
 -10  25   3        641.14        861.98        99.01 o                         
  -9  25   3        259.32        257.35       105.75 o                         
  -8  25   3        856.31        900.12        81.90 o                         
  -7  25   3        208.57        383.26        77.39 o                         
  -6  25   3       1710.99       1589.28       109.37 o                         
  -5  25   3        456.68        431.78        52.13 o                         
  -4  25   3       1090.97        968.86        66.25 o                         
  -3  25   3        186.33        143.02        44.04 o                         
  -2  25   3       1407.03       1374.46        99.84 o                         
  -1  25   3        285.09        255.49        88.42 o                         
   0  25   3       2903.15       2686.10       120.06 o                         
   1  25   3        320.83        389.35        56.92 o                         
   2  25   3       1256.20       1185.91        45.81 o                         
   3  25   3        191.15          4.77        72.28 o                         
   4  25   3       1301.14       1068.87        68.95 o                         
   5  25   3        431.24        556.06        65.29 o                         
   6  25   3       1728.02       1659.53        91.10 o                         
   7  25   3        147.61         79.35        62.57 o                         
   8  25   3        917.60        779.01        85.55 o                         
   9  25   3        323.48        421.20       107.72 o                         
  10  25   3        559.99        620.34       106.25 o                         
  11  25   3        172.10        155.01       105.08 o                         
  12  25   3        614.37        600.88       117.46 o                         
  13  25   3        175.58        132.74       108.43 o                         
  14  25   3        213.17         99.56       111.26 o                         
  15  25   3        223.04        485.32       159.50 o                         
 -14  26   3        299.56        238.41       137.33 o                         
 -13  26   3        389.12        428.31       107.28 o                         
 -12  26   3        394.57        266.70       145.96 o                         
 -11  26   3        232.35        189.86       103.63 o                         
 -10  26   3        679.62        756.32       125.25 o                         
  -9  26   3        425.13        442.63       119.59 o                         
  -8  26   3        713.83        805.53       102.74 o                         
  -7  26   3        250.12        240.34        70.23 o                         
  -6  26   3        279.06        228.33        69.77 o                         
  -5  26   3        279.44        217.95        62.13 o                         
  -4  26   3       1425.69       1594.99       103.98 o                         
  -3  26   3        511.93        405.79        67.91 o                         
  -2  26   3       1523.05       1318.49       115.46 o                         
  -1  26   3        934.87        909.25        98.25 o                         
   0  26   3         62.27         54.10        67.61 o                         
   1  26   3       1005.32        913.00        57.87 o                         
   2  26   3       1680.10       1527.48        72.62 o                         
   3  26   3        421.55        427.54        50.51 o                         
   4  26   3       1196.03       1185.32        75.29 o                         
   5  26   3        224.88        297.74        66.08 o                         
   6  26   3        266.33        175.95        78.32 o                         
   7  26   3        276.01        288.92        75.23 o                         
   8  26   3        742.25        738.62       110.81 o                         
   9  26   3        403.06        475.38        90.41 o                         
  10  26   3        673.34        745.41       115.91 o                         
  11  26   3        241.70        164.35       106.47 o                         
  12  26   3        368.07        441.20       106.38 o                         
  13  26   3        341.55        398.39       121.42 o                         
  14  26   3        352.55        477.89       162.39 o                         
 -14  27   3        316.02        325.35       139.77 o                         
 -13  27   3        153.61         72.80       119.79 o                         
 -12  27   3        185.16        209.50       108.92 o                         
 -11  27   3        311.36        445.99       110.65 o                         
 -10  27   3        149.40        152.59        98.39 o                         
  -9  27   3        786.09        987.45       119.09 o                         
  -8  27   3        428.22        506.13        80.29 o                         
  -7  27   3        497.40        467.51        88.09 o                         
  -6  27   3        295.77        231.22        99.92 o                         
  -5  27   3        706.59        764.30        80.28 o                         
  -4  27   3        307.39        368.91        79.12 o                         
  -3  27   3       1519.37       1513.86       167.28 o                         
  -2  27   3       1097.54        889.44       154.16 o                         
  -1  27   3        701.25        520.85        85.75 o                         
   0  27   3         78.49        268.13       163.67 o                         
   1  27   3        633.03        667.22        95.36 o                         
   2  27   3       1134.23       1091.68        90.67 o                         
   3  27   3       1622.67       1608.89        73.87 o                         
   4  27   3        230.38        178.14        63.53 o                         
   5  27   3        669.18        575.73        66.04 o                         
   6  27   3        268.10        201.88        73.10 o                         
   7  27   3        532.10        454.32        79.66 o                         
   8  27   3        481.58        519.92        93.55 o                         
   9  27   3        781.65        701.19       104.86 o                         
  10  27   3        109.52        141.74        93.46 o                         
  11  27   3        275.09        484.89       115.38 o                         
  12  27   3        201.94         39.87       110.12 o                         
  13  27   3        147.82        163.06       141.44 o                         
  14  27   3        344.27        503.99       162.19 o                         
 -13  28   3        145.22        145.73       149.06 o                         
 -12  28   3        198.30         95.97       149.01 o                         
 -11  28   3        365.11        373.50       108.80 o                         
 -10  28   3        251.74        417.44       130.08 o                         
  -9  28   3        331.20        396.36       110.32 o                         
  -8  28   3        187.80        203.61        69.16 o                         
  -7  28   3       1301.61       1343.97       128.03 o                         
  -6  28   3        552.76        475.49       102.29 o                         
  -5  28   3        872.64        717.25       102.26 o                         
  -4  28   3         70.33        136.04        79.16 o                         
  -3  28   3        618.18        427.73        94.73 o                         
  -2  28   3         56.04          7.63        77.41 o                         
  -1  28   3       1684.89       1815.24       114.67 o                         
   0  28   3        256.90        299.36       102.88 o                         
   1  28   3       1592.80       1497.63       118.39 o                         
   2  28   3         73.68        102.27        89.82 o                         
   3  28   3        547.35        466.58       102.78 o                         
   4  28   3         50.01        103.15        75.00 o                         
   5  28   3       1033.52        982.67        94.65 o                         
   6  28   3        550.89        588.21       135.32 o                         
   7  28   3       1195.14        938.36       101.49 o                         
   8  28   3        139.71        292.53        87.80 o                         
   9  28   3        298.70        248.03        82.89 o                         
  10  28   3        241.07        345.21        97.91 o                         
  11  28   3        406.41        355.91       106.53 o                         
  12  28   3        211.55        245.60       118.61 o                         
  13  28   3        118.91        110.52       152.35 o                         
 -13  29   3        165.14        338.07       128.95 o                         
 -12  29   3         56.54        158.26       134.52 o                         
 -11  29   3        396.99        325.51       132.78 o                         
 -10  29   3        311.57        531.74       123.91 o                         
  -9  29   3        192.94        329.11       111.89 o                         
  -8  29   3         41.45        -49.89        98.82 o                         
  -7  29   3        724.23        707.66       123.12 o                         
  -6  29   3        178.65         42.19       109.60 o                         
  -5  29   3        480.49        624.39       106.42 o                         
  -4  29   3        233.83        303.26        89.53 o                         
  -3  29   3        748.09        793.42        95.08 o                         
  -2  29   3         64.12        206.00        69.33 o                         
  -1  29   3       1345.40       1463.86       121.04 o                         
   0  29   3        228.30        338.60       111.34 o                         
   1  29   3       1214.24       1272.24       100.47 o                         
   2  29   3         64.75        108.89        77.49 o                         
   3  29   3        708.36        691.17        85.90 o                         
   4  29   3        224.31        212.57        74.26 o                         
   5  29   3        561.10        509.17        79.90 o                         
   6  29   3        194.02        251.05        80.32 o                         
   7  29   3        707.45        542.26        97.95 o                         
   8  29   3         54.87         82.08        94.30 o                         
   9  29   3        205.70        260.27        98.94 o                         
  10  29   3        264.78        155.80        90.35 o                         
  11  29   3        440.99        452.40       114.41 o                         
  12  29   3         79.34        241.56       113.30 o                         
  13  29   3        157.45        103.28       185.61 o                         
 -12  30   3        106.37         90.87       114.37 o                         
 -11  30   3        279.70        530.60       187.68 o                         
 -10  30   3        147.20        225.10       136.15 o                         
  -9  30   3        332.20        472.43       114.47 o                         
  -8  30   3        101.89        -35.03       101.70 o                         
  -7  30   3        262.37        285.76        99.69 o                         
  -6  30   3        379.16        423.52        92.81 o                         
  -5  30   3        279.27        466.67        82.70 o                         
  -4  30   3        139.18         16.86        93.16 o                         
  -3  30   3        748.17        629.54       145.87 o                         
  -2  30   3        284.10        117.70       102.74 o                         
  -1  30   3        576.67        511.92       136.99 o                         
   0  30   3        499.47        439.83       159.94 o                         
   1  30   3        517.75        273.36       138.47 o                         
   2  30   3        323.85        339.10       110.66 o                         
   3  30   3        820.67        877.30        98.75 o                         
   4  30   3        119.18         47.35        71.33 o                         
   5  30   3        271.44        208.09        79.02 o                         
   6  30   3        390.57        438.56       122.17 o                         
   7  30   3        272.59        305.06       163.17 o                         
   8  30   3         95.89        107.17        98.15 o                         
   9  30   3        326.56        324.14        98.66 o                         
  10  30   3        169.48        145.92       110.32 o                         
  11  30   3        313.24        312.26       110.62 o                         
  12  30   3        104.00         90.27       157.57 o                         
 -11  31   3        139.76        194.78       193.59 o                         
 -10  31   3        149.75        244.87       167.53 o                         
  -9  31   3        136.77         82.89        97.79 o                         
  -8  31   3        299.40        282.41       106.23 o                         
  -7  31   3        241.19        339.10       110.61 o                         
  -6  31   3        613.54        702.57       112.21 o                         
  -5  31   3        137.90        164.62       102.15 o                         
  -4  31   3        232.25         98.42       104.06 o                         
  -3  31   3        108.09         15.54       116.04 o                         
  -2  31   3        600.43        748.27       187.97 o                         
  -1  31   3        253.43        161.50        88.38 o                         
   0  31   3        538.20        740.98       105.46 o                         
   1  31   3        270.42        169.10       145.37 o                         
   2  31   3        635.09        729.59       113.26 o                         
   3  31   3        104.51        168.00        98.72 o                         
   4  31   3        252.55        128.47        78.64 o                         
   5  31   3        133.94         -1.48        82.61 o                         
   6  31   3        620.51        484.87       106.05 o                         
   7  31   3        230.32        232.07       127.40 o                         
   8  31   3        289.57        227.91       105.32 o                         
   9  31   3        158.30        250.18       106.96 o                         
  10  31   3        166.74        151.67       116.76 o                         
  11  31   3        142.29        337.10       180.35 o                         
 -10  32   3        346.46        359.19       154.84 o                         
  -9  32   3        163.91        238.03       144.29 o                         
  -8  32   3        404.32        346.92       117.75 o                         
  -7  32   3        101.20        162.44        99.12 o                         
  -6  32   3        212.76        237.83       102.97 o                         
  -5  32   3        130.65        130.02        90.72 o                         
  -4  32   3        433.05        323.36       100.65 o                         
  -3  32   3          5.36         67.62       102.47 o                         
  -2  32   3        656.54        769.11       100.27 o                         
  -1  32   3         45.00        161.05        93.97 o                         
   0  32   3        100.14          7.39        99.47 o                         
   1  32   3         37.12        -58.60       100.33 o                         
   2  32   3        716.95        709.52       105.74 o                         
   3  32   3         15.31        214.80        92.65 o                         
   4  32   3        456.72        451.52        88.87 o                         
   5  32   3        123.09         68.95        96.11 o                         
   6  32   3        208.40        -25.68       114.71 o                         
   7  32   3         83.94        183.16       128.32 o                         
   8  32   3        479.26        496.44       137.62 o                         
   9  32   3        200.22        248.11       105.62 o                         
  10  32   3        305.09        315.27       161.66 o                         
  11  32   3        141.47        153.04       284.07 o                         
 -10  33   3        284.71        461.69       284.82 o                         
  -9  33   3         92.90        317.11       127.16 o                         
  -8  33   3        284.37        529.03       145.54 o                         
  -7  33   3        104.92         87.16       155.48 o                         
  -6  33   3        187.40        108.99       111.32 o                         
  -5  33   3         35.93         48.97       122.78 o                         
  -4  33   3        562.94        680.61       137.63 o                         
  -3  33   3        128.54        128.40       166.93 o                         
  -2  33   3        681.46        717.49       233.50 o                         
  -1  33   3         21.90        107.70       194.18 o                         
   0  33   3        268.60        390.63       150.49 o                         
   1  33   3         27.58         83.19       194.55 o                         
   2  33   3        752.68        941.01       125.04 o                         
   3  33   3        127.85        173.51       100.72 o                         
   4  33   3        472.23        517.71        97.78 o                         
   5  33   3         28.82         24.91        90.46 o                         
   6  33   3        184.25        206.18       136.66 o                         
   7  33   3        117.69        -58.37       143.26 o                         
   8  33   3        277.79        411.95        96.13 o                         
   9  33   3         82.35        128.67       137.36 o                         
  10  33   3        294.51        278.40       197.18 o                         
  -9  34   3         42.42       -450.28       450.28 o                         
  -8  34   3        117.13         30.82       133.06 o                         
  -7  34   3        133.66        105.44       106.09 o                         
  -6  34   3        351.10        567.28       123.91 o                         
  -5  34   3        122.27        118.16       106.77 o                         
  -4  34   3        102.11         46.66       106.40 o                         
  -3  34   3         74.94        112.38       144.65 o                         
  -2  34   3        131.12         67.29       177.64 o                         
  -1  34   3        162.17        310.83       169.87 o                         
   0  34   3        675.19        761.14       204.50 o                         
   1  34   3        120.89        115.21       130.59 o                         
   2  34   3         88.75        274.14        96.74 o                         
   3  34   3         83.74        -67.94       102.39 o                         
   4  34   3        119.89         94.85       123.95 o                         
   5  34   3        136.12        280.73       133.12 o                         
   6  34   3        371.25        404.10       129.58 o                         
   7  34   3        128.14        162.75        99.13 o                         
   8  34   3        123.42         68.85       151.47 o                         
   9  34   3         51.23        209.41       185.52 o                         
  -8  35   3        116.39       -195.77       368.77 o                         
  -7  35   3        303.10        668.93       176.89 o                         
  -6  35   3         70.89         84.77       106.72 o                         
  -5  35   3        189.89        163.06       102.95 o                         
  -4  35   3        181.81        370.35       103.82 o                         
  -3  35   3        157.12        260.53       101.03 o                         
  -2  35   3         48.59        181.92       101.21 o                         
  -1  35   3        254.87        320.69       137.57 o                         
   0  35   3        137.68        206.39       112.25 o                         
   1  35   3        290.03        369.85       111.32 o                         
   2  35   3         36.03         68.17       137.29 o                         
   3  35   3        128.39        112.25       122.59 o                         
   4  35   3        180.66        247.41       102.72 o                         
   5  35   3        206.10        307.12       109.00 o                         
   6  35   3         80.75          6.40       111.29 o                         
   7  35   3        268.31        422.17       150.64 o                         
   8  35   3         99.94        128.25       227.58 o                         
  -6  36   3         25.68        148.38       186.00 o                         
  -5  36   3        176.90        232.25       158.34 o                         
  -4  36   3         60.71        215.64       135.44 o                         
  -3  36   3        247.22        233.37       115.40 o                         
  -2  36   3         15.86       -100.79       100.79 o                         
  -1  36   3        209.43        256.39       108.34 o                         
   0  36   3          0.47          9.18       109.63 o                         
   1  36   3        163.24        368.32       102.19 o                         
   2  36   3          9.35        130.57       106.34 o                         
   3  36   3        260.24        287.54       125.86 o                         
   4  36   3         72.74        289.58       131.60 o                         
   5  36   3        166.20        290.70       148.92 o                         
   6  36   3         19.61        -59.45       150.36 o                         
  -5  37   3        236.87        255.60       281.78 o                         
  -4  37   3         10.94        196.03       129.88 o                         
  -3  37   3        155.88         53.33       168.92 o                         
  -2  37   3         20.22        190.99       217.82 o                         
  -1  37   3        196.61        116.74       166.37 o                         
   0  37   3          2.20       -140.29       207.35 o                         
   1  37   3        203.64         60.64       525.52 o                         
   2  37   3         27.09       -243.43       250.95 o                         
   3  37   3        159.66        382.75       294.47 o                         
   4  37   3          7.51       -127.85       127.85 o                         
   5  37   3        238.25        323.67       143.59 o                         
  -2  38   3         58.77        401.70       372.22 o                         
  -1  38   3        134.65        200.72       229.52 o                         
   0  38   3         24.08       -154.50       154.50 o                         
   1  38   3        144.77        -87.49       149.77 o                         
   2  38   3         54.34       -153.02       153.02 o                         
   0   0   4      14085.16      14327.56       463.17 o                         
   1   0   4         96.47        136.54        48.04 o                         
   2   0   4       4021.08       3991.44       170.79 o                         
   3   0   4       3275.05       3709.47       154.73 o                         
   4   0   4       8846.66       9970.27       189.60 o                         
   5   0   4       4183.72       4537.85        70.59 o                         
   6   0   4       5122.12       5436.49       128.38 o                         
   7   0   4       2310.40       2631.34        80.23 o                         
   8   0   4       7190.73       6992.78       191.74 o                         
   9   0   4       2544.42       2509.27       115.40 o                         
  10   0   4       4125.61       4523.65       177.36 o                         
  11   0   4       1987.17       1964.36       203.25 o                         
  12   0   4       1324.03       1344.12       154.04 o                         
  13   0   4       3236.08       3117.91       172.83 o                         
  14   0   4       1140.81       1053.10       154.00 o                         
  15   0   4       1968.67       2069.04       180.50 o                         
  16   0   4        773.30        688.93       199.31 o                         
  17   0   4       2868.23       2666.19       221.72 o                         
  18   0   4        341.51        363.55       173.49 o                         
  19   0   4       1204.96       1153.48       577.99 o                         
 -19   1   4        403.45        357.25       294.22 o                         
 -18   1   4        408.94        651.37       237.49 o                         
 -17   1   4       1388.09       1127.16       220.78 o                         
 -16   1   4       1089.76       1133.40       181.84 o                         
 -15   1   4        999.24        920.13       142.45 o                         
 -14   1   4       1829.94       1967.56       181.53 o                         
 -13   1   4       1368.86       1345.32       159.81 o                         
 -12   1   4       2822.61       2821.74       151.10 o                         
 -11   1   4        907.34        806.70       135.63 o                         
 -10   1   4       5065.74       5672.30       188.18 o                         
  -9   1   4       2296.53       2337.87       111.51 o                         
  -8   1   4       8990.61      10179.87       246.74 o                         
  -7   1   4       1016.34       1164.50        77.23 o                         
  -6   1   4       9490.08      10404.66       171.64 o                         
  -5   1   4       2714.71       3006.14        60.84 o                         
  -4   1   4      16570.78      18957.06       367.62 o                         
  -3   1   4       3319.21       3361.16       206.14 o                         
  -2   1   4      15844.05      15919.80       522.83 o                         
  -1   1   4       7533.01       8049.26       217.62 o                         
   0   1   4      25163.86      27121.88       672.48 o                         
   1   1   4       6781.58       7179.71       236.70 o                         
   2   1   4      16108.79      16669.54       573.86 o                         
   3   1   4       3312.21       3369.55       122.24 o                         
   4   1   4      16580.12      18701.70       400.68 o                         
   5   1   4       2888.24       3145.97        69.77 o                         
   6   1   4      10635.13      11880.64       204.83 o                         
   7   1   4       1118.79       1082.91        58.10 o                         
   8   1   4       8579.90       9241.78       160.54 o                         
   9   1   4       2209.05       1936.48        87.87 o                         
  10   1   4       5343.98       5626.81       178.98 o                         
  11   1   4       1243.11       1266.39       116.81 o                         
  12   1   4       2716.39       2591.30       169.22 o                         
  13   1   4       1257.71       1336.04       138.14 o                         
  14   1   4       1793.77       1523.95       181.31 o                         
  15   1   4        977.00        735.54       170.92 o                         
  16   1   4       1043.43       1098.70       176.39 o                         
  17   1   4       1474.52       1622.81       220.87 o                         
  18   1   4        464.89        477.45       235.39 o                         
  19   1   4        388.21        703.81       289.79 o                         
 -19   2   4        766.55        861.44       288.24 o                         
 -18   2   4       1141.59        949.50       250.40 o                         
 -17   2   4       1326.05       1369.41       256.98 o                         
 -16   2   4       2088.79       2219.82       217.47 o                         
 -15   2   4       1529.23       1547.80       171.13 o                         
 -14   2   4       2208.38       2244.57       204.65 o                         
 -13   2   4       3236.36       3340.58       236.01 o                         
 -12   2   4       2503.40       2263.91       134.98 o                         
 -11   2   4       2854.81       3067.35       123.64 o                         
 -10   2   4       3042.25       3212.19       126.01 o                         
  -9   2   4       3449.81       3522.86       124.51 o                         
  -8   2   4       5943.96       6692.67       274.85 o                         
  -7   2   4       2726.00       2796.25        90.48 o                         
  -6   2   4        437.57        516.46        52.57 o                         
  -5   2   4       6756.64       7297.93       137.91 o                         
  -4   2   4       6067.13       6753.29       134.05 o                         
  -3   2   4       1469.97       1475.19        64.91 o                         
  -2   2   4       9367.44       9429.69       450.03 o                         
  -1   2   4       9075.74       8711.71       439.92 o                         
   0   2   4       2953.37       2830.67        81.51 o                         
   1   2   4       8475.91       8204.28       161.32 o                         
   2   2   4       9381.72       9310.83       156.03 o                         
   3   2   4       1608.86       1738.31        57.72 o                         
   4   2   4       5830.58       6267.09       133.77 o                         
   5   2   4       6780.77       7161.85       114.83 o                         
   6   2   4        320.74        425.69        49.64 o                         
   7   2   4       2954.35       3123.09       112.72 o                         
   8   2   4       6341.73       6980.28       166.91 o                         
   9   2   4       3294.85       3414.29       112.10 o                         
  10   2   4       2850.92       2906.73       145.08 o                         
  11   2   4       2804.43       2959.00       134.43 o                         
  12   2   4       2706.19       2549.03        96.64 o                         
  13   2   4       3527.76       3742.00       208.61 o                         
  14   2   4       2167.32       2168.75       184.25 o                         
  15   2   4       1259.21       1465.90       177.15 o                         
  16   2   4       2054.65       2000.83       215.71 o                         
  17   2   4       1452.30       1552.80       190.79 o                         
  18   2   4       1122.76       1163.09       194.31 o                         
  19   2   4        818.56        914.33       277.94 o                         
 -18   3   4        524.89        626.72       252.47 o                         
 -17   3   4        501.59        320.99       208.74 o                         
 -16   3   4        923.73       1140.64       207.10 o                         
 -15   3   4        965.92       1044.26       163.47 o                         
 -14   3   4       1729.80       1737.89       134.15 o                         
 -13   3   4       2499.03       2480.44       172.25 o                         
 -12   3   4       1456.05       1427.08       130.16 o                         
 -11   3   4       2840.19       2943.22       180.91 o                         
 -10   3   4        526.94        466.48        80.54 o                         
  -9   3   4       7819.87       9148.64       270.87 o                         
  -8   3   4       5515.88       6076.10       146.77 o                         
  -7   3   4      11608.13      13247.03       308.31 o                         
  -6   3   4       1907.58       2099.50        66.12 o                         
  -5   3   4      14939.71      17121.97       321.67 o                         
  -4   3   4       1260.83       1597.00        78.71 o                         
  -3   3   4       9959.32      10018.79       479.01 o                         
  -2   3   4      12220.65      13156.81       460.84 o                         
  -1   3   4      14045.36      14761.40       329.35 o                         
   0   3   4       2756.56       2851.77        88.88 o                         
   1   3   4      14375.94      14561.43       421.34 o                         
   2   3   4      11708.59      12803.51       230.69 o                         
   3   3   4       8862.63       9800.26       206.78 o                         
   4   3   4       1663.67       1685.78        70.72 o                         
   5   3   4      16184.52      18098.05       366.66 o                         
   6   3   4       2189.62       2436.93        99.97 o                         
   7   3   4      11831.89      13295.16       316.75 o                         
   8   3   4       5064.63       5340.94       186.95 o                         
   9   3   4       8075.61       8543.91       299.46 o                         
  10   3   4        909.83        784.26       104.27 o                         
  11   3   4       2638.52       2740.95       137.18 o                         
  12   3   4       1423.34       1502.40       161.61 o                         
  13   3   4       2465.90       2425.05       182.05 o                         
  14   3   4       1677.23       1623.06       196.05 o                         
  15   3   4       1080.13       1080.58       194.45 o                         
  16   3   4       1075.64       1081.35       195.78 o                         
  17   3   4        473.73        584.96       177.96 o                         
  18   3   4        512.25        644.86       225.16 o                         
 -18   4   4       1840.13       1800.57       308.92 o                         
 -17   4   4        354.31        497.78       187.88 o                         
 -16   4   4       2467.33       2425.21       210.59 o                         
 -15   4   4        764.07        572.07       158.33 o                         
 -14   4   4       2703.87       2635.72       174.52 o                         
 -13   4   4       1840.44       1743.49       199.78 o                         
 -12   4   4       2857.44       2868.49       138.48 o                         
 -11   4   4       2792.72       2894.55       136.06 o                         
 -10   4   4       3548.35       3890.43       171.94 o                         
  -9   4   4       4000.90       4240.00       155.44 o                         
  -8   4   4       3199.64       4092.59       193.26 o                         
  -7   4   4       7140.76       7380.07       203.87 o                         
  -6   4   4       7787.96       8816.90       220.55 o                         
  -5   4   4       8827.37      10024.68       182.02 o                         
  -4   4   4       3627.52       3904.76       127.26 o                         
  -3   4   4       5329.30       5770.24       244.97 o                         
  -2   4   4        722.50        718.10        75.33 o                         
  -1   4   4      13021.90      12940.89       395.06 o                         
   0   4   4       1136.93       1286.13        63.49 o                         
   1   4   4      11604.62      11897.74       221.80 o                         
   2   4   4        795.26        639.80        29.59 o                         
   3   4   4       5479.40       5957.36       114.81 o                         
   4   4   4       4494.25       3721.62       257.35 o                         
   5   4   4       8162.93       9455.78       247.56 o                         
   6   4   4       6991.83       7861.32       155.42 o                         
   7   4   4       7008.09       7580.06       179.40 o                         
   8   4   4       3551.58       4047.36       166.54 o                         
   9   4   4       3932.94       4000.18       160.93 o                         
  10   4   4       3717.27       3832.89       131.89 o                         
  11   4   4       2996.40       3021.16       154.02 o                         
  12   4   4       2286.13       2183.53       160.57 o                         
  13   4   4       1952.72       1885.82       170.15 o                         
  14   4   4       2918.77       2655.94       186.39 o                         
  15   4   4        696.42        696.62       161.50 o                         
  16   4   4       2492.22       2215.95       229.95 o                         
  17   4   4        464.83        677.82       221.25 o                         
  18   4   4       1753.67       1554.76       261.56 o                         
 -18   5   4        581.24        475.34       250.82 o                         
 -17   5   4        829.09        674.32       188.89 o                         
 -16   5   4        786.61        904.89       233.87 o                         
 -15   5   4       1474.98       1360.02       223.76 o                         
 -14   5   4       1083.23       1225.93       137.42 o                         
 -13   5   4       1661.23       1604.21       161.82 o                         
 -12   5   4       1199.19       1166.99       110.43 o                         
 -11   5   4       6929.23       6988.42       236.44 o                         
 -10   5   4       2660.25       3135.87       156.85 o                         
  -9   5   4       4193.32       4344.49       161.38 o                         
  -8   5   4       1007.76       1034.15        63.23 o                         
  -7   5   4       8598.86       9702.63       215.93 o                         
  -6   5   4        968.85       1116.97        75.16 o                         
  -5   5   4       8276.15       9282.08       176.43 o                         
  -4   5   4       3776.25       3991.30       136.50 o                         
  -3   5   4      17900.26      18146.64       659.15 o                         
  -2   5   4       3401.65       3157.33       161.29 o                         
  -1   5   4      14575.23      15149.62       492.94 o                         
   0   5   4       6535.18       6912.48       209.64 o                         
   1   5   4      17510.43      17770.83       395.37 o                         
   2   5   4       3063.47       3127.20        88.96 o                         
   3   5   4      17003.67      17682.44       438.85 o                         
   4   5   4       3709.58       4032.08       112.47 o                         
   5   5   4       8236.65       8941.96       189.09 o                         
   6   5   4       1270.19       1439.76        80.44 o                         
   7   5   4       9534.32      10787.27       224.94 o                         
   8   5   4        753.88        952.71       111.62 o                         
   9   5   4       4213.12       4224.62       209.42 o                         
  10   5   4       2696.46       2651.30       118.53 o                         
  11   5   4       6433.11       6407.54       216.22 o                         
  12   5   4       1302.07       1302.50       149.06 o                         
  13   5   4       1777.15       1810.58       237.00 o                         
  14   5   4       1049.07       1147.63       168.72 o                         
  15   5   4       1561.42       1509.96       193.38 o                         
  16   5   4        802.84        922.36       169.01 o                         
  17   5   4        729.71        615.08       157.43 o                         
  18   5   4        602.67        649.32       216.80 o                         
 -18   6   4        939.66        676.22       267.18 o                         
 -17   6   4       1121.48        803.93       202.88 o                         
 -16   6   4       1137.78       1327.54       177.88 o                         
 -15   6   4       2281.76       1966.23       186.82 o                         
 -14   6   4       2568.61       2637.55       177.13 o                         
 -13   6   4       1543.68       1544.63       151.09 o                         
 -12   6   4       2534.45       2801.26       125.25 o                         
 -11   6   4       2898.60       2928.99       142.33 o                         
 -10   6   4       4253.66       4691.97       134.87 o                         
  -9   6   4       3664.61       4066.23       146.98 o                         
  -8   6   4       2918.69       2979.04       142.14 o                         
  -7   6   4       3746.72       4048.81       128.36 o                         
  -6   6   4       8622.50       9473.22       222.32 o                         
  -5   6   4       2142.04       2319.55        85.38 o                         
  -4   6   4       2850.74       3029.53       156.36 o                         
  -3   6   4      10385.32      10721.61       357.39 o                         
  -2   6   4       1064.43       1084.60        72.68 o                         
  -1   6   4       4827.68       4585.37       146.48 o                         
   0   6   4       5157.18       5074.23       121.17 o                         
   1   6   4       5563.10       5439.96       103.58 o                         
   2   6   4       1287.23       1267.89        40.07 o                         
   3   6   4      10028.17      10274.46       256.52 o                         
   4   6   4       3238.59       3140.96       140.20 o                         
   5   6   4       2148.23       2168.80        76.01 o                         
   6   6   4       7765.07       8439.42       249.66 o                         
   7   6   4       3473.84       3824.58       122.39 o                         
   8   6   4       3211.82       3113.75       167.40 o                         
   9   6   4       3659.60       3931.79       218.79 o                         
  10   6   4       3936.08       4163.49       171.48 o                         
  11   6   4       2808.99       2722.18       157.14 o                         
  12   6   4       2689.92       2855.14       142.77 o                         
  13   6   4       1717.18       1700.71       116.15 o                         
  14   6   4       2566.56       2485.76       228.63 o                         
  15   6   4       2082.86       1771.65       150.91 o                         
  16   6   4       1131.51       1248.27       146.03 o                         
  17   6   4       1165.83       1089.61       250.34 o                         
  18   6   4        871.20        946.51       227.13 o                         
 -18   7   4        143.97        243.73       317.34 o                         
 -17   7   4        566.93        514.57       173.26 o                         
 -16   7   4        809.49        624.42       181.83 o                         
 -15   7   4        916.42       1170.17       199.35 o                         
 -14   7   4       1009.97       1011.04       159.99 o                         
 -13   7   4        751.99        795.28       177.20 o                         
 -12   7   4       3017.91       2973.44       150.22 o                         
 -11   7   4       2189.89       2092.02       124.38 o                         
 -10   7   4       6071.52       6214.67       222.29 o                         
  -9   7   4       1970.33       2129.80       130.93 o                         
  -8   7   4      10125.34      11097.30       295.21 o                         
  -7   7   4       3368.99       3652.43       109.07 o                         
  -6   7   4      12071.35      13603.37       303.89 o                         
  -5   7   4       2626.80       2648.88        98.74 o                         
  -4   7   4       7589.34       8211.59       148.79 o                         
  -3   7   4       3563.29       3928.73        86.71 o                         
  -2   7   4      13912.20      13296.04       474.46 o                         
  -1   7   4       2387.89       2351.88        57.82 o                         
   0   7   4       5595.97       5444.65       120.79 o                         
   1   7   4       2265.05       2150.37        67.60 o                         
   2   7   4      13122.05      14352.96       249.18 o                         
   3   7   4       3760.28       4379.03       123.82 o                         
   4   7   4       8092.23       8872.84       195.44 o                         
   5   7   4       2269.51       2289.42        89.92 o                         
   6   7   4      12398.86      14143.80       338.63 o                         
   7   7   4       3355.87       3679.97       106.52 o                         
   8   7   4       8977.82       9545.17       333.55 o                         
   9   7   4       2000.36       2104.01       126.15 o                         
  10   7   4       6508.37       6976.02       208.24 o                         
  11   7   4       2198.90       2252.63       144.40 o                         
  12   7   4       2750.18       2429.40       131.01 o                         
  13   7   4        641.06        619.42        96.01 o                         
  14   7   4       1020.70       1003.25       126.94 o                         
  15   7   4        958.75       1127.49       190.85 o                         
  16   7   4        797.62        845.94       158.63 o                         
  17   7   4        558.85        539.22       142.53 o                         
  18   7   4        178.48        220.48       152.34 o                         
 -18   8   4        172.68        688.64       276.34 o                         
 -17   8   4       1156.97        731.42       209.74 o                         
 -16   8   4        716.85        936.53       175.93 o                         
 -15   8   4       2666.92       2682.00       277.33 o                         
 -14   8   4       1098.91       1370.11       186.65 o                         
 -13   8   4       2007.07       2106.32       147.58 o                         
 -12   8   4       1686.85       1613.62       160.30 o                         
 -11   8   4       3549.18       3517.93       164.88 o                         
 -10   8   4       3205.08       3474.84       266.15 o                         
  -9   8   4       3827.01       4115.32       111.85 o                         
  -8   8   4       3726.93       4150.53       148.31 o                         
  -7   8   4       1758.23       1941.42        73.61 o                         
  -6   8   4       4110.10       4414.81       116.14 o                         
  -5   8   4       2874.55       3126.70        71.82 o                         
  -4   8   4       7001.51       7657.03       139.40 o                         
  -3   8   4        495.77        459.86        61.97 o                         
  -2   8   4      10541.46      10748.26       377.82 o                         
  -1   8   4        930.18        784.23        39.65 o                         
   0   8   4       2646.81       2398.68        65.00 o                         
   1   8   4        935.52        877.38        34.08 o                         
   2   8   4      10931.15      10913.04       376.54 o                         
   3   8   4        299.14        322.45        36.67 o                         
   4   8   4       6635.91       7131.02       227.97 o                         
   5   8   4       2945.38       3152.85        93.86 o                         
   6   8   4       4040.29       4440.12       118.06 o                         
   7   8   4       1797.96       1848.55        86.28 o                         
   8   8   4       3525.48       3905.74       162.13 o                         
   9   8   4       3484.69       3865.60       174.20 o                         
  10   8   4       3478.74       3726.10       129.75 o                         
  11   8   4       3476.00       3580.31       221.27 o                         
  12   8   4       1553.39       1398.11       168.34 o                         
  13   8   4       2262.55       2131.04       145.61 o                         
  14   8   4       1138.14        991.29       211.27 o
[truncated: 225,505 more chars]
